# Supplementary material for: Crystal structures of two isostructural bivalent metal N-benzoyl­glycinates
Source: Acta Crystallogr E Crystallogr Commun. 2020 Jul 10;76(Pt 8):1260–5. doi: 10.1107/S2056989020009287 (PMC7405563; doi:10.1107/S2056989020009287)
Supplement: Supplementary file 1 [file e-76-01260-sup1.cif]

##############################################################################
#                                                                            #
# This CIF contains the data in a paper accepted for publication in          #
# Acta Crystallographica Section E. It conforms to the requirements of       #
# Notes for Authors for Acta Crystallographica Section E, and has been       #
# peer reviewed under the auspices of the IUCr Commission on Journals.       #
#                                                                            #
# Full details of the Crystallographic Information File format               #
# are given in the paper "The Crystallographic Information File (CIF):       #
# a New Standard Archive File for Crystallography" by S. R. Hall, F. H.      #
# Allen and I. D. Brown [Acta Cryst. (1991), A47, 655-685].                  #
#                                                                            #
# The current version of the core CIF dictionary is obtainable from          #
# ftp://ftp.iucr.org/pub/cif_core.dic.                                       #
#                                                                            #
# Software is freely available for graphical display of the structure(s)     #
# in this CIF. For information consult the CIF software page                 #
# http://www.iucr.org/resources/cif/software.                                #
#                                                                            #
# This file may be used for bona fide research purposes within the           #
# scientific community so long as proper attribution is given to the journal # 
# article from which it was obtained.                                        #
#                                                                            #
##############################################################################
data_1
_audit_creation_method     'SHELXL-2018/3'
_journal_date_recd_electronic     2020-06-15
_journal_date_accepted     2020-07-07
_journal_name_full     'Acta Crystallographica, Section E'
_journal_year     2020
_journal_volume     76
_journal_issue      8
_journal_page_first     1260
_journal_page_last     1265
_journal_paper_category     GM
_journal_paper_doi     10.1107/S2056989020009287
_journal_coeditor_code     EX2034
_publ_contact_author_name     'Bikshandarkoil R. Srinivasan'
_publ_contact_author_address
;
School of Chemical Sciences, Goa University PO, Goa 403206, India
;
_publ_contact_author_email     'srini@unigoa.ac.in'
_publ_contact_author_fax     ?
_publ_contact_author_phone     ?
_publ_section_title
;
Crystal structures of two isostructural bivalent metal
<i>N</i>-benzoylglycinates
;
loop_
    _publ_author_name
    _publ_author_footnote
    _publ_author_address
    'Narvekar, Kedar U.' .
;
School of Chemical Sciences, Goa University PO, Goa 403206, India
;
    'Srinivasan, Bikshandarkoil R.' .
;
School of Chemical Sciences, Goa University PO, Goa 403206, India
;
_publ_section_synopsis
;
The crystal structures of two coordination compounds of
<i>N</i>-benzoylglycine, <i>viz.
catena</i>-poly[[[diaquabis(<i>N</i>-benzoylglycinato)cobalt(II)]-\m-aqua]
dihydrate], {[Co(C~9~H~8~NO~3~)~2~(H~2~O)~3~]\\cdot2H~2~O}<i>~n~</i>, and
<i>catena</i>-poly[[[diaquabis(<i>N</i>-benzoylglycinato)nickel(II)]-\m-aqua]
dihydrate], {[Ni(C~9~H~8~NO~3~)~2~(H~2~O)~3~]\\cdot2H~2~O}<i>~n~</i>, are
described.
;
_chemical_name_systematic
;\
<i>catena</i>-Poly[[[diaquabis(<i>N</i>-benzoylglycinato)cobalt(II)]-\m-\
aqua] dihydrate]
;
_chemical_name_common     ?
_chemical_formula_moiety     'C18 H22 Co N2 O9, 2(H2 O)'
_chemical_formula_sum     'C18 H26 Co N2 O11'
_chemical_formula_iupac     '[Co (C9 H8 N O3)2 (H2 O)3], 2H2 O'
_chemical_formula_weight     505.34
_chemical_melting_point     ?
_space_group_crystal_system     monoclinic
_space_group_name_H-M_alt     'C 2/c'
_space_group_name_Hall     '-C 2yc'
loop_
    _space_group_symop_operation_xyz
    'x, y, z'
    '-x, y, -z+1/2'
    'x+1/2, y+1/2, z'
    '-x+1/2, y+1/2, -z+1/2'
    '-x, -y, -z'
    'x, -y, z-1/2'
    '-x+1/2, -y+1/2, -z'
    'x+1/2, -y+1/2, z-1/2'
_cell_length_a     40.843(2)
_cell_length_b     6.9072(4)
_cell_length_c     8.0031(4)
_cell_angle_alpha     90
_cell_angle_beta     91.891(2)
_cell_angle_gamma     90
_cell_volume     2256.6(2)
_cell_formula_units_Z     4
_cell_measurement_reflns_used     4616
_cell_measurement_theta_min     2.99
_cell_measurement_theta_max     27.96
_cell_measurement_temperature     293(2)
_exptl_crystal_description     'plate'
_exptl_crystal_colour     'pink'
_exptl_crystal_size_max     0.353
_exptl_crystal_size_mid     0.274
_exptl_crystal_size_min     0.035
_exptl_crystal_density_diffrn     1.487
_exptl_crystal_density_meas     ?
_exptl_crystal_density_method     ?
_exptl_crystal_F_000     1052
_exptl_absorpt_coefficient_mu     0.821
_exptl_absorpt_correction_type     numerical
_exptl_absorpt_process_details
;
(SADABS; Krause <i>et al.</i>,  2015)
;
_exptl_absorpt_correction_T_min     0.6100
_exptl_absorpt_correction_T_max     0.7457
_diffrn_ambient_temperature     293(2)
_diffrn_source     'Sealed Tube'
_diffrn_radiation_type     MoK\a
_diffrn_radiation_wavelength     0.71073
_diffrn_measurement_device_type     'Bruker D8 Quest Eco'
_diffrn_measurement_method     '\f and \w scans'
_diffrn_detector_area_resol_mean     ?
_diffrn_reflns_number     15061
_diffrn_reflns_av_R_equivalents     0.0464
_diffrn_reflns_av_unetI/netI     0.0356
_diffrn_reflns_theta_min     2.991
_diffrn_reflns_theta_max     28.262
_diffrn_reflns_theta_full     25.242
_diffrn_measured_fraction_theta_max     0.999
_diffrn_measured_fraction_theta_full     0.999
_diffrn_reflns_limit_h_min     -54
_diffrn_reflns_limit_h_max     54
_diffrn_reflns_limit_k_min     -9
_diffrn_reflns_limit_k_max     9
_diffrn_reflns_limit_l_min     -10
_diffrn_reflns_limit_l_max     10
_diffrn_standards_number     0
_diffrn_standards_interval_count     0
_diffrn_standards_decay_%     0
_refine_special_details
;
Suitable single crystals were selected under a polarizing microscope in HR2-643
parabar 10312 oil from Hampton Research. The crystal was mounted on a 20
micron 0.4--0.5 mm HR4-953 Mounted Cryoloops loop from Hampton Research and
transferred to the Bruker D8 Quest Eco diffractometer. Reflections harvested
from two sets of 12, 0.5^\o^ \f scans were used to determine unit-cell
parameters and was used to determine the data-collection strategy. Unit-cell
parameters were refined using reflections harvested from the data collection.
The frames were integrated with the Bruker SAINT software package using a
narrow-frame algorithm. The integration of the data using a monoclinic unit
cell yielded a total of 15061 reflections to a maximum \q angle of 28.26\%
(0.75 \%A resolution) for <b>1</b> and 17095 reflections to a maximum \q angle
of 30.52\% (0.70 \%A resolution) for <b>2</b>. All data were corrected for
Lorentz and polarization effects and subsequently scaled. A numerical
absorption correction was performed by <i>SADABS</i> (Krause <i>et al.</i>,
2015). The space group was determined and the structures were solved using the
intrinsic phasing method (Bruker, 2019; Sheldrick, 2008). The structures were
refined in <i>APEX3</i> v2019.1-0 by <i>SHELXL</i> (Sheldrick, 2015).
;
_reflns_number_total     2799
_reflns_number_gt     2070
_reflns_threshold_expression     'I > 2\s(I)'
_refine_ls_structure_factor_coef     Fsqd
_refine_ls_matrix_type     full
_refine_ls_R_factor_all     0.0641
_refine_ls_R_factor_gt     0.0366
_refine_ls_wR_factor_gt     0.0702
_refine_ls_wR_factor_ref     0.0860
_refine_ls_goodness_of_fit_ref     1.082
_refine_ls_restrained_S_all     1.082
_refine_ls_number_reflns     2799
_refine_ls_number_parameters     171
_refine_ls_number_restraints     0
_refine_ls_hydrogen_treatment     mixed
_refine_ls_weighting_scheme     calc
_refine_ls_weighting_details
              'w=1/[\s^2^(Fo^2^)+(0.0214P)^2^+3.6234P] where P=(Fo^2^+2Fc^2^)/3'
_atom_sites_solution_hydrogens     mixed
_atom_sites_solution_primary     ?
_atom_sites_solution_secondary     ?
_refine_ls_shift/su_max     0.000
_refine_ls_shift/su_mean     0.000
_refine_diff_density_max     0.387
_refine_diff_density_min     -0.425
_refine_ls_extinction_method     none
_refine_ls_extinction_coef     .
loop_
    _atom_type_symbol
    _atom_type_description
    _atom_type_scat_dispersion_real
    _atom_type_scat_dispersion_imag
    _atom_type_scat_source
    'C' 'C' 0.0033 0.0016
                         'International Tables Vol C Tables 4.2.6.8 and 6.1.1.4'
    'H' 'H' 0.0000 0.0000
                         'International Tables Vol C Tables 4.2.6.8 and 6.1.1.4'
    'Co' 'Co' 0.3494 0.9721
                         'International Tables Vol C Tables 4.2.6.8 and 6.1.1.4'
    'N' 'N' 0.0061 0.0033
                         'International Tables Vol C Tables 4.2.6.8 and 6.1.1.4'
    'O' 'O' 0.0106 0.0060
                         'International Tables Vol C Tables 4.2.6.8 and 6.1.1.4'
_computing_data_collection
;
APEX3 (Bruker, 2019)
;
_computing_cell_refinement
;
SAINT (Bruker, 2019)
;
_computing_data_reduction
;
SAINT (Bruker, 2019)
;
_computing_structure_solution
;
<i>SHELXT2014/5</i> (Sheldrick, 2015a)
;
_computing_structure_refinement
;
<i>SHELXL2018/3</i> (Sheldrick, 2015b)
;
_computing_molecular_graphics
;
<i>OLEX2</i> (Dolomanov <i>et al.</i>,  2009),
<i>shelXle</i> (H\"ubschle <i>et al.</i>,  2011)
;
_computing_publication_material
;
publCIF (Westrip, 2010)
;
loop_
    _atom_site_type_symbol
    _atom_site_label
    _atom_site_fract_x
    _atom_site_fract_y
    _atom_site_fract_z
    _atom_site_U_iso_or_equiv
    _atom_site_adp_type
    _atom_site_calc_flag
    _atom_site_occupancy
    _atom_site_disorder_assembly
    _atom_site_disorder_group
    Co Co1 0.500000 0.500000 0.500000 0.02504(12) Uani d 1 . .
    O O1W 0.53443(4) 0.6984(3) 0.5847(2) 0.0359(4) Uani d 1 . .
    H H1WA 0.5349(7) 0.699(4) 0.682(4) 0.058(10) Uiso d 1 . .
    H H1WB 0.5538(7) 0.690(4) 0.550(3) 0.050(9) Uiso d 1 . .
    O O2W 0.500000 0.3711(3) 0.750000 0.0274(5) Uani d 1 . .
    H H2W 0.4817(7) 0.305(4) 0.761(4) 0.072(10) Uiso d 1 . .
    O O2 0.46352(4) 0.6817(2) 0.57632(18) 0.0327(4) Uani d 1 . .
    O O3 0.44216(4) 0.7725(3) 0.32901(18) 0.0397(4) Uani d 1 . .
    C C8 0.44162(5) 0.7613(3) 0.4833(3) 0.0283(5) Uani d 1 . .
    C C9 0.41364(5) 0.8469(4) 0.5790(3) 0.0334(5) Uani d 1 . .
    H H9A 0.405396 0.748241 0.652987 0.040 Uiso calc 1 . .
    H H9B 0.422184 0.951677 0.648337 0.040 Uiso calc 1 . .
    N N1 0.38658(5) 0.9200(3) 0.4767(3) 0.0349(5) Uani d 1 . .
    H H1 0.3849(6) 1.039(4) 0.469(3) 0.037(8) Uiso d 1 . .
    O O1 0.36670(5) 0.6242(3) 0.4197(3) 0.0629(6) Uani d 1 . .
    C C1 0.36437(6) 0.8018(4) 0.4068(3) 0.0388(6) Uani d 1 . .
    C C2 0.33558(6) 0.8888(4) 0.3134(3) 0.0385(6) Uani d 1 . .
    C C3 0.31275(8) 0.7639(5) 0.2456(4) 0.0642(9) Uani d 1 . .
    H H3 0.316051 0.631037 0.255105 0.077 Uiso calc 1 . .
    C C4 0.28480(8) 0.8330(6) 0.1628(4) 0.0752(11) Uani d 1 . .
    H H4 0.269374 0.746529 0.118400 0.090 Uiso calc 1 . .
    C C5 0.27986(7) 1.0263(6) 0.1465(4) 0.0667(10) Uani d 1 . .
    H H5 0.261079 1.073072 0.091414 0.080 Uiso calc 1 . .
    C C6 0.30260(7) 1.1508(5) 0.2113(4) 0.0647(9) Uani d 1 . .
    H H6 0.299329 1.283351 0.198759 0.078 Uiso calc 1 . .
    C C7 0.33062(7) 1.0849(4) 0.2959(4) 0.0499(7) Uani d 1 . .
    H H7 0.345894 1.172283 0.340250 0.060 Uiso calc 1 . .
    O O3W 0.40263(5) 0.3206(3) 0.5364(2) 0.0412(4) Uani d 1 . .
    H H3WA 0.3916(8) 0.420(6) 0.520(4) 0.081(13) Uiso d 1 . .
    H H3WB 0.4083(8) 0.319(5) 0.639(4) 0.074(11) Uiso d 1 . .
loop_
    _atom_site_aniso_label
    _atom_site_aniso_U_11
    _atom_site_aniso_U_22
    _atom_site_aniso_U_33
    _atom_site_aniso_U_12
    _atom_site_aniso_U_13
    _atom_site_aniso_U_23
    Co1 0.0247(2) 0.0338(2) 0.01649(18) 0.0018(2) -0.00142(13) 0.00037(17)
    O1W 0.0350(10) 0.0495(11) 0.0230(9) -0.0071(8) -0.0003(7) -0.0027(8)
    O2W 0.0294(12) 0.0368(13) 0.0159(10) 0.000 0.0003(8) 0.000
    O2 0.0315(8) 0.0446(10) 0.0216(7) 0.0107(7) -0.0029(6) -0.0006(7)
    O3 0.0398(9) 0.0569(11) 0.0222(8) 0.0138(9) -0.0022(7) 0.0012(7)
    C8 0.0303(11) 0.0301(12) 0.0241(10) 0.0036(10) -0.0026(8) -0.0016(9)
    C9 0.0319(12) 0.0397(13) 0.0283(11) 0.0086(10) -0.0033(9) -0.0052(10)
    N1 0.0309(11) 0.0339(12) 0.0396(12) 0.0079(9) -0.0028(8) -0.0026(9)
    O1 0.0679(14) 0.0367(11) 0.0820(16) 0.0057(10) -0.0293(11) -0.0015(10)
    C1 0.0371(13) 0.0404(14) 0.0385(13) 0.0039(12) -0.0032(10) -0.0024(11)
    C2 0.0320(13) 0.0474(15) 0.0359(13) 0.0030(12) -0.0002(10) 0.0014(11)
    C3 0.0579(19) 0.060(2) 0.072(2) -0.0079(16) -0.0251(16) 0.0049(16)
    C4 0.0534(19) 0.097(3) 0.073(2) -0.014(2) -0.0290(17) 0.007(2)
    C5 0.0393(15) 0.105(3) 0.0552(19) 0.0147(19) -0.0096(13) 0.0112(19)
    C6 0.0544(19) 0.070(2) 0.069(2) 0.0216(17) -0.0092(16) 0.0097(17)
    C7 0.0415(15) 0.0540(17) 0.0539(17) 0.0074(14) -0.0037(12) 0.0005(14)
    O3W 0.0454(11) 0.0412(11) 0.0368(11) 0.0000(9) -0.0036(8) 0.0005(8)
_geom_special_details
;
 All esds (except the esd in the dihedral angle between two l.s. planes)
 are estimated using the full covariance matrix.  The cell esds are taken
 into account individually in the estimation of esds in distances, angles
 and torsion angles; correlations between esds in cell parameters are only
 used when they are defined by crystal symmetry.  An approximate (isotropic)
 treatment of cell esds is used for estimating esds involving l.s. planes.
;
loop_
    _geom_bond_atom_site_label_1
    _geom_bond_atom_site_label_2
    _geom_bond_site_symmetry_2
    _geom_bond_distance
    _geom_bond_publ_flag
    Co1 O2 . 2.0563(15) y
    Co1 O2 5_666 2.0563(15) y
    Co1 O1W . 2.0622(17) y
    Co1 O1W 5_666 2.0622(17) y
    Co1 O2W 5_666 2.1899(9) y
    Co1 O2W . 2.1899(9) y
    O1W H1WA . 0.78(3) ?
    O1W H1WB . 0.85(3) ?
    O2W H2W . 0.88(3) ?
    O2W H2W 2_656 0.88(3) ?
    O2 C8 . 1.270(2) ?
    O3 C8 . 1.238(2) ?
    C8 C9 . 1.517(3) ?
    C9 N1 . 1.445(3) ?
    C9 H9A . 0.9700 ?
    C9 H9B . 0.9700 ?
    N1 C1 . 1.330(3) ?
    N1 H1 . 0.83(3) ?
    O1 C1 . 1.235(3) ?
    C1 C2 . 1.498(3) ?
    C2 C3 . 1.370(4) ?
    C2 C7 . 1.376(4) ?
    C3 C4 . 1.386(4) ?
    C3 H3 . 0.9300 ?
    C4 C5 . 1.357(5) ?
    C4 H4 . 0.9300 ?
    C5 C6 . 1.356(5) ?
    C5 H5 . 0.9300 ?
    C6 C7 . 1.387(4) ?
    C6 H6 . 0.9300 ?
    C7 H7 . 0.9300 ?
    O3W H3WA . 0.83(4) ?
    O3W H3WB . 0.84(3) ?
loop_
    _geom_angle_atom_site_label_1
    _geom_angle_atom_site_label_2
    _geom_angle_atom_site_label_3
    _geom_angle_site_symmetry_1
    _geom_angle_site_symmetry_3
    _geom_angle
    _geom_angle_publ_flag
    O2 Co1 O2 . 5_666 180.0 y
    O2 Co1 O1W . . 89.40(7) y
    O2 Co1 O1W 5_666 . 90.60(7) y
    O2 Co1 O1W . 5_666 90.60(7) y
    O2 Co1 O1W 5_666 5_666 89.40(7) y
    O1W Co1 O1W . 5_666 180.0 y
    O2 Co1 O2W . 5_666 92.59(6) y
    O2 Co1 O2W 5_666 5_666 87.41(6) y
    O1W Co1 O2W . 5_666 90.55(7) y
    O1W Co1 O2W 5_666 5_666 89.45(7) y
    O2 Co1 O2W . . 87.41(6) y
    O2 Co1 O2W 5_666 . 92.59(6) y
    O1W Co1 O2W . . 89.45(7) y
    O1W Co1 O2W 5_666 . 90.55(7) y
    O2W Co1 O2W 5_666 . 180.0 y
    Co1 O1W H1WA . . 109(2) ?
    Co1 O1W H1WB . . 118.5(19) ?
    H1WA O1W H1WB . . 110(3) ?
    Co1 O2W Co1 2_656 . 132.03(11) y
    Co1 O2W H2W 2_656 . 95(2) ?
    Co1 O2W H2W . . 109(2) ?
    Co1 O2W H2W 2_656 2_656 109(2) ?
    Co1 O2W H2W . 2_656 95(2) ?
    H2W O2W H2W . 2_656 118(4) ?
    C8 O2 Co1 . . 126.39(14) ?
    O3 C8 O2 . . 125.2(2) ?
    O3 C8 C9 . . 121.20(19) ?
    O2 C8 C9 . . 113.61(18) ?
    N1 C9 C8 . . 115.14(18) ?
    N1 C9 H9A . . 108.5 ?
    C8 C9 H9A . . 108.5 ?
    N1 C9 H9B . . 108.5 ?
    C8 C9 H9B . . 108.5 ?
    H9A C9 H9B . . 107.5 ?
    C1 N1 C9 . . 121.5(2) ?
    C1 N1 H1 . . 121.7(18) ?
    C9 N1 H1 . . 116.7(18) ?
    O1 C1 N1 . . 121.7(2) ?
    O1 C1 C2 . . 119.8(2) ?
    N1 C1 C2 . . 118.5(2) ?
    C3 C2 C7 . . 118.9(3) ?
    C3 C2 C1 . . 117.3(2) ?
    C7 C2 C1 . . 123.8(2) ?
    C2 C3 C4 . . 120.8(3) ?
    C2 C3 H3 . . 119.6 ?
    C4 C3 H3 . . 119.6 ?
    C5 C4 C3 . . 120.2(3) ?
    C5 C4 H4 . . 119.9 ?
    C3 C4 H4 . . 119.9 ?
    C6 C5 C4 . . 119.3(3) ?
    C6 C5 H5 . . 120.3 ?
    C4 C5 H5 . . 120.3 ?
    C5 C6 C7 . . 121.5(3) ?
    C5 C6 H6 . . 119.3 ?
    C7 C6 H6 . . 119.3 ?
    C2 C7 C6 . . 119.3(3) ?
    C2 C7 H7 . . 120.4 ?
    C6 C7 H7 . . 120.4 ?
    H3WA O3W H3WB . . 108(3) ?
loop_
    _geom_torsion_atom_site_label_1
    _geom_torsion_atom_site_label_2
    _geom_torsion_atom_site_label_3
    _geom_torsion_atom_site_label_4
    _geom_torsion_site_symmetry_1
    _geom_torsion_site_symmetry_2
    _geom_torsion_site_symmetry_3
    _geom_torsion_site_symmetry_4
    _geom_torsion
    _geom_torsion_publ_flag
    Co1 O2 C8 O3 . . . . -14.5(3) ?
    Co1 O2 C8 C9 . . . . 166.03(14) ?
    O3 C8 C9 N1 . . . . 6.9(3) ?
    O2 C8 C9 N1 . . . . -173.6(2) ?
    C8 C9 N1 C1 . . . . 78.1(3) ?
    C9 N1 C1 O1 . . . . -3.4(4) ?
    C9 N1 C1 C2 . . . . 175.3(2) ?
    O1 C1 C2 C3 . . . . 0.0(4) ?
    N1 C1 C2 C3 . . . . -178.7(3) ?
    O1 C1 C2 C7 . . . . 178.5(3) ?
    N1 C1 C2 C7 . . . . -0.2(4) ?
    C7 C2 C3 C4 . . . . -1.1(5) ?
    C1 C2 C3 C4 . . . . 177.5(3) ?
    C2 C3 C4 C5 . . . . 0.7(6) ?
    C3 C4 C5 C6 . . . . 0.3(6) ?
    C4 C5 C6 C7 . . . . -0.8(5) ?
    C3 C2 C7 C6 . . . . 0.5(4) ?
    C1 C2 C7 C6 . . . . -178.0(3) ?
    C5 C6 C7 C2 . . . . 0.5(5) ?
loop_
    _geom_hbond_atom_site_label_D
    _geom_hbond_atom_site_label_H
    _geom_hbond_atom_site_label_A
    _geom_hbond_site_symmetry_A
    _geom_hbond_distance_DH
    _geom_hbond_distance_HA
    _geom_hbond_distance_DA
    _geom_hbond_angle_DHA
    _geom_hbond_publ_flag
    O1W H1WA O2 2_656 0.78(3) 1.93(3) 2.714(2) 176(3) yes
    O1W H1WB O3W 5_666 0.85(3) 1.93(3) 2.780(3) 178(3) yes
    O2W H2W O3 6_566 0.88(3) 1.80(3) 2.6576(18) 163(3) yes
    C9 H9B O3 6_576 0.97 2.51 3.481(3) 177.9 yes
    N1 H1 O3W 1_565 0.83(3) 2.13(3) 2.880(3) 149(2) yes
    O3W H3WA O1 . 0.83(4) 1.90(4) 2.708(3) 164(3) yes
    O3W H3WB O3 6_566 0.84(3) 2.12(3) 2.873(3) 149(3) yes
_shelx_space_group_comment
;
The symmetry employed for this shelxl refinement is uniquely defined
by the following loop, which should always be used as a source of
symmetry information in preference to the above space-group names.
They are only intended as comments.
;
_shelx_estimated_absorpt_T_min     0.760
_shelx_estimated_absorpt_T_max     0.972
_shelx_hkl_file
;
   6   0   0  643.64   12.80
   6   0   0  614.04   12.00
  -6   0   0  637.84   12.10
  -8   0   0    7.50    1.40
   8   0   0    8.30    1.70
  -8   0   0    8.60    1.60
   8   0   0    8.90    1.40
  -8   0   0    8.40    1.40
   8   0   0    5.70    1.30
 -10   0   0  581.44   12.60
 -10   0   0  573.54   13.40
 -10   0   0  571.84   12.70
  10   0   0  568.24   12.40
  10   0   0  570.14   12.50
  10   0   0  591.54   13.60
 -12   0   0   65.09    3.80
 -12   0   0   65.89    3.90
  12   0   0   65.99    3.70
 -12   0   0   65.49    4.20
  12   0   0   63.29    3.80
  12   0   0   67.99    4.40
  14   0   0   79.39    4.30
  14   0   0   73.99    5.80
 -14   0   0   76.49    4.40
  14   0   0   77.19    4.20
 -14   0   0   75.59    5.50
 -14   0   0   77.59    4.30
 -16   0   0   86.69    5.30
  16   0   0   87.59    4.80
 -16   0   0  101.29    5.10
  16   0   0   85.09    4.70
 -16   0   0   87.99    5.00
  16   0   0   91.99    5.70
 -18   0   0  650.83   18.30
  18   0   0  665.13   16.50
 -18   0   0  710.63   19.00
  18   0   0  690.83   18.20
  18   0   0  651.93   17.90
  20   0   0  383.16   13.30
 -20   0   0  393.26   12.00
 -20   0   0  386.16   12.10
  20   0   0  377.86   11.60
  20   0   0  390.36   11.80
  22   0   0  903.31   21.70
 -22   0   0  951.60   22.20
  22   0   0  906.41   21.40
  22   0   0  950.40   24.20
 -22   0   0  961.00   22.10
 -24   0   0  563.24   16.10
 -24   0   0  534.45   15.70
  24   0   0  538.85   17.70
 -26   0   0   69.29    5.30
  26   0   0   70.79    6.50
 -26   0   0   71.99    5.60
  28   0   0  321.37   14.20
 -28   0   0  303.77   11.90
 -28   0   0  300.17   12.00
 -30   0   0  739.83   20.90
  30   0   0  732.03   23.60
 -30   0   0  731.23   20.80
  32   0   0  598.74   21.50
 -32   0   0  610.44   18.90
 -32   0   0  585.64   18.70
 -34   0   0  165.38    9.50
  34   0   0  180.28   11.70
 -34   0   0  174.78    9.60
 -36   0   0  592.14   19.70
  36   0   0  601.14   22.80
 -36   0   0  603.24   20.00
 -38   0   0   32.40    6.30
  38   0   0   43.40    6.80
  40   0   0   19.20    5.40
 -40   0   0   11.10    3.60
 -40   0   0   11.30    3.10
 -42   0   0   12.50    3.70
  42   0   0   11.80    4.90
 -42   0   0   15.30    4.40
 -44   0   0    4.40    3.10
 -44   0   0    7.60    3.60
  44   0   0    8.30    4.30
 -46   0   0   17.30    4.60
 -46   0   0   23.60    5.40
  46   0   0   27.60    7.00
 -48   0   0   17.70    4.60
 -48   0   0   11.60    3.80
  48   0   0    6.80    4.40
 -50   0   0   76.49    9.70
  50   0   0   69.39   10.80
 -50   0   0   69.29    9.20
 -52   0   0   97.49   10.00
  52   0   0  106.49   11.30
 -52   0   0   97.29   10.30
 -54   0   0   99.39   11.90
  54   0   0   91.19   11.80
  -1  -1   0  477.35   12.70
  -1   1   0  477.65    9.60
  -1   1   0  481.35   11.30
  -1   1   0  489.25    9.00
   1   1   0  489.85    9.00
   1   1   0  473.85   11.30
   1   1   0  493.55    9.80
  -3  -1   0 4352.66   69.39
   3  -1   0 4391.36   69.49
   3  -1   0 4362.36   69.29
  -3  -1   0 4260.77   69.29
   3   1   0 4429.86   69.49
  -3   1   0 4320.77   69.39
  -3   1   0 4398.06   69.29
   3   1   0 4338.47   69.39
   5  -1   0  205.88    6.20
   5  -1   0  199.68    6.10
   5  -1   0  206.38    6.20
  -5  -1   0  207.08    6.20
   5   1   0  208.18    6.30
  -5   1   0  199.08    6.20
  -5   1   0  208.18    6.20
   5   1   0  218.28    6.50
   7  -1   0 1933.61   34.50
   7  -1   0 2050.29   34.80
  -7  -1   0 1959.70   34.80
   7  -1   0 1957.10   34.80
  -7  -1   0 2012.80   35.20
   7   1   0 1982.10   35.00
   7   1   0 1991.10   34.90
  -7   1   0 1972.40   34.90
  -9  -1   0  447.06   11.60
   9  -1   0  452.95   11.70
  -9  -1   0  461.15    8.90
  -9  -1   0  451.65   11.80
   9  -1   0  464.05   11.70
   9   1   0  464.65   12.00
   9   1   0  459.65   11.70
  -9   1   0  466.35   11.90
  -9   1   0  466.85   11.60
  11  -1   0  255.77    8.60
 -11  -1   0  259.47    8.70
 -11  -1   0  268.47    6.40
  11  -1   0  259.17    6.00
 -11  -1   0  254.47    8.60
  11  -1   0  266.67    8.80
  11   1   0  265.77    6.40
  11   1   0  256.57    8.80
  11   1   0  257.67    8.60
 -11   1   0  258.67    8.50
 -11   1   0  266.97    8.80
 -11   1   0  262.67    6.20
 -13  -1   0  109.59    6.70
  13  -1   0  107.69    6.60
  13  -1   0  106.29    3.80
 -13  -1   0  108.09    5.60
  13  -1   0  102.09    6.30
 -13  -1   0  103.39    4.00
 -13   1   0  106.29    3.90
 -13   1   0  103.49    6.40
 -13   1   0   97.09    6.50
  13   1   0   93.69    6.10
  13   1   0   97.59    3.90
  15  -1   0  654.43   16.90
  15  -1   0  688.93   14.00
 -15  -1   0  723.23   14.50
 -15  -1   0  680.13   17.40
 -15  -1   0  670.03   17.10
  15  -1   0  647.04   16.90
 -15   1   0  647.94   16.80
  15   1   0  647.54   17.10
  15   1   0  654.63   16.60
 -15   1   0  706.03   17.40
 -15   1   0  685.43   14.10
  15   1   0  646.24   14.00
  17  -1   0   58.29    3.40
  17  -1   0   70.99    5.00
 -17  -1   0   64.89    3.80
  17  -1   0   68.59    5.00
 -17  -1   0   65.89    4.90
  17   1   0   64.49    4.70
 -17   1   0   57.09    4.70
 -17   1   0   70.59    3.70
  17   1   0   69.89    3.80
 -17   1   0   69.19    5.20
  17   1   0   64.49    5.00
  19  -1   0   45.20    4.60
 -19  -1   0   54.99    3.60
 -19  -1   0   41.00    4.20
  19  -1   0   43.80    3.20
 -19   1   0   43.90    4.40
  19   1   0   47.60    3.20
  19   1   0   42.20    4.60
 -19   1   0   40.50    3.20
  21  -1   0 1313.57   30.10
 -21  -1   0 1345.57   26.30
  21  -1   0 1243.28   25.40
 -21  -1   0 1297.77   29.10
  21   1   0 1296.47   30.00
  21   1   0 1233.48   25.50
 -21   1   0 1304.77   29.50
 -21   1   0 1319.07   25.80
  23  -1   0  319.37   11.40
 -23  -1   0  339.87   12.50
  23  -1   0  334.17   13.20
 -23  -1   0  334.17   12.30
  23   1   0  326.57   10.30
 -23   1   0  330.17   12.60
  23   1   0  344.57   13.40
 -23   1   0  349.37   12.20
 -25  -1   0  181.48    9.20
  25  -1   0  167.98    7.20
  25  -1   0  172.08    9.50
 -25  -1   0  167.68    7.60
 -25   1   0  172.58    7.40
 -25   1   0  177.68    9.40
  25   1   0  165.28    7.30
  25   1   0  169.38    9.60
  27  -1   0  243.38    9.00
 -27  -1   0  255.87    9.80
 -27  -1   0  251.97   11.40
  27  -1   0  255.57   12.50
 -27   1   0  253.57    9.60
 -27   1   0  250.67   11.50
  27   1   0  248.98    9.60
  27   1   0  261.57   12.40
  29  -1   0  481.35   18.30
 -29  -1   0  499.85   15.00
 -29  -1   0  469.35   16.80
  29   1   0  477.95   18.00
 -29   1   0  472.35   17.00
 -29   1   0  503.65   15.00
 -31  -1   0  356.56   14.70
  31  -1   0  388.16   18.60
 -31  -1   0  349.07   12.80
 -31   1   0  359.06   14.70
 -31   1   0  362.76   12.80
  31   1   0  365.66   15.90
  33  -1   0  246.08   13.60
 -33  -1   0  231.48   12.00
 -33  -1   0  238.38   10.60
 -33   1   0  223.38   10.10
 -33   1   0  245.48   12.80
  33   1   0  230.48   13.20
 -35  -1   0   11.40    3.40
  35  -1   0   17.60    4.70
 -35  -1   0   19.30    3.90
 -35   1   0   13.30    3.80
  35   1   0   23.70    4.70
 -35   1   0   14.10    3.20
  37  -1   0   20.90    5.30
 -37  -1   0   19.30    4.30
 -37  -1   0   18.50    3.80
 -37   1   0   24.40    5.00
 -37   1   0   19.50    3.60
  37   1   0   22.40    5.00
 -39  -1   0  228.78   13.10
 -39  -1   0  202.88   10.70
  39  -1   0  229.28   14.60
 -39   1   0  223.48   12.70
  39   1   0  234.08   14.40
 -39   1   0  232.88   11.20
  41  -1   0   36.00    7.20
 -41  -1   0   30.60    5.80
 -41  -1   0   34.30    5.40
 -41   1   0   33.80    5.70
  41   1   0   41.80    7.70
 -41   1   0   43.20    5.50
  43  -1   0   56.69    9.00
 -43  -1   0   56.89    7.40
 -43  -1   0   30.80    5.40
  43   1   0   44.10    7.70
 -43   1   0   42.60    7.00
 -43   1   0   56.79    7.40
  45  -1   0   35.80   11.00
 -45  -1   0   19.50    3.90
 -45  -1   0   20.10    5.10
 -45   1   0   25.10    4.30
 -45   1   0   32.50    5.70
 -47  -1   0   34.20    6.60
  47  -1   0   29.50    6.80
 -47  -1   0   27.30    5.30
 -47   1   0   26.70    5.00
  47   1   0   31.10    8.10
 -47   1   0   25.00    5.70
 -49  -1   0   33.00    6.90
  49  -1   0   39.60    8.30
 -49  -1   0   33.60    6.20
 -49   1   0   41.20    6.10
 -49   1   0   28.60    6.50
  49   1   0   34.40    8.00
 -51  -1   0   47.10    7.00
  51  -1   0   53.69    9.20
 -51  -1   0   30.20   11.00
  51   1   0   50.39    9.80
 -51   1   0   39.90    7.60
 -53  -1   0   28.70    7.10
 -53  -1   0   28.00    5.30
  53  -1   0   40.00    8.10
  53   1   0   40.70    9.40
 -53   1   0   37.50    6.90
   0  -2   0 1156.08   21.40
   0  -2   0 1150.48   21.30
   0  -2   0 1140.99   23.30
   0   2   0 1160.58   23.40
   0   2   0 1177.48   21.70
   0   2   0 1169.28   21.60
  -2  -2   0  103.39    3.90
   2  -2   0  110.09    3.90
  -2  -2   0  105.99    5.30
  -2  -2   0  101.79    4.60
   2  -2   0  105.19    4.60
   2  -2   0  102.49    5.10
   2   2   0  102.49    5.30
  -2   2   0  102.99    5.30
   2   2   0  109.19    4.80
  -2   2   0  110.79    3.90
   2   2   0  105.39    4.00
  -2   2   0  107.39    4.80
   4  -2   0  179.18    6.50
  -4  -2   0  187.98    5.10
  -4  -2   0  196.38    7.00
   4  -2   0  189.28    7.10
  -4  -2   0  195.48    7.30
   4  -2   0  193.88    4.80
   4   2   0  199.78    7.00
  -4   2   0  183.98    4.80
  -4   2   0  198.88    6.90
   4   2   0  187.98    5.20
   4   2   0  184.58    7.20
   6  -2   0  726.83   16.70
   6  -2   0  697.83   16.10
  -6  -2   0  715.43   18.80
  -6  -2   0  727.33   16.80
   6   2   0  710.83   16.80
  -6   2   0  696.73   16.50
   6   2   0  710.83   16.60
  -6   2   0  713.03   16.50
   8  -2   0 2221.38   40.70
   8  -2   0 2197.28   42.60
  -8  -2   0 2199.98   43.80
  -8  -2   0 2116.09   40.10
  -8   2   0 2213.28   43.20
   8   2   0 2175.18   43.20
  -8   2   0 2241.98   43.00
  10  -2   0  963.70   21.80
  10  -2   0  957.40   21.80
  10  -2   0  998.60   21.90
 -10  -2   0  983.30   22.30
 -10  -2   0 1030.70   22.80
  10   2   0 1012.60   22.50
  10   2   0  960.20   22.10
 -10   2   0 1016.30   22.50
 -10   2   0 1001.80   22.10
 -12  -2   0 1309.87   27.70
  12  -2   0 1269.77   26.90
  12  -2   0 1244.38   26.80
 -12  -2   0 1224.28   26.90
  12  -2   0 1253.17   26.70
  12   2   0 1229.58   26.80
 -12   2   0 1250.77   27.20
  12   2   0 1223.98   26.90
 -14  -2   0  578.24   16.70
  14  -2   0  586.44   16.30
  14  -2   0  592.34   16.40
  14   2   0  571.54   16.40
 -14   2   0  584.34   16.60
 -16  -2   0  234.88   10.00
  16  -2   0  225.68    9.80
  16   2   0  227.08    9.80
 -16   2   0  228.88   10.10
  18  -2   0  912.11   23.40
 -18  -2   0  949.40   23.90
 -18   2   0  912.51   23.70
  18   2   0  925.91   23.70
  20  -2   0    8.20    2.70
 -20  -2   0   10.80    2.60
 -20   2   0    9.60    2.90
  20   2   0   11.40    3.00
  20   2   0   12.70    1.70
 -22  -2   0   20.10    2.30
 -22  -2   0   21.30    3.90
  22  -2   0   16.30    3.60
  22   2   0   20.30    4.00
 -22   2   0   19.40    3.90
 -24  -2   0  388.16   15.00
 -24  -2   0  418.16   10.90
  24  -2   0  421.26   15.50
  24  -2   0  382.26   10.00
 -24   2   0  411.46   10.40
 -24   2   0  387.86   10.10
  24   2   0  379.76   10.40
 -24   2   0  413.56   15.70
  24   2   0  390.36   15.60
 -26  -2   0  360.16   14.70
  26  -2   0  360.26   10.00
 -26  -2   0  368.76   10.60
  26  -2   0  359.36   14.80
 -26   2   0  355.76   10.00
  26   2   0  358.96   15.20
  26   2   0  343.17   10.40
 -26   2   0  358.06   14.90
 -26   2   0  379.26   10.30
 -28  -2   0  171.28   10.30
 -28  -2   0  171.18    8.90
  28  -2   0  169.18   10.40
  28  -2   0  151.58    6.60
 -28   2   0  181.88    7.00
  28   2   0  168.68    6.70
 -28   2   0  162.58    7.00
 -28   2   0  178.98   10.60
 -30  -2   0    9.10    2.20
  30  -2   0    4.40    1.50
  30  -2   0    4.30    3.10
 -30  -2   0    3.40    3.20
  30   2   0    7.90    1.70
  30   2   0    6.60    3.50
 -30   2   0    8.70    3.50
 -30   2   0    5.70    2.10
 -30   2   0    4.10    2.60
 -32  -2   0    3.70    2.30
  32  -2   0    1.90    2.70
  32  -2   0    0.10    1.60
 -32  -2   0    0.90    1.40
  32   2   0    2.70    2.30
 -32   2   0    1.50    2.70
  32   2   0    3.60    1.70
 -32   2   0    0.30    1.50
 -32   2   0    0.10    1.50
  34  -2   0   17.10    4.80
 -34  -2   0   16.90    2.90
 -34  -2   0   17.70    4.60
  34  -2   0   14.20    2.90
 -34   2   0   15.40    2.70
 -34   2   0   13.50    3.50
 -34   2   0    7.50    2.70
  34   2   0   17.10    4.70
 -36  -2   0   88.49    8.20
 -36  -2   0   79.99    5.80
  36  -2   0   79.59    9.00
 -36   2   0   62.69    7.60
 -36   2   0   70.09    5.20
  36   2   0   71.89    8.50
 -38  -2   0   37.90    6.50
  38  -2   0   45.00    7.70
 -38  -2   0   44.80    4.70
 -38   2   0   35.70    4.50
  38   2   0   43.60    7.70
 -38   2   0   35.20    6.10
 -40  -2   0  165.18    9.00
  40  -2   0  181.38   13.30
 -40  -2   0  183.78   12.60
 -40   2   0  187.68   12.80
  40   2   0  171.28   13.10
 -40   2   0  182.68    8.80
  42  -2   0  155.98   12.80
 -42  -2   0  138.19   11.00
 -42  -2   0  148.39    8.50
  42   2   0  147.89   12.50
 -42   2   0  113.69    7.70
 -42   2   0  152.98   12.10
 -44  -2   0  134.79   11.50
  44  -2   0  133.59   14.90
 -44  -2   0  128.09    8.10
 -44   2   0  126.99   11.10
  44   2   0  164.68   15.00
 -46  -2   0  100.99    7.80
 -46  -2   0   87.09    9.90
  46  -2   0  109.59   11.50
  46   2   0  126.89   12.40
 -46   2   0   86.79   10.90
 -48  -2   0   17.70    5.10
 -48   2   0   21.50    5.40
  48   2   0   27.80    6.80
 -50  -2   0    5.70    4.10
  50  -2   0   -1.80    4.40
 -50  -2   0    6.80    3.60
 -50   2   0    1.20    4.40
  50   2   0    6.20    5.20
 -52  -2   0   -0.20    4.80
 -52  -2   0   -8.30    3.10
  52  -2   0   -7.10    3.10
 -52   2   0   -4.10    4.20
  52   2   0   -0.60    5.20
 -52   2   0   -2.00    4.10
  -1  -3   0    0.60    0.80
   1  -3   0   -0.20    1.20
  -1  -3   0   -0.40    1.30
  -1  -3   0    1.10    1.20
   1  -3   0    1.50    1.00
   1  -3   0    2.50    1.30
   1   3   0   -1.20    1.40
  -1   3   0    2.30    1.20
   1   3   0    1.00    1.10
  -1   3   0   -0.80    0.90
   1   3   0    1.30    1.20
  -1   3   0    2.00    1.80
   3  -3   0    7.80    1.90
   3  -3   0    6.90    1.30
   3  -3   0    5.00    2.00
  -3  -3   0    8.40    2.60
  -3  -3   0    7.40    2.20
  -3  -3   0    5.80    1.30
  -3   3   0    6.10    2.10
  -3   3   0    6.10    1.30
   3   3   0    9.60    1.70
   3   3   0    7.20    1.70
   3   3   0    8.30    2.40
   5  -3   0  411.76    9.20
   5  -3   0  390.06   14.90
  -5  -3   0  407.06    9.80
  -5  -3   0  399.06   12.20
   5  -3   0  385.36   11.70
   5   3   0  406.06    9.90
   5   3   0  388.76   11.90
  -5   3   0  394.46    9.20
   5   3   0  382.66   12.90
  -5   3   0  400.76   12.30
   7  -3   0   55.19    4.40
  -7  -3   0   56.99    4.60
  -7  -3   0   57.79    3.00
   7   3   0   59.29    3.20
   7   3   0   57.39    5.00
  -7   3   0   65.29    5.20
   7   3   0   47.90    4.20
  -7   3   0   62.79    4.80
  -9  -3   0   46.60    4.50
   9   3   0   43.70    4.60
  -9   3   0   47.10    4.60
  -9   3   0   46.20    4.50
 -11  -3   0  518.25   16.20
  11  -3   0  542.05   16.30
 -11   3   0  540.75   16.20
 -11   3   0  542.35   16.30
  11   3   0  551.74   16.70
 -13  -3   0  758.32   20.70
  13  -3   0  736.43   20.40
  13   3   0  774.72   21.10
 -13   3   0  747.43   20.40
 -13   3   0  736.33   20.50
  15  -3   0 1102.79   26.80
 -15  -3   0 1084.59   27.00
  15   3   0 1070.99   26.90
 -15   3   0 1060.59   26.80
 -17  -3   0  350.66   13.80
  17  -3   0  323.77   13.20
 -17   3   0  364.96   14.20
  17   3   0  338.67   13.60
  19  -3   0  256.97   11.70
 -19  -3   0  253.67   12.00
  19   3   0  250.47   11.90
 -19   3   0  275.47   12.70
  21  -3   0   70.99    6.70
 -21  -3   0   78.49    6.80
  21   3   0   84.49    7.20
 -21   3   0   81.89    7.20
 -23  -3   0   36.80    5.70
  23  -3   0   44.50    5.80
 -23   3   0   31.80    5.40
  23   3   0   30.90    5.20
  25  -3   0   93.59    7.90
 -25  -3   0   91.99   12.10
 -25   3   0   95.99   10.80
  25   3   0   97.29    9.90
  27  -3   0    3.60    2.30
 -27  -3   0    2.70    2.50
 -27   3   0    3.30    2.50
  27   3   0    3.00    2.40
  29  -3   0    4.00    2.80
 -29  -3   0    0.90    2.20
  29   3   0    3.40    2.70
 -29   3   0   -3.10    1.80
  31  -3   0    0.90    2.00
 -31  -3   0    3.10    2.30
 -31   3   0    0.10    2.50
  31   3   0    3.40    2.70
 -33  -3   0   35.30    6.30
  33  -3   0   34.80    6.20
  33   3   0   37.90    6.80
 -33   3   0   30.10    6.10
 -35  -3   0  144.69   11.10
  35  -3   0  137.59   11.20
  35   3   0  154.88   11.70
 -35   3   0  148.39   11.60
 -37  -3   0  171.58   12.50
  37  -3   0  184.28   13.00
  37   3   0  172.08   12.70
 -37   3   0  193.28   13.40
 -39  -3   0   26.40    6.30
  39  -3   0   40.90    7.60
 -39   3   0   23.10    5.90
  39   3   0   49.80    8.60
 -41  -3   0   38.10    6.90
  41  -3   0   36.40    7.00
 -41   3   0   36.30    7.50
  41   3   0   42.30   10.70
  43  -3   0   55.29   10.40
 -43   3   0   62.49   14.60
  43   3   0   71.99   11.30
  45  -3   0   75.89   10.30
 -45  -3   0   40.10    7.50
 -45   3   0   39.40    7.70
  45   3   0   50.89    8.80
 -47  -3   0   55.09    9.30
  47  -3   0   55.29    9.60
 -47   3   0   45.20    8.40
  47   3   0   45.10    8.80
 -49  -3   0    8.50    5.10
  49  -3   0   15.80    6.20
  49   3   0    1.20    4.20
 -49   3   0   15.40    6.20
 -51  -3   0   11.40    5.20
  51  -3   0   -0.90    5.50
 -51   3   0   -0.80    4.40
  51   3   0    0.80    4.70
   0  -4   0   24.40    3.00
   0  -4   0   34.10    3.40
   0   4   0   21.70    4.00
   0   4   0   36.10    3.80
   0   4   0   26.90    3.20
  -2  -4   0  348.57   10.70
   2  -4   0  365.66   13.50
  -2  -4   0  382.56   12.00
   2  -4   0  379.66   12.60
   2   4   0  377.66   11.50
  -2   4   0  373.06   12.40
   2   4   0  369.56   14.00
   2   4   0  362.16   11.70
  -2   4   0  379.46   14.00
   4  -4   0  689.63   15.40
  -4  -4   0  663.83   17.90
  -4   4   0  680.33   18.60
  -4   4   0  674.03   19.90
   4   4   0  696.93   20.20
  -4   4   0  668.03   15.40
   4   4   0  672.53   16.30
  -6  -4   0   15.40    2.00
  -6  -4   0   19.90    3.40
  -6   4   0   23.50    2.30
  -6   4   0   15.30    3.00
  -6   4   0   19.50    3.40
   6   4   0   18.40    2.50
   6   4   0   17.00    3.50
  -8  -4   0    3.20    1.00
  -8  -4   0    1.00    1.50
   8   4   0    3.70    1.20
  -8   4   0   -0.60    1.10
   8   4   0   -1.80    1.60
  -8   4   0    0.80    1.90
 -10  -4   0   21.10    4.00
 -10   4   0   23.00    4.10
  10   4   0   21.50    4.30
 -10   4   0   27.70    4.70
 -12  -4   0   40.80    5.00
 -12   4   0   46.60    5.60
  12   4   0   44.40    5.40
 -12   4   0   38.50    5.10
  14  -4   0  134.19    8.80
 -14  -4   0  139.19    8.80
 -14   4   0  122.39    8.40
  14   4   0  129.39    8.70
 -14   4   0  129.19    8.70
  16  -4   0  294.27   13.20
 -16  -4   0  276.77   12.80
  16   4   0  291.67   13.40
 -16   4   0  251.77   12.20
 -16   4   0  254.17   12.60
  18  -4   0  202.68   11.30
 -18  -4   0  191.58   11.00
  18   4   0  211.98   11.70
 -18   4   0  210.28   11.70
  20  -4   0  126.89    9.40
 -20  -4   0  118.09   11.80
  20   4   0  136.69    9.80
 -20   4   0  133.89   11.40
 -22  -4   0   77.99    7.40
  22  -4   0   72.99    7.40
  22   4   0   63.59    7.00
 -22   4   0   68.69    7.60
  24  -4   0   20.30    4.30
 -24  -4   0   17.10    4.10
  24   4   0   15.30    4.40
 -24   4   0   19.90    4.90
 -26  -4   0   31.40    5.70
  26  -4   0   24.80    5.40
  26   4   0   35.90    6.40
 -26   4   0   31.80    6.10
 -28  -4   0   88.09    8.70
  28  -4   0   68.39    7.50
  28   4   0   82.89    8.60
 -28   4   0   72.29    8.40
  30  -4   0   13.00    3.70
 -30  -4   0   14.60    4.30
  30   4   0   17.30    5.10
 -30   4   0   15.60    5.00
  32  -4   0  170.78   12.20
 -32  -4   0  141.69   11.40
 -32   4   0  160.48   12.20
  32   4   0  152.68   12.20
  34  -4   0   96.19    9.80
 -34  -4   0   89.59    9.60
 -34   4   0  111.69   10.90
  34   4   0  114.59   11.10
  36  -4   0   37.30    7.00
 -36  -4   0   30.10    6.40
 -36   4   0   21.10    4.80
  36   4   0   31.60    7.50
  38  -4   0   66.89    8.90
 -38  -4   0   45.10    9.10
 -38   4   0   40.20    8.90
 -40  -4   0   21.70    6.00
  40  -4   0   21.00    8.60
 -40   4   0   19.20    5.60
  40   4   0   27.70    6.90
 -42  -4   0    2.80    3.40
  42  -4   0    4.30    4.50
  42   4   0   -0.10    4.00
 -42   4   0   -2.70    4.40
  44  -4   0    0.80    4.10
 -44  -4   0    1.90    3.60
  44   4   0    1.00    4.10
 -44   4   0    7.30    4.50
  46  -4   0    3.10    3.90
 -46  -4   0    5.90    3.60
 -46   4   0   13.80    5.30
  46   4   0   -1.50    4.30
 -48  -4   0    8.40    5.10
  48  -4   0    7.00    4.90
 -48   4   0    9.20    5.90
  48   4   0   14.10    5.70
  -1  -5   0  284.57   10.90
   1  -5   0  284.87   10.30
  -1   5   0  288.57   11.70
   1   5   0  300.67   11.50
   1   5   0  283.17   13.50
  -1   5   0  291.07   13.60
  -3  -5   0  213.98    9.80
   3  -5   0  214.18    8.40
  -3   5   0  216.28    8.30
   3   5   0  231.58   12.00
  -3   5   0  233.28   10.60
   3   5   0  222.38    9.40
  -3   5   0  219.48   11.90
   5  -5   0  126.09    6.00
  -5  -5   0  109.59    6.00
  -5  -5   0  124.99    7.70
   5   5   0  110.59    6.40
  -5   5   0  114.49    5.60
  -5   5   0  121.39    8.00
   5   5   0  115.69    8.70
  -5   5   0  124.79    9.10
  -7  -5   0  124.99    8.00
   7  -5   0  116.69    5.20
  -7  -5   0   95.19    5.20
  -7   5   0  114.49    8.00
  -7   5   0   98.59    4.80
  -7   5   0  108.09    8.40
   7   5   0  112.79    6.10
   7   5   0  106.59   10.60
  -9  -5   0   80.39    6.90
   9   5   0   79.19    9.30
  -9   5   0   64.29    6.30
  -9   5   0   75.29    8.50
   9   5   0   67.99    4.50
 -11  -5   0  247.28   12.10
  11   5   0  260.67   13.50
 -11   5   0  252.07   12.60
 -13  -5   0    3.50    2.40
  13   5   0    2.70    2.50
 -13   5   0    3.90    3.20
 -13   5   0    5.40    3.20
 -15  -5   0   99.99    8.70
  15  -5   0  102.19    8.70
  15   5   0  122.39    9.40
 -15   5   0  112.59    9.20
 -15   5   0  107.69    8.90
  17  -5   0   15.70    4.10
 -17  -5   0   17.90    4.70
 -17   5   0   16.70    4.40
 -17   5   0   21.30    4.90
  17   5   0   19.70    4.90
  19  -5   0  126.99    9.80
 -19  -5   0  117.49    9.60
 -19   5   0  136.59   10.40
  19   5   0  122.49   10.10
 -21  -5   0   -0.80    2.40
  21  -5   0    1.50    2.20
  21   5   0    6.30    3.10
 -21   5   0    1.20    3.00
 -23  -5   0   35.10    6.20
  23  -5   0   38.10    6.40
  23   5   0   42.10    7.30
 -23   5   0   37.90    6.60
  25  -5   0  274.47   15.30
 -25  -5   0  265.97   15.10
 -25   5   0  261.27   15.30
  25   5   0  259.07   15.40
  27  -5   0  121.99   10.80
 -27  -5   0  117.19   10.60
  27   5   0  108.39   10.50
 -27   5   0  123.59   11.10
 -29  -5   0  112.49   10.70
  29  -5   0  138.59   11.60
  29   5   0  129.39   11.80
 -29   5   0  129.19   11.70
  31  -5   0   64.09    8.70
 -31  -5   0   52.29    8.60
  31   5   0   58.79    9.10
 -31   5   0   75.29   10.10
 -33  -5   0   50.39    9.10
  33  -5   0   23.40    5.70
  33   5   0   28.20    7.30
 -33   5   0   46.20    9.10
  35  -5   0   30.40    6.60
 -35  -5   0   35.20    7.40
  35   5   0   29.90    7.50
 -35   5   0   30.40    6.80
 -37  -5   0    2.20    3.80
  37  -5   0   -3.40    3.60
 -37   5   0   -1.00    3.50
  37   5   0   -1.70    3.90
 -39  -5   0    3.60    3.70
  39  -5   0    3.10    4.10
  39   5   0   -0.90    4.50
 -39   5   0    0.30    4.20
  41  -5   0   11.20    5.80
 -41  -5   0   13.30    5.50
 -41   5   0   12.40    4.90
  41   5   0   20.00    6.50
 -43  -5   0    9.80    5.20
  43  -5   0   31.20    8.70
 -43   5   0   17.20    6.00
  43   5   0   15.50    6.00
  45  -5   0   -2.90    4.30
 -45  -5   0    2.80    3.50
  45   5   0   -5.10    3.90
 -45   5   0    0.90    4.00
   0  -6   0   90.69    6.30
   0   6   0   99.79    7.60
   0   6   0   88.29    8.70
   2  -6   0  117.79    6.70
  -2  -6   0  106.89    7.20
   2   6   0  121.89    8.20
  -2   6   0  121.89   10.20
  -2   6   0  102.69    8.10
   2   6   0  113.69    9.60
   4  -6   0  126.19    6.80
  -4  -6   0  132.19    8.30
  -4   6   0  127.99    9.00
  -4   6   0  119.39   10.20
   4   6   0  122.49   10.00
   4   6   0  119.79    7.60
  -6  -6   0   34.90    5.30
   6  -6   0   37.40    3.70
  -6   6   0   29.60    3.70
  -6   6   0   35.30    5.70
   6   6   0   31.90    4.20
   6   6   0   35.90    6.50
  -6   6   0   39.10    6.70
   8  -6   0  103.99    5.30
   8  -6   0  113.69    6.00
  -8  -6   0  117.99    9.70
   8   6   0  119.39   10.10
   8   6   0  105.09    6.30
  -8   6   0  112.89   10.00
  -8   6   0  108.99    5.60
 -10  -6   0  134.39    6.40
 -10  -6   0  149.88    9.90
 -10   6   0  138.69   10.80
  10   6   0  134.29    6.70
 -10   6   0  141.69   10.40
  10   6   0  145.09   11.00
 -12  -6   0   35.30    6.00
  12   6   0   49.10    7.40
 -12   6   0   32.10    6.20
 -12   6   0   36.10    6.10
 -14  -6   0   57.19    7.50
  14   6   0   57.49    8.00
 -14   6   0   62.49    7.50
 -14   6   0   61.59    7.50
  16  -6   0    1.30    3.00
 -16  -6   0    5.60    3.20
  16   6   0    2.00    3.10
 -16   6   0   -3.30    2.40
 -16   6   0    6.40    3.40
 -18  -6   0    1.10    2.60
  18  -6   0    2.50    3.40
 -18   6   0    1.40    3.40
  18   6   0    2.50    3.20
 -18   6   0    1.40    3.40
  20  -6   0   74.99    8.90
 -20  -6   0   78.09    8.90
 -20   6   0   64.49    8.80
  20   6   0   65.69    9.70
 -22  -6   0  187.38   13.10
  22  -6   0  167.48   12.80
 -22   6   0  171.48   13.10
  22   6   0  182.98   13.30
  24  -6   0  112.39   10.90
 -24  -6   0   99.59   10.10
 -24   6   0  126.49   12.20
  24   6   0  103.09   10.80
 -26  -6   0   54.39    8.70
  26  -6   0   50.99    8.70
  26   6   0   69.99    9.50
 -26   6   0   54.89    8.90
  28  -6   0   44.40    8.30
 -28  -6   0   49.30   10.90
 -28   6   0   52.39   14.60
  28   6   0   51.09   10.80
 -30  -6   0   43.70    7.90
 -30   6   0   62.49   10.10
  30   6   0   60.69    9.80
 -32  -6   0   39.80    8.10
  32  -6   0   38.90    7.80
 -32   6   0   38.20    7.30
  32   6   0   55.39    9.30
 -34  -6   0    5.30    3.80
  34  -6   0    5.40    4.80
 -34   6   0    3.40    4.90
  34   6   0    8.30    4.80
 -36  -6   0   -4.60    2.90
  36  -6   0   -4.30    3.90
 -36   6   0    0.10    3.70
  38  -6   0   -0.50    4.80
 -38  -6   0   13.00    5.80
 -38   6   0    6.60    4.70
  38   6   0    6.00    4.70
 -40  -6   0   24.80    6.90
  40  -6   0   23.50    7.10
 -40   6   0   19.50    7.40
  40   6   0   30.80    8.40
   1  -7   0   97.59    7.20
  -1  -7   0  103.39    7.50
  -1   7   0   89.39    8.20
   1   7   0   78.09    9.60
   1   7   0   81.29    7.70
  -1   7   0   97.39   10.00
  -3  -7   0    5.00    5.10
   3  -7   0    7.50    2.80
   3   7   0    7.00    2.90
   3   7   0    8.20    4.40
  -3   7   0   11.10    3.90
  -3   7   0    5.90    3.80
   5  -7   0   19.00    3.30
  -5  -7   0   18.70    4.10
  -5   7   0   13.80    5.10
   5   7   0   15.30    5.00
  -5   7   0   23.90    5.60
   5   7   0    9.10    3.00
   7  -7   0   94.89    5.80
  -7  -7   0   92.89    8.20
   7   7   0  116.09   10.90
   7   7   0   77.09    6.60
  -7   7   0   97.19   10.30
  -7   7   0   91.99    9.40
  -9  -7   0   37.20    5.70
  -9   7   0   35.10    6.80
   9   7   0   30.70    6.30
  -9   7   0   40.40    6.40
 -11  -7   0   11.40    3.80
  11   7   0   10.10    4.10
 -11   7   0   14.30    4.70
 -11   7   0    5.10    4.20
 -13  -7   0   28.30    5.70
  13   7   0   33.10    7.40
 -13   7   0   31.70    6.20
 -13   7   0   27.00    6.60
 -15  -7   0  114.79    9.90
  15  -7   0   96.09   10.90
 -15   7   0  111.69   11.00
  15   7   0  109.39   11.10
 -15   7   0  121.89   11.40
 -17  -7   0  144.69   11.70
  17  -7   0  152.98   13.20
 -17   7   0  156.88   12.90
 -17   7   0  159.98   12.80
  17   7   0  161.88   18.70
  19  -7   0   70.19    9.70
 -19  -7   0   55.19    8.80
 -19   7   0   47.20    8.20
  19   7   0   62.19    9.90
 -19   7   0   56.39    8.90
 -21  -7   0   29.50    6.30
 -21   7   0   42.60    7.80
  21   7   0   30.70    7.20
  23  -7   0   11.30    5.40
 -23  -7   0   24.80    7.80
  23   7   0   20.00    5.50
 -23   7   0   33.60    7.30
 -25  -7   0   -2.70    4.00
  25  -7   0   -5.20    3.90
  25   7   0    4.60    5.00
 -25   7   0   12.60    5.40
 -27  -7   0   17.10    5.80
  27  -7   0   10.70    5.00
  27   7   0   16.90    6.40
 -27   7   0   13.50    5.60
  29  -7   0   19.00    6.90
 -29  -7   0   23.10    6.40
 -29   7   0   33.00    7.50
  29   7   0   22.70    7.10
 -31  -7   0    4.30    4.20
  31  -7   0    5.30    5.50
  31   7   0   11.60    5.60
 -31   7   0    1.70    5.00
 -33  -7   0   -0.60    4.70
  33  -7   0   10.90    6.00
  33   7   0    9.30    5.40
 -33   7   0    8.80    5.80
 -35  -7   0    4.20    4.50
  35  -7   0   13.10    6.20
  35   7   0   34.80    8.20
 -35   7   0   23.30    8.00
   0  -8   0    9.30    3.70
   0   8   0    6.90    5.10
   0   8   0   15.40    4.20
   2  -8   0    8.50    2.90
  -2  -8   0   15.20    4.60
   2   8   0   12.00    4.00
  -2   8   0   11.50    4.50
   2   8   0    3.10    5.30
  -2   8   0   19.60    6.40
  -4  -8   0   28.30    4.80
   4  -8   0   20.30    4.00
   4   8   0   18.10    6.00
  -4   8   0   22.70    4.30
  -4   8   0   28.30    7.20
   6  -8   0   23.20    3.90
  -6  -8   0   33.20    5.20
  -6   8   0   26.40    6.50
  -6   8   0   32.20    5.90
   6   8   0   34.70    7.50
  -8  -8   0   18.70    4.30
  -8   8   0   11.40    4.70
   8   8   0    7.50    5.20
  -8   8   0   14.60    5.60
 -10  -8   0    9.70    3.90
 -10   8   0    3.00    4.90
 -10   8   0    9.20    4.70
  10   8   0   11.40    5.60
 -12  -8   0   36.60    7.20
  12   8   0   47.40    8.80
 -12   8   0   43.70    7.80
 -12   8   0   36.60    7.70
 -14  -8   0   80.89    9.40
  14  -8   0   84.99   11.50
 -14   8   0  113.59   11.60
 -14   8   0   60.09    9.90
  14   8   0   84.39   11.50
  16  -8   0   99.39   12.50
  16   8   0   98.29   11.80
 -16   8   0   93.09   11.80
 -16   8   0   96.49   12.50
 -18  -8   0   48.20    8.00
  18  -8   0   31.00    7.90
 -18   8   0   34.90    8.20
  18   8   0   35.30    8.20
 -18   8   0   33.10    7.50
 -20  -8   0   17.10    6.40
  20  -8   0    9.00    5.40
  20   8   0    5.10    5.20
 -20   8   0   11.40    6.10
  22  -8   0   10.70    5.50
 -22  -8   0    2.00    4.50
 -22   8   0   17.80    6.30
  22   8   0    7.60    5.50
  24  -8   0   12.00    5.80
 -24  -8   0    2.90    5.30
 -24   8   0   18.00    6.30
  24   8   0   14.20    6.30
 -26  -8   0    8.60    5.10
  26  -8   0    0.20    4.90
 -26   8   0    1.90    5.00
  26   8   0   -8.90    4.90
  -1  -9   0    8.30    4.70
   1  -9   0   -3.90    3.60
  -1   9   0    5.60    5.70
   1   9   0    5.80    6.00
   1   9   0    6.40    4.90
  -3  -9   0    2.30    4.10
   3   9   0    4.70    4.70
   3   9   0    9.80    6.50
  -3   9   0   -2.80    5.20
  -3   9   0   11.50    6.00
  -5  -9   0    1.40    4.70
   5   9   0    6.20    6.00
  -5   9   0    3.90    4.80
   5   9   0    2.20    3.80
  -5   9   0    5.60    5.80
  -7  -9   0   11.40    5.20
  -7   9   0    4.10    5.60
  -7   9   0   14.40    6.60
   7   9   0   12.70    6.20
  -9  -9   0   24.00    7.00
   9   9   0   31.00    8.30
  -9   9   0   33.90    8.10
  -9   9   0   23.20    9.40
 -11  -9   0   14.30    5.50
 -11   9   0    5.90    6.10
  11   9   0    5.20    6.00
 -11   9   0    7.00    6.60
 -54   0   1  -13.10    7.00
 -54   0   1   -2.90    4.20
  54   0  -1   -7.80    3.90
 -52   0   1   -1.60    3.60
  52   0  -1    4.30    4.50
 -52   0   1    0.80    3.30
  50   0  -1   -2.80    4.40
 -50   0   1   -4.20    3.50
 -50   0   1   -5.60    3.30
 -48   0   1    7.60    3.30
  48   0  -1   -2.00    3.80
 -46   0   1   -1.40    2.60
 -46   0   1    4.40    3.00
  46   0  -1    2.30    4.40
 -44   0   1   -0.50    2.40
 -44   0   1    1.60    2.80
  44   0  -1    2.30    4.10
 -42   0   1    0.00    2.10
 -42   0   1    2.10    3.20
  40   0  -1    3.90    3.70
 -40   0   1    0.10    2.40
 -40   0   1   -3.50    1.80
 -38   0   1    3.80    2.30
  38   0  -1   -1.40    2.30
  36   0  -1    0.80    2.10
 -36   0   1   -0.90    2.00
 -36   0   1    1.70    2.30
 -34   0   1   -0.50    1.80
 -34   0   1   -1.10    2.00
  34   0  -1    1.20    2.20
 -32   0   1    1.60    1.70
 -32   0   1   -0.40    1.60
 -30   0   1   -1.20    1.60
 -30   0   1    1.40    1.70
  30   0  -1    0.60    1.70
 -28   0   1    1.90    1.60
 -28   0   1    2.60    1.50
  28   0  -1    0.90    1.80
 -26   0   1    0.90    1.40
 -26   0   1   -0.10    1.50
  26   0  -1    4.30    2.20
 -24   0   1   -2.70    1.10
 -24   0   1    0.70    1.30
  24   0  -1    0.80    1.60
  22   0  -1   -0.70    1.20
  22   0  -1   -1.00    1.40
 -22   0   1    1.20    1.30
  22   0  -1   -2.00    1.40
 -22   0   1    0.90    1.20
 -20   0   1   -2.40    1.00
  20   0  -1   -0.50    1.10
 -20   0   1    2.60    1.40
  20   0  -1   -1.70    1.10
  20   0  -1    1.20    1.10
  18   0  -1   -1.90    0.80
  18   0  -1   -0.40    1.20
 -18   0   1    2.50    1.40
 -18   0   1    1.50    1.50
  18   0  -1   -1.40    1.20
 -18   0   1    0.00    1.20
  16   0  -1    1.70    1.00
  16   0  -1   -0.40    1.10
 -16   0   1    1.60    1.40
 -16   0   1    0.70    1.20
 -16   0   1    0.60    1.00
  14   0  -1   -0.80    1.10
 -14   0   1   -0.20    1.00
 -14   0   1    0.70    1.30
 -14   0   1   -1.10    0.90
  14   0  -1   -0.40    0.90
  14   0  -1   -0.40    0.80
 -14   0   1    0.30    1.00
 -12   0   1    0.50    1.00
 -12   0   1   -0.20    0.90
 -12   0   1   -0.10    1.10
  12   0  -1   -0.60    0.80
  12   0  -1    0.00    1.10
  12   0  -1   -0.40    0.90
 -12   0   1    0.10    0.90
  10   0  -1   -1.20    0.90
 -10   0   1    0.80    1.00
  10   0  -1    0.60    1.10
  10   0  -1   -0.20    0.80
 -10   0   1    2.10    1.00
 -10   0   1    1.70    1.00
 -10   0   1   -0.30    0.90
  -8   0   1   -0.40    0.70
  -8   0   1    0.20    0.80
  -8   0   1   -0.40    0.90
  -8   0   1    0.10    0.70
   8   0  -1   -0.50    1.00
   8   0  -1   -0.90    0.80
   8   0  -1    0.90    0.90
  -6   0   1    0.60    0.70
   6   0  -1    0.60    0.80
  -6   0   1   -0.20    0.70
   6   0  -1    0.10    0.70
  -6   0   1    0.30    0.70
   6   0  -1    1.00    0.70
   4   0  -1    8.00    1.20
   4   0  -1    3.90    1.00
  -4   0   1    4.10    1.10
  -4   0   1    7.10    1.20
  -2   0  -1    0.50    1.00
  -2   0  -1    1.80    0.80
  -4   0  -1   -0.70    0.70
   4   0   1    0.30    0.60
   4   0   1    0.30    0.60
  -4   0  -1   -0.70    0.50
  -4   0  -1    0.00    0.70
   4   0   1   -0.10    0.60
   6   0   1    1.50    1.00
  -6   0  -1    0.60    0.70
  -6   0  -1    0.70    1.00
   6   0   1    1.00    0.80
  -6   0  -1    0.80    0.80
   6   0   1    1.70    0.80
  -8   0  -1    0.20    0.90
  -8   0  -1    0.30    0.80
   8   0   1   -0.40    0.70
   8   0   1    0.50    1.20
   8   0   1    0.30    0.70
  -8   0  -1    0.50    1.10
  10   0   1    0.40    0.80
  10   0   1    0.30    1.20
 -10   0  -1    0.20    1.10
 -10   0  -1    1.70    1.20
  10   0   1   -0.40    0.80
 -10   0  -1   -0.20    1.00
 -12   0  -1    1.40    1.20
 -12   0  -1    0.40    1.10
  12   0   1   -0.70    0.90
 -12   0  -1    1.00    1.30
  12   0   1    0.90    0.90
  12   0   1    1.60    1.30
 -14   0  -1    0.20    1.20
 -14   0  -1    1.00    1.00
  14   0   1    0.90    1.00
  14   0   1    1.40    1.40
  14   0   1    1.00    1.00
 -14   0  -1    1.70    1.30
  16   0   1    0.30    1.00
 -16   0  -1    1.40    1.30
 -16   0  -1   -0.80    1.40
  16   0   1    0.20    1.10
 -16   0  -1   -1.50    1.10
  18   0   1    0.00    1.00
  18   0   1    0.80    1.00
 -18   0  -1    0.60    1.50
 -18   0  -1    0.50    1.10
  18   0   1   -1.10    1.20
  20   0   1    0.00    1.20
  20   0   1    0.20    1.10
 -20   0  -1   -2.30    0.80
 -20   0  -1   -1.00    1.30
  20   0   1    0.20    1.40
  22   0   1    1.00    1.50
 -22   0  -1    1.10    1.40
  22   0   1   -0.20    1.40
 -22   0  -1    0.30    1.30
 -24   0  -1    2.30    1.60
 -24   0  -1   -1.50    1.30
  24   0   1    2.00    1.80
  26   0   1   -1.10    1.70
 -26   0  -1    1.80    1.50
 -26   0  -1    1.20    1.60
  28   0   1    2.40    2.10
 -28   0  -1    0.50    1.80
 -28   0  -1    0.80    1.70
 -30   0  -1    2.60    2.20
 -30   0  -1    0.80    1.80
  30   0   1    3.40    2.90
 -32   0  -1   -0.70    2.00
  32   0   1    0.50    2.00
 -32   0  -1    2.40    2.40
 -34   0  -1    2.30    2.00
  34   0   1    0.00    2.30
 -34   0  -1    1.70    2.40
  36   0   1   -3.50    2.50
 -36   0  -1    0.90    2.40
  38   0   1   -1.00    2.50
 -38   0  -1    0.90    2.40
  40   0   1   -1.00    1.90
 -40   0  -1   -4.30    2.50
 -40   0  -1    6.00    2.50
  42   0   1    0.80    3.10
 -42   0  -1   -0.80    2.60
 -42   0  -1    4.70    3.20
 -44   0  -1   -0.70    2.70
  44   0   1   -2.80    2.70
 -44   0  -1    3.80    3.20
 -46   0  -1    0.10    2.50
  46   0   1   -2.00    3.00
 -46   0  -1   -2.70    2.80
 -48   0  -1   -4.70    2.90
  48   0   1    3.30    4.40
 -48   0  -1   -4.70    3.20
  50   0   1   -0.40    4.00
 -50   0  -1   -3.90    3.60
 -50   0  -1    0.90    3.60
  52   0   1    1.60    4.60
 -52   0  -1   -8.40    3.80
 -52   0  -1   -1.60    6.80
  53  -1  -1    5.00    5.30
 -53  -1   1   -6.50    3.80
 -53  -1   1    0.90    4.00
 -53   1   1   -3.50    3.50
 -53   1   1   -6.00    3.80
  53   1  -1   -3.40    4.50
  51  -1  -1    0.60    4.50
 -51  -1   1   -5.80    4.10
 -51   1   1   -4.20    3.70
  51   1  -1   -1.80    4.40
 -49  -1   1    8.20    3.60
 -49  -1   1    0.40    3.80
  49  -1  -1    7.30    5.00
  49   1  -1    5.20    4.60
 -49   1   1    8.70    4.00
 -47  -1   1   -6.20    2.80
 -47  -1   1   -0.20    2.30
  47  -1  -1    2.30    3.70
 -47   1   1    2.00    3.20
  47   1  -1   -1.20    3.40
 -47   1   1   -0.80    3.10
  45  -1  -1    0.90    3.20
 -45  -1   1    6.60    3.30
 -45  -1   1   -1.80    3.50
  45   1  -1    0.60    3.50
 -45   1   1    0.80    3.30
 -45   1   1   -2.50    2.80
  43  -1  -1   95.69   10.60
 -43  -1   1  108.89    9.80
 -43  -1   1   95.99    7.80
  43   1  -1  106.99   10.80
 -43   1   1  102.49    9.70
 -43   1   1   92.59    9.40
  41  -1  -1   -2.60    2.90
 -41  -1   1   -5.00    2.50
 -41  -1   1   -2.80    1.90
  41   1  -1    1.30    3.40
 -41   1   1    2.40    3.10
 -41   1   1   -1.50    2.00
 -39  -1   1   16.80    3.90
 -39  -1   1   20.00    5.00
  39  -1  -1   31.00    6.40
 -39   1   1   18.50    4.00
 -39   1   1   24.80    5.30
  39   1  -1   22.90    5.80
 -37  -1   1    4.40    3.10
 -37  -1   1    3.70    1.80
  37  -1  -1    1.90    3.00
 -37   1   1   -1.50    2.00
  37   1  -1    4.90    3.00
 -37   1   1   -0.10    2.20
  35  -1  -1    3.40    2.50
 -35  -1   1    0.70    2.30
 -35  -1   1    3.30    1.80
 -35   1   1    8.60    3.20
  35   1  -1    0.60    2.70
 -35   1   1    1.00    2.10
  33  -1  -1   66.29    7.30
 -33  -1   1   67.19    5.40
 -33  -1   1   61.19    7.80
  33   1  -1   64.49    6.80
 -33   1   1   61.69    5.50
 -33   1   1   65.09    6.70
  31  -1  -1    9.00    2.90
 -31  -1   1    9.70    2.60
 -31  -1   1    6.90    2.30
 -31   1   1    6.10    2.80
 -31   1   1    5.00    2.10
 -29  -1   1    1.90    1.60
 -29  -1   1   -0.50    1.30
  29  -1  -1    0.00    2.10
 -29   1   1    2.80    2.00
  29   1  -1   -1.40    1.90
 -29   1   1    1.00    1.40
  27  -1  -1   61.19    6.00
 -27  -1   1   62.49    4.60
 -27  -1   1   65.99    6.20
 -27   1   1   66.99    6.00
  27   1  -1   68.79    6.70
 -27   1   1   62.89    4.90
  27   1  -1   57.59    4.50
 -25  -1   1  344.87   10.80
  25  -1  -1  320.77   10.70
  25  -1  -1  329.67   13.40
 -25  -1   1  334.87   13.30
 -25   1   1  345.07   13.20
 -25   1   1  332.87   11.00
  25   1  -1  353.36   13.90
  25   1  -1  318.17   10.40
 -25   1   1  354.76   11.40
 -23  -1   1    3.70    1.70
 -23  -1   1    0.00    1.00
  23  -1  -1    3.40    1.70
 -23   1   1   -1.70    1.40
 -23   1   1    3.90    1.40
  23   1  -1    2.10    1.70
 -23   1   1    2.00    1.50
 -21  -1   1   30.80    3.10
  21  -1  -1   33.40    4.10
 -21  -1   1   31.00    4.00
 -21   1   1   28.30    3.00
  21   1  -1   27.70    3.70
  21   1  -1   28.50    2.80
 -21   1   1   29.90    4.00
 -19  -1   1   20.10    2.50
  19  -1  -1   16.00    2.90
 -19  -1   1   13.30    2.80
  19   1  -1   16.00    2.10
 -19   1   1   15.80    2.40
  19   1  -1   13.70    2.90
 -19   1   1   12.60    2.80
 -19   1   1   19.20    2.30
 -17  -1   1   47.30    3.10
 -17  -1   1   44.80    4.20
 -17  -1   1   43.90    4.20
  17  -1  -1   44.90    4.10
  17  -1  -1   49.20    4.20
 -17   1   1   48.90    4.10
  17   1  -1   46.20    3.00
  17   1  -1   45.10    4.20
 -17   1   1   51.49    4.30
 -17   1   1   50.49    3.40
  17   1  -1   47.30    4.50
 -17   1   1   52.39    3.40
 -15  -1   1  953.50   18.10
 -15  -1   1  945.31   21.70
  15  -1  -1  924.41   21.20
 -15  -1   1  945.51   21.70
  15   1  -1  936.01   18.00
 -15   1   1  966.70   18.80
 -15   1   1  927.81   18.60
  15   1  -1  930.01   21.50
  15   1  -1  988.90   22.10
 -15   1   1  938.81   21.10
 -15   1   1  964.10   21.60
 -13  -1   1 1480.45   25.60
  13  -1  -1 1470.05   29.20
 -13  -1   1 1525.05   32.20
  13  -1  -1 1467.65   28.70
 -13  -1   1 1555.34   30.30
  13   1  -1 1509.15   25.60
  13   1  -1 1434.16   29.30
  13   1  -1 1539.05   32.50
 -13   1   1 1499.85   26.60
 -13   1   1 1480.15   26.60
 -13   1   1 1459.15   28.70
 -11  -1   1  114.39    5.40
  11  -1  -1  119.19    4.30
  11  -1  -1  117.59    5.40
 -11  -1   1  116.69    5.70
  11  -1  -1  119.19    5.20
 -11   1   1  115.29    5.20
 -11   1   1  110.49    4.20
 -11   1   1  117.29    4.20
  11   1  -1  122.19    3.70
 -11   1   1  116.19    5.70
  11   1  -1  116.69    5.60
  11   1  -1  120.29    6.60
   9  -1  -1   92.79    3.60
  -9  -1   1   90.49    4.70
  -9  -1   1   90.29    4.50
   9  -1  -1   95.09    4.40
   9  -1  -1   89.49    4.70
  -9   1   1   89.59    4.80
  -9   1   1   93.49    4.30
   9   1  -1   90.79    4.60
   9   1  -1   87.99    4.60
  -9   1   1   89.29    3.50
   7  -1  -1    5.90    1.40
   7  -1  -1    5.80    1.30
   7  -1  -1    4.80    1.40
   7  -1  -1    3.20    0.90
  -7  -1   1    4.90    1.40
  -7  -1   1    5.70    1.60
  -7   1   1    5.70    1.60
  -7   1   1    5.00    1.30
  -7   1   1    6.80    1.20
   7   1  -1    2.90    1.10
   7   1  -1    6.50    1.50
  -5  -1   1   -1.20    0.70
   5  -1  -1    0.80    0.90
   5  -1  -1    0.30    0.70
  -5  -1   1    1.20    1.10
   5  -1  -1    2.10    1.00
   5  -1  -1    1.00    0.90
  -5  -1   1    0.40    0.80
   5   1  -1    1.00    0.90
  -5   1   1   -0.10    1.10
  -5   1   1    0.10    0.80
  -5   1   1    0.90    0.70
   5   1  -1   -1.30    0.90
   3  -1  -1 1364.26   24.80
   3  -1  -1 1366.86   23.30
   3  -1  -1 1339.57   23.50
  -3  -1   1 1360.26   24.50
  -3  -1   1 1359.76   24.40
  -3  -1   1 1380.26   24.60
  -3  -1   1 1421.36   22.80
  -3   1   1 1367.76   24.80
   3   1  -1 1355.66   24.40
   3   1  -1 1409.46   24.70
   3   1  -1 1424.26   22.80
  -3   1   1 1347.37   23.50
  -3   1   1 1313.87   23.20
   1  -1  -1    5.90    1.10
   1  -1  -1    6.10    1.30
  -1  -1   1    7.20    1.10
  -1  -1   1    7.50    1.30
  -1  -1   1    7.70    1.30
   1  -1  -1    7.00    1.30
  -1  -1   1    6.30    1.30
  -1   1   1    7.90    1.30
  -1   1   1    6.00    1.10
   1   1  -1    5.70    1.20
   1   1  -1    5.20    1.40
  -1   1   1    6.40    1.40
   1   1  -1    5.50    1.10
  -1  -1  -1  813.32   15.90
  -1  -1  -1  799.72   15.10
   1  -1   1  849.72   15.70
   1  -1   1  853.41   15.40
   1  -1   1  831.92   16.20
  -1  -1  -1  832.92   16.00
  -1   1  -1  845.42   16.30
  -1   1  -1  845.92   15.70
   1   1   1  827.12   15.90
  -1   1  -1  832.52   15.40
   1   1   1  808.62   15.20
   1   1   1  849.32   16.00
   3  -1   1   99.09    3.40
  -3  -1  -1  107.79    4.30
  -3  -1  -1  105.89    4.00
   3  -1   1  102.09    4.10
   3  -1   1  102.69    4.30
  -3  -1  -1  101.79    3.90
   3   1   1  100.69    4.10
   3   1   1  101.69    4.00
   3   1   1  103.69    4.00
  -3   1  -1  101.29    4.40
  -3   1  -1  107.29    4.30
  -3   1  -1  103.99    3.50
   5  -1   1   12.00    1.90
  -5  -1  -1   13.30    2.00
   5  -1   1    9.80    1.80
  -5  -1  -1   15.20    2.10
   5  -1   1   11.60    1.30
  -5  -1  -1    8.60    1.40
   5  -1   1    9.80    1.80
   5   1   1   10.60    1.60
   5   1   1    8.40    1.50
   5   1   1   11.70    1.80
  -5   1  -1   13.10    2.00
  -5   1  -1   10.20    1.30
  -5   1  -1   12.00    1.90
   5   1   1   11.30    1.80
  -7  -1  -1   77.39    4.30
   7  -1   1   79.59    4.20
   7  -1   1   67.39    4.00
  -7  -1  -1   75.49    4.00
   7  -1   1   67.89    2.80
   7  -1   1   73.29    4.20
  -7   1  -1   75.09    4.40
  -7   1  -1   75.29    4.20
   7   1   1   84.89    4.20
   7   1   1   71.69    3.60
  -7   1  -1   73.69    2.90
   7   1   1   73.69    4.20
   7   1   1   72.99    3.60
  -9  -1  -1  217.38    7.50
  -9  -1  -1  217.08    7.60
   9  -1   1  209.08    5.50
   9  -1   1  213.98    7.70
  -9  -1  -1  210.38    6.40
   9   1   1  205.78    7.20
   9   1   1  207.98    7.40
   9   1   1  207.48    6.30
  -9   1  -1  215.28    7.70
  -9   1  -1  212.58    7.50
  -9   1  -1  205.28    5.50
 -11  -1  -1  174.28    7.20
 -11  -1  -1  178.78    6.10
 -11  -1  -1  177.98    7.20
  11  -1   1  182.88    7.70
  11  -1   1  177.98    5.20
 -11   1  -1  182.78    5.40
  11   1   1  180.28    6.00
  11   1   1  192.08    7.40
 -11   1  -1  183.78    7.70
  13  -1   1  204.58    8.10
  13  -1   1  196.38    5.90
  13  -1   1  211.38    8.40
 -13  -1  -1  203.08    8.10
 -13  -1  -1  209.28    7.00
 -13  -1  -1  207.98    8.10
 -13   1  -1  194.18    8.10
  13   1   1  195.48    7.60
  13   1   1  196.68    6.70
  13   1   1  209.98    8.30
 -13   1  -1  200.58    6.10
 -13   1  -1  208.58    8.40
  15  -1   1   98.39    5.70
  15  -1   1  101.59    6.10
 -15  -1  -1   92.29    5.60
 -15  -1  -1   99.29    4.90
  15  -1   1  100.49    4.20
 -15  -1  -1  105.99    6.00
  15   1   1   97.89    4.70
 -15   1  -1   99.79    6.10
 -15   1  -1  102.39    4.50
  15   1   1  102.59    6.10
 -15   1  -1   93.99    5.90
  15   1   1   86.69    5.20
 -17  -1  -1 1398.66   27.30
  17  -1   1 1352.56   25.80
  17  -1   1 1401.36   30.20
 -17  -1  -1 1420.76   29.90
  17   1   1 1334.97   26.80
 -17   1  -1 1373.86   29.90
  17   1   1 1401.66   32.30
 -17   1  -1 1414.66   26.30
  17   1   1 1371.76   30.10
  19  -1   1  193.28    9.20
  19  -1   1  183.38    6.80
 -19  -1  -1  188.18    8.80
 -19   1  -1  188.58    6.90
  19   1   1  175.88    7.40
  19   1   1  189.28    9.10
 -19   1  -1  184.38    8.90
 -21  -1  -1    9.80    2.70
  21  -1   1   13.10    3.20
  21  -1   1   12.50    2.70
 -21  -1  -1   13.00    2.60
  21   1   1   10.10    2.90
 -21   1  -1   12.80    3.00
  21   1   1   11.10    2.00
 -21   1  -1    9.80    2.10
  23  -1   1   15.30    3.80
 -23  -1  -1   15.10    2.70
  23  -1   1   13.50    2.10
 -23  -1  -1   15.90    3.20
 -23   1  -1   10.90    2.30
  23   1   1   12.70    2.30
  23   1   1   10.60    3.10
 -23   1  -1   12.40    3.10
  25  -1   1   98.49    5.50
 -25  -1  -1   99.79    6.30
 -25  -1  -1  110.49    7.30
  25  -1   1   99.49    7.70
 -25   1  -1  106.29    6.00
  25   1   1  103.39    7.90
 -25   1  -1   95.79    7.10
 -27  -1  -1    2.80    1.80
 -27  -1  -1    4.00    2.20
  27  -1   1    9.70    3.00
  27  -1   1    5.10    1.90
 -27   1  -1    5.80    2.60
  27   1   1    4.50    2.50
 -27   1  -1    5.50    1.90
  29  -1   1   40.00    9.60
 -29  -1  -1   42.70    5.30
 -29  -1  -1   40.40    4.50
 -29   1  -1   33.40    3.90
 -29   1  -1   36.70    5.40
 -31  -1  -1   -1.20    1.80
 -31  -1  -1   -1.40    1.60
  31  -1   1   -1.50    2.00
 -31   1  -1    0.50    1.80
 -31   1  -1   -0.70    1.60
  31   1   1    0.10    2.10
 -33  -1  -1    4.60    2.30
  33  -1   1    0.70    2.50
 -33  -1  -1    5.20    3.10
 -33   1  -1   -1.90    2.00
  33   1   1    5.50    3.40
 -33   1  -1    4.80    2.60
  35  -1   1   32.40    6.40
 -35  -1  -1   32.80    5.70
 -35  -1  -1   39.40    5.70
 -35   1  -1   31.60    4.80
  35   1   1   34.90    6.40
 -35   1  -1   28.70    5.50
 -37  -1  -1  226.78   12.70
 -37  -1  -1  211.98   11.40
  37  -1   1  230.98   14.00
 -37   1  -1  201.88   10.40
  37   1   1  227.28   14.00
 -37   1  -1  212.88   12.70
 -39  -1  -1   79.79    7.40
  39  -1   1   86.59    9.20
 -39  -1  -1   91.09    8.70
  39   1   1   83.59    9.10
 -39   1  -1   81.09    6.90
 -39   1  -1   79.39    8.50
 -41  -1  -1    1.10    2.30
  41  -1   1    1.00    3.30
 -41  -1  -1    1.40    2.90
  41   1   1   -0.40    3.10
 -41   1  -1    0.50    2.80
 -41   1  -1    3.00    2.90
  43  -1   1    1.80    3.50
 -43  -1  -1    3.90    3.00
 -43  -1  -1    3.40    3.70
 -43   1  -1    6.50    3.60
  43   1   1   -2.50    3.30
 -45  -1  -1   14.10    3.60
 -45  -1  -1    9.40    3.80
  45  -1   1    1.80    3.90
  45   1   1    9.60    5.10
 -45   1  -1    5.70    3.20
 -45   1  -1    9.30    4.40
 -47  -1  -1   -0.40    2.60
 -47  -1  -1    0.20    3.70
  47  -1   1    3.60    3.60
 -47   1  -1   -4.20    3.30
 -47   1  -1   -2.40    3.10
  47   1   1    3.50    4.00
  49  -1   1   -4.10    4.00
 -49  -1  -1   -7.70    3.20
 -49   1  -1    4.30    3.30
  49   1   1   -2.90    3.30
 -51  -1  -1   -7.30    3.70
 -51  -1  -1    4.20    3.30
  51  -1   1   -1.10    4.10
 -51   1  -1   -3.20    3.90
  51   1   1    8.10    5.80
  53  -1   1   13.10    5.60
 -53  -1  -1    3.40    3.90
 -53  -1  -1    0.10    5.00
 -53   1  -1   -1.70    4.30
 -53   1  -1   -5.20    4.40
  53   1   1    6.00    5.20
  52  -2  -1  -10.10    4.20
 -52  -2   1    0.10    4.00
 -52   2   1    3.30    3.80
  52   2  -1   -3.70    3.70
  50  -2  -1    0.80    3.90
 -50  -2   1   -2.50    4.20
 -50  -2   1   -9.60    3.50
 -50   2   1   -1.80    3.50
 -50   2   1    5.30    4.40
  50   2  -1   -2.80    3.90
 -48  -2   1    0.50    2.90
 -48  -2   1    0.40    3.60
  48  -2  -1   -4.50    3.60
 -48   2   1   -1.40    3.40
 -48   2   1   -7.70    3.00
  48   2  -1   -4.80    3.80
 -46  -2   1   27.10    4.20
 -46  -2   1   39.60    7.90
  46  -2  -1   35.30    7.40
 -46   2   1   29.90    6.80
  46   2  -1   42.50    8.80
 -44  -2   1    2.90    3.60
 -44  -2   1    7.10    2.30
  44  -2  -1   13.30    5.20
 -44   2   1   -4.50    2.30
 -44   2   1    1.60    3.60
 -42  -2   1    3.40    3.40
  42  -2  -1   -0.10    2.60
 -42   2   1   -1.80    2.60
  42   2  -1    0.90    3.80
 -42   2   1    2.20    2.30
 -40  -2   1   26.80    6.10
  40  -2  -1   17.30    5.30
 -40  -2   1   18.90    3.60
 -40   2   1   30.00    6.10
  40   2  -1   27.00    6.70
 -40   2   1   26.30    4.10
 -38  -2   1    4.00    3.50
 -38  -2   1    4.00    2.20
  38  -2  -1    3.50    3.80
 -38   2   1    5.50    2.10
  38   2  -1    5.30    4.40
 -38   2   1    9.10    3.90
  36  -2  -1   13.70    4.50
 -36  -2   1   12.90    4.20
 -36  -2   1   15.70    2.90
  36   2  -1   19.40    5.60
 -36   2   1   15.60    2.80
 -36   2   1   17.30    4.70
 -34  -2   1    2.50    1.50
 -34  -2   1   -0.30    2.20
  34  -2  -1   -3.20    1.90
  34   2  -1   -3.90    1.70
 -34   2   1   -3.50    2.00
  34   2  -1    3.50    3.20
 -34   2   1   -2.90    1.50
 -32  -2   1   30.70    3.30
 -32  -2   1   21.90    4.90
  32  -2  -1   25.40    5.30
 -32   2   1   21.70    3.30
  32   2  -1   17.20    2.60
 -32   2   1   27.80    3.40
 -32   2   1   19.60    4.80
  32   2  -1   24.20    5.50
  30  -2  -1   -1.60    2.60
 -30  -2   1    1.90    2.00
 -30  -2   1    0.80    2.60
  30   2  -1   -1.60    1.90
 -30   2   1    3.60    2.90
 -30   2   1    1.90    1.30
 -30   2   1    1.30    1.60
  30   2  -1    1.50    2.20
 -28  -2   1    3.60    2.40
  28  -2  -1    6.40    2.70
 -28  -2   1    1.40    1.20
 -28   2   1    2.00    1.60
  28   2  -1    2.10    2.30
 -28   2   1   -0.70    2.20
  28   2  -1    0.80    1.40
  26  -2  -1    0.80    1.90
 -26  -2   1   -2.10    1.30
 -26   2   1    1.10    1.30
 -26   2   1    0.40    2.00
 -26   2   1    0.90    1.10
  26   2  -1    0.30    1.90
  24  -2  -1    0.20    1.50
 -24  -2   1   -0.90    1.40
 -24   2   1    0.90    1.70
  24   2  -1   -1.50    1.70
 -24   2   1    2.00    1.20
 -24   2   1    1.50    1.30
 -22  -2   1  144.09    8.70
  22  -2  -1  154.48    8.50
 -22   2   1  147.49    5.60
 -22   2   1  147.19    8.70
  22   2  -1  147.89    8.70
 -22   2   1  150.38    5.80
 -20  -2   1   55.49    5.30
  20  -2  -1   57.39    5.10
 -20   2   1   54.99    3.20
 -20   2   1   59.49    5.50
  20   2  -1   56.49    5.30
 -20   2   1   54.19    3.30
  18  -2  -1   79.59    5.70
 -18  -2   1   87.29    6.40
  18   2  -1   75.89    5.80
 -18   2   1   80.39    3.60
 -18   2   1   81.79    6.10
  16  -2  -1   14.80    2.90
 -16  -2   1   13.80    3.10
  16  -2  -1   21.50    3.20
 -16   2   1   15.80    1.70
 -16   2   1   15.40    2.80
 -16   2   1   14.80    2.90
  16   2  -1   11.90    2.60
 -14  -2   1  297.97   11.20
  14  -2  -1  323.47   10.80
  14  -2  -1  303.87   10.30
 -14   2   1  286.17    7.10
  14   2  -1  322.17   11.40
 -14   2   1  303.97    7.10
 -14   2   1  305.57   11.30
 -12  -2   1  703.73   18.10
  12  -2  -1  724.13   17.90
  12  -2  -1  734.13   17.40
  12  -2  -1  680.73   18.10
 -12  -2   1  746.73   18.70
  12   2  -1  675.13   17.80
 -12   2   1  726.43   18.40
  12   2  -1  720.83   18.30
  10  -2  -1  122.49    5.80
 -10  -2   1  124.79    6.40
  10  -2  -1  102.99    5.60
 -10  -2   1  112.29    5.90
  10  -2  -1  114.69    6.80
  10   2  -1  116.39    6.00
  10   2  -1  103.79    5.90
 -10   2   1  110.89    6.20
   8  -2  -1  164.78    6.50
  -8  -2   1  169.08    7.50
   8  -2  -1  159.58    4.70
   8  -2  -1  158.18    6.80
  -8  -2   1  161.58    7.00
   8  -2  -1  155.48    6.30
  -8   2   1  170.98    7.30
  -8   2   1  150.38    4.60
  -8   2   1  160.48    6.50
   8   2  -1  163.68    7.20
   8   2  -1  157.08    6.70
  -6  -2   1    3.40    1.60
  -6  -2   1    6.20    1.80
   6  -2  -1    3.50    1.40
   6  -2  -1    4.60    1.00
  -6   2   1    4.20    1.60
  -6   2   1    4.20    1.00
   6   2  -1    4.30    1.30
   6   2  -1    4.10    1.90
  -6   2   1    4.40    1.50
  -4  -2   1  123.59    5.50
   4  -2  -1  125.59    5.40
   4  -2  -1  128.59    4.50
  -4  -2   1  126.29    4.00
   4  -2  -1  117.29    5.40
  -4  -2   1  131.09    6.30
   4   2  -1  126.89    6.10
  -4   2   1  123.09    4.30
   4   2  -1  122.59    3.90
  -4   2   1  115.69    5.40
  -4   2   1  130.39    5.80
   4   2  -1  123.99    5.30
  -2  -2   1  221.18    7.10
   2  -2  -1  224.78    7.40
  -2  -2   1  218.28    7.90
  -2  -2   1  215.98    7.00
   2  -2  -1  214.98    6.50
  -2  -2   1  223.18    6.30
   2  -2  -1  204.28    7.20
   2   2  -1  232.68    8.20
  -2   2   1  229.08    7.60
  -2   2   1  224.48    6.60
  -2   2   1  220.88    7.40
   2   2  -1  218.98    7.00
   2   2  -1  235.58    6.30
   0  -2  -1   54.19    3.50
   0  -2  -1   53.59    3.70
   0  -2   1   58.39    3.30
   0  -2   1   63.19    4.20
   0  -2   1   55.79    3.20
   0  -2  -1   53.79    3.30
   0  -2   1   59.49    3.20
   0   2  -1   58.19    3.30
   0   2   1   59.69    3.70
   0   2   1   56.79    3.80
   0   2  -1   56.59    3.20
   0   2  -1   53.59    4.20
   0   2   1   55.39    3.30
   2  -2   1  488.75   13.10
   2  -2   1  488.35   12.00
   2  -2   1  509.15   10.90
  -2  -2  -1  482.25   11.50
  -2  -2  -1  481.75   12.20
  -2  -2  -1  481.15   11.90
   2  -2   1  494.85   10.70
  -2   2  -1  501.65   12.00
   2   2   1  491.75   11.70
   2   2   1  480.05   11.90
   2   2   1  466.35   12.10
   4  -2   1  450.65    9.60
   4  -2   1  419.96   11.50
  -4  -2  -1  443.26   11.70
  -4  -2  -1  431.86   10.60
  -4  -2  -1  425.16   11.50
   4  -2   1  463.35    9.60
   4   2   1  431.56   11.50
   4   2   1  456.85   10.80
  -4   2  -1  450.45   11.90
   4   2   1  432.36   11.60
  -4   2  -1  441.56   12.40
  -6  -2  -1   87.79    4.00
  -6  -2  -1   76.79    4.60
   6  -2   1   84.79    3.00
   6  -2   1   84.99    3.20
   6  -2   1   83.99    4.90
  -6  -2  -1   77.79    4.70
   6  -2   1   83.19    5.00
  -6   2  -1   82.99    5.10
   6   2   1   83.99    4.90
   6   2   1   82.19    3.90
  -6   2  -1   84.79    3.20
   8  -2   1  673.43   17.00
   8  -2   1  649.04   16.60
   8  -2   1  656.33   16.50
  -8  -2  -1  680.23   16.60
  -8  -2  -1  663.13   14.10
  -8  -2  -1  662.33   16.70
   8   2   1  638.04   16.10
   8   2   1  671.23   14.20
  -8   2  -1  663.63   16.80
  -8   2  -1  687.83   17.50
  10  -2   1  741.03   18.30
 -10  -2  -1  712.13   17.90
  10  -2   1  689.53   17.80
  10  -2   1  717.53   18.00
 -10  -2  -1  697.23   17.50
  10   2   1  720.13   17.80
 -10   2  -1  713.43   18.10
  10   2   1  710.33   17.60
  10   2   1  711.53   15.00
 -10   2  -1  742.43   18.60
  10   2   1  726.23   15.10
  12  -2   1    0.90    1.50
  12  -2   1    0.10    1.20
 -12  -2  -1    2.80    1.50
  12  -2   1    1.00    1.60
 -12  -2  -1    1.60    1.60
  12   2   1    1.80    1.00
  12   2   1    0.60    0.90
  12   2   1    2.00    1.60
 -12   2  -1    1.70    1.70
  12   2   1   -0.70    1.20
  14  -2   1    3.50    1.80
 -14  -2  -1    2.30    1.60
  14   2   1    1.30    1.00
  14   2   1    1.40    1.60
 -14   2  -1    1.30    1.60
  14   2   1    0.10    1.00
 -16  -2  -1  306.67   11.90
  16  -2   1  311.57   12.00
  16   2   1  298.77    8.60
 -16   2  -1  314.47   12.20
  16   2   1  322.47    9.20
  16   2   1  322.47   12.00
 -18  -2  -1    4.10    1.50
  18  -2   1    1.50    1.60
 -18  -2  -1    3.50    1.80
  18   2   1    2.30    1.30
  18   2   1    5.40    1.50
  18   2   1    4.20    2.20
 -18   2  -1    7.80    2.80
  20  -2   1    2.50    1.50
 -20  -2  -1   -0.50    1.30
  20  -2   1    2.10    1.00
 -20  -2  -1    1.70    1.00
 -20   2  -1    0.10    0.70
  20   2   1    2.80    2.20
  20   2   1    0.00    1.00
 -20   2  -1    1.80    1.80
  22  -2   1    1.20    1.80
 -22  -2  -1    1.10    1.60
  22  -2   1    0.50    0.80
  22   2   1    0.50    2.00
  22   2   1   -0.60    1.20
 -22   2  -1    1.50    0.90
 -22   2  -1    1.50    1.80
 -24  -2  -1   16.10    3.90
  24  -2   1   13.60    3.70
  24  -2   1    9.70    1.70
 -24   2  -1   16.40    3.30
 -24   2  -1    7.50    1.80
  24   2   1    9.40    2.20
  24   2   1    8.00    2.30
  26  -2   1    3.50    2.10
  26  -2   1    0.00    1.10
 -26  -2  -1    1.90    2.20
 -26  -2  -1    4.70    1.90
  26   2   1    2.40    2.20
 -26   2  -1    1.00    1.10
  26   2   1    2.00    1.60
 -26   2  -1    6.60    2.60
 -28  -2  -1   15.00    3.90
 -28  -2  -1   13.40    2.60
  28  -2   1   10.80    3.90
 -28   2  -1    9.60    2.30
  28   2   1    8.20    2.80
  28   2   1   11.50    3.70
 -28   2  -1   15.70    5.80
 -30  -2  -1   34.00    3.90
 -30  -2  -1   32.90    5.70
  30  -2   1   25.30    3.40
  30  -2   1   28.70    5.50
 -30   2  -1   31.40    3.30
 -30   2  -1   33.00    5.40
  30   2   1   39.50    6.40
 -32  -2  -1    6.50    1.90
  32  -2   1    5.50    3.10
  32  -2   1    3.20    1.30
 -32  -2  -1    7.20    3.20
 -32   2  -1    8.90    3.10
 -32   2  -1    4.10    1.50
  32   2   1    2.00    2.40
  34  -2   1   17.10    5.00
 -34  -2  -1   22.00    4.50
 -34  -2  -1   21.30    3.60
 -34   2  -1   18.90    4.40
  34   2   1   24.50    5.40
 -34   2  -1   18.70    3.10
 -36  -2  -1   -1.40    1.80
  36  -2   1   -0.30    2.40
 -36  -2  -1   -1.80    2.00
 -36   2  -1    1.10    1.70
 -36   2  -1    3.40    2.80
  36   2   1   -1.30    2.80
 -38  -2  -1    5.50    3.00
 -38  -2  -1    7.20    3.40
  38  -2   1    3.10    3.70
 -38   2  -1   11.50    3.50
  38   2   1    9.90    4.60
 -38   2  -1    2.80    2.40
 -40  -2  -1   31.20    4.70
  40  -2   1   28.60    6.50
 -40  -2  -1   27.60    5.70
 -40   2  -1   26.90    4.20
  40   2   1   32.20    7.20
 -40   2  -1   24.80    5.80
 -42  -2  -1    3.10    3.40
  42  -2   1    1.30    3.60
 -42  -2  -1    0.30    2.10
 -42   2  -1   -3.30    2.40
 -42   2  -1    1.70    4.00
  42   2   1    3.90    4.40
 -44  -2  -1    3.40    3.60
  44  -2   1    2.40    3.40
  44   2   1    3.30    4.10
 -44   2  -1   -0.80    2.20
 -44   2  -1   -3.70    3.10
 -46  -2  -1    1.90    4.00
 -46  -2  -1   -0.80    2.90
  46  -2   1   -1.30    3.60
 -46   2  -1    3.60    2.50
 -46   2  -1    5.00    4.40
  46   2   1    1.00    4.20
  48  -2   1   -6.40    3.30
 -48  -2  -1   -1.40    3.20
 -48  -2  -1    4.40    3.20
 -48   2  -1    2.60    4.00
  48   2   1    3.30    4.70
 -48   2  -1   -1.50    3.40
 -50  -2  -1   -4.00    3.10
  50  -2   1    0.30    4.50
 -50  -2  -1   -2.20    3.10
 -50   2  -1   -4.20    3.50
  50   2   1    2.00    3.80
 -52  -2  -1    3.10    3.50
  52  -2   1   -7.20    3.30
 -52  -2  -1   -5.00    4.50
 -52   2  -1  -10.40    4.00
 -52   2  -1   -5.80    3.60
  52   2   1    8.80    6.00
  51  -3  -1    6.50    4.20
 -51  -3   1    4.70    3.60
  51   3  -1   -5.30    3.20
 -51   3   1    4.40    4.30
  49  -3  -1   -1.40    3.70
 -49  -3   1    5.20    4.70
 -49   3   1    4.80    3.90
 -47  -3   1    2.10    3.80
  47  -3  -1    9.00    6.00
  47   3  -1   10.10    4.70
 -47   3   1    0.00    4.80
 -45  -3   1    4.40    3.80
  45  -3  -1    1.10    3.90
  45   3  -1   -2.00    3.30
 -45   3   1    1.20    3.20
  43  -3  -1   14.10    5.50
 -43  -3   1   -2.90    5.10
  43   3  -1   15.20    5.40
  41  -3  -1    3.60    4.40
 -41  -3   1   11.50    3.70
 -41   3   1    8.20    4.00
  41   3  -1    7.50    4.40
  39  -3  -1    3.30    3.30
 -39  -3   1    9.40    3.70
 -39   3   1    2.00    3.30
  39   3  -1    5.10    3.50
 -37  -3   1   -4.90    2.50
  37  -3  -1    4.10    3.40
 -37   3   1    0.80    3.00
  37   3  -1    1.80    3.00
 -35  -3   1   -5.40    2.10
  35  -3  -1    3.50    3.30
 -35   3   1   -1.00    2.50
  35   3  -1   -0.90    3.00
  33  -3  -1    2.00    2.60
 -33  -3   1    3.20    2.60
  33   3  -1   -0.70    2.10
 -33   3   1    0.00    2.30
  31  -3  -1    3.70    2.60
 -31  -3   1   -0.70    1.90
 -31   3   1    2.10    2.70
  31   3  -1    0.40    2.20
 -29  -3   1    2.20    2.30
  29  -3  -1   -1.50    1.80
 -29   3   1    6.60    3.40
  29   3  -1   -0.30    2.30
 -27  -3   1    1.10    2.10
  27  -3  -1    1.90    2.60
 -27   3   1    0.90    2.10
  25  -3  -1  124.59    8.60
 -25  -3   1  129.99    9.60
 -25   3   1  139.89   11.00
 -23  -3   1  114.39    8.50
  23  -3  -1   97.69    7.40
  23   3  -1   93.79    7.80
 -23   3   1   95.69    7.80
  21  -3  -1   20.00    4.00
 -21  -3   1   19.60    4.00
 -21   3   1   15.10    3.70
  21   3  -1   17.20    3.90
 -19  -3   1    6.70    2.70
  19  -3  -1    9.10    2.80
 -19   3   1    5.10    2.40
  19   3  -1    6.30    2.40
 -17  -3   1   10.80    3.10
  17  -3  -1   16.10    3.30
  17   3  -1   16.10    3.70
 -17   3   1   11.20    3.10
  15  -3  -1   49.40    4.90
 -15  -3   1   52.39    5.30
  15   3  -1   58.89    5.40
 -15   3   1   54.49    5.50
  13  -3  -1   31.20    3.90
 -13  -3   1   38.00    4.50
  13   3  -1   34.30    4.40
 -13   3   1   36.30    4.00
 -13   3   1   34.00    4.40
 -11  -3   1  197.38    9.40
  11  -3  -1  188.18    8.70
 -11   3   1  198.88    9.20
  11   3  -1  189.28    9.20
 -11   3   1  205.78    8.80
  -9  -3   1   23.20    3.70
   9  -3  -1   23.90    2.00
   9  -3  -1   27.90    3.40
   9   3  -1   21.50    3.60
  -9   3   1   19.10    3.20
  -9   3   1   18.00    3.10
  -9   3   1   23.30    2.10
   7  -3  -1  739.43   18.80
   7  -3  -1  760.62   15.30
  -7  -3   1  752.42   19.30
  -7   3   1  769.52   15.40
  -7   3   1  753.32   19.00
   7   3  -1  719.43   18.40
  -7   3   1  759.22   19.40
   7   3  -1  761.52   20.00
   5  -3  -1   54.19    4.40
  -5  -3   1   60.89    3.00
   5  -3  -1   61.79    3.50
  -5  -3   1   63.19    4.90
   5  -3  -1   54.39    4.30
   5   3  -1   61.99    3.20
   5   3  -1   55.59    5.10
  -5   3   1   56.99    4.60
  -5   3   1   60.79    4.60
   5   3  -1   56.99    4.10
  -5   3   1   57.59    3.40
   3  -3  -1   37.20    2.90
   3  -3  -1   27.40    3.30
  -3  -3   1   39.40    4.40
  -3  -3   1   31.00    2.50
   3  -3  -1   32.10    3.20
   3   3  -1   35.60    2.80
  -3   3   1   40.60    3.80
  -3   3   1   34.10    2.90
   3   3  -1   33.00    3.20
  -3   3   1   25.90    3.20
   3   3  -1   28.10    3.80
  -1  -3   1  107.29    5.40
   1  -3  -1  116.19    5.20
  -1  -3   1  109.49    4.90
   1  -3  -1  107.59    5.60
   1  -3  -1  108.99    6.00
   1   3  -1  113.39    5.30
  -1   3   1  112.69    5.30
   1   3  -1  109.89    5.30
  -1   3   1  106.59    6.20
  -1   3   1  117.29    6.00
   1   3  -1  107.09    6.60
  -1  -3  -1   38.30    4.10
  -1  -3  -1   43.50    3.70
  -1  -3  -1   41.70    3.80
   1  -3   1   46.10    3.40
   1  -3   1   44.60    3.20
   1  -3   1   39.30    3.20
  -1   3  -1   43.30    3.10
  -1   3  -1   45.70    3.70
   1   3   1   40.50    4.10
  -1   3  -1   41.50    4.40
   1   3   1   41.90    4.20
  -3  -3  -1   79.69    4.90
   3  -3   1   75.99    4.70
   3  -3   1   79.99    3.80
  -3  -3  -1   68.29    4.90
   3  -3   1   85.09    4.20
  -3  -3  -1   77.09    4.40
   3   3   1   76.29    5.30
  -3   3  -1   78.39    5.70
   3   3   1   79.09    4.90
   3   3   1   79.99    4.60
   5  -3   1  147.59    5.10
  -5  -3  -1  138.39    5.80
   5  -3   1  149.99    5.40
  -5  -3  -1  142.49    7.20
  -5  -3  -1  149.09    7.00
   5  -3   1  155.48    7.10
   5   3   1  155.48    6.20
   5   3   1  142.89    7.20
  -5   3  -1  156.18    7.40
   5   3   1  140.69    6.80
   7  -3   1   13.90    1.80
  -7  -3  -1   12.10    2.60
   7  -3   1   14.10    1.50
   7  -3   1   12.20    2.60
  -7  -3  -1   14.30    2.10
  -7   3  -1   10.90    2.90
  -7   3  -1   11.70    2.70
   7   3   1   14.60    3.70
   7   3   1   14.60    2.10
   7   3   1   13.00    2.70
  -9  -3  -1  178.98    6.30
  -9  -3  -1  175.08    8.30
   9   3   1  176.58    6.40
  -9   3  -1  161.88    8.30
   9   3   1  175.38    8.50
  -9   3  -1  175.98    8.90
  11  -3   1  152.38    8.30
 -11  -3  -1  136.39    5.50
 -11  -3  -1  139.19    7.70
 -11   3  -1  139.79    8.00
 -11   3  -1  134.09    7.80
  11   3   1  133.39    7.70
  11   3   1  136.29    5.50
  13  -3   1   67.79    5.90
 -13  -3  -1   64.99    5.60
  13   3   1   77.39    3.90
 -13   3  -1   64.39    5.70
  13   3   1   63.19    3.70
 -13   3  -1   68.69    6.00
  13   3   1   70.39    5.70
  15  -3   1    8.80    2.80
 -15  -3  -1   13.30    3.30
 -15   3  -1    8.90    2.50
  15   3   1    7.60    1.70
  15   3   1    9.30    1.70
  15   3   1   10.10    3.00
  17  -3   1   64.29    6.00
 -17  -3  -1   67.09    6.00
  17   3   1   67.39    3.80
  17   3   1   65.29    5.90
  17   3   1   62.09    3.70
 -17   3  -1   65.59    6.30
 -19  -3  -1    3.40    2.40
  19  -3   1    5.80    2.80
  19   3   1    4.30    1.50
  19   3   1    4.20    1.40
 -19   3  -1    4.80    2.50
  19   3   1    4.30    2.60
 -21  -3  -1   48.50    5.90
  21  -3   1   51.49    5.90
  21   3   1   43.80    3.20
  21   3   1   45.30    5.60
 -21   3  -1   49.70    6.00
  23  -3   1   17.30    4.30
 -23  -3  -1   19.70    4.20
  23   3   1   21.90    2.50
  23   3   1   17.10    4.00
 -23   3  -1   17.30    4.20
  25  -3   1   25.30    5.10
 -25  -3  -1   25.70    5.10
 -25   3  -1   22.10    4.80
  25   3   1   23.90    2.90
  25   3   1   31.00    5.50
  27  -3   1   58.19    6.70
 -27  -3  -1   43.10    6.40
  27   3   1   52.79    6.70
  27   3   1   50.49    3.90
 -27   3  -1   53.89    6.80
 -29  -3  -1   63.79    7.10
  29  -3   1   63.99    7.10
 -29   3  -1   58.59    7.30
  29   3   1   62.59    4.30
  29   3   1   55.99    7.00
  29   3   1   69.09    4.70
  31  -3   1   27.90    5.30
 -31  -3  -1   27.40    5.50
 -31   3  -1   28.20    5.70
  31   3   1   18.30    2.90
  31   3   1   25.50    3.50
  31   3   1   27.30    5.90
  33  -3   1   -2.80    2.50
 -33  -3  -1   -0.70    2.20
  33   3   1   -0.70    1.70
 -33   3  -1   -0.90    2.50
  33   3   1    2.70    2.80
  35  -3   1    2.40    3.00
 -35  -3  -1    7.70    3.60
 -35   3  -1   -2.80    2.90
  35   3   1    8.50    3.80
  35   3   1    5.40    2.20
 -37  -3  -1    1.80    3.40
  37  -3   1    0.90    3.20
 -37   3  -1   -1.80    2.80
  37   3   1   -0.30    1.60
  37   3   1    3.10    3.80
  39  -3   1   -0.90    2.90
 -39  -3  -1   -1.00    3.20
 -39   3  -1    3.80    3.90
  39   3   1    0.60    3.20
  39   3   1   -0.30    1.70
 -41  -3  -1    3.80    3.80
 -41   3  -1   11.90    4.60
  41   3   1    6.30    5.00
  41   3   1   -3.00    2.40
  43  -3   1   -0.30    3.80
 -43  -3  -1   -2.40    3.80
  43   3   1    4.50    4.40
  43   3   1    3.90    2.20
 -43   3  -1   -1.90    3.30
 -45  -3  -1    3.90    4.20
  45  -3   1    7.10    4.70
 -45   3  -1    6.30    5.00
  45   3   1   14.30    5.60
 -47  -3  -1    6.50    5.40
  47  -3   1   -1.00    4.10
  47   3   1    4.20    4.80
 -47   3  -1   -2.60    3.90
 -49  -3  -1   -7.00    3.80
  49  -3   1    2.40    4.50
  49   3   1   -4.00    4.00
 -49   3  -1   -4.70    4.00
  51  -3   1   -6.60    4.50
 -48  -4   1   -3.60    3.00
  48  -4  -1   -0.90    3.80
 -48   4   1    1.10    4.90
 -46  -4   1    6.60    4.10
  46  -4  -1    3.40    4.40
  46   4  -1   -4.20    3.70
 -46   4   1   -3.20    4.80
 -44  -4   1   14.20    4.80
  44  -4  -1   22.00    6.50
 -44   4   1   13.00    5.90
  44   4  -1   14.60    5.30
 -42  -4   1    1.90    3.80
  42  -4  -1   11.50    4.60
  42   4  -1    8.60    4.50
 -42   4   1    5.00    4.70
 -40  -4   1    6.50    4.50
  40  -4  -1   -0.60    3.10
  40   4  -1   -0.90    3.90
 -40   4   1    3.70    4.00
  38  -4  -1   -0.60    3.50
 -38  -4   1    4.00    6.20
  38   4  -1    1.60    4.80
 -38   4   1    1.10    4.40
  36  -4  -1    0.70    2.90
 -36  -4   1    6.50    3.00
 -36   4   1    0.60    3.40
  36   4  -1   -1.00    3.10
  34  -4  -1    0.20    2.70
 -34  -4   1    0.20    3.20
  34   4  -1    3.10    3.30
 -34   4   1   -4.70    3.10
 -32  -4   1    0.90    2.50
  32  -4  -1   -0.90    2.70
 -32   4   1   -3.40    2.80
  32   4  -1    0.50    2.70
 -30  -4   1   31.10    6.10
  30  -4  -1   50.69    6.70
 -30   4   1   20.80    5.40
  30   4  -1   32.90    6.20
  28  -4  -1  169.58   11.20
 -28  -4   1  152.18   11.10
  28   4  -1  161.18   11.50
 -28   4   1  153.08   11.70
  26  -4  -1   15.40    4.10
 -26  -4   1   10.60    3.80
 -26   4   1   18.60    5.00
  26   4  -1   20.10    5.20
  24  -4  -1   30.60    6.10
 -24  -4   1   33.00    5.70
 -24   4   1   22.60    5.00
  24   4  -1   28.80    5.70
  22  -4  -1   -0.30    2.40
 -22  -4   1    3.50    2.30
 -22   4   1    2.50    2.50
  22   4  -1    0.10    2.40
 -20  -4   1   12.10    3.50
  20  -4  -1   17.50    3.90
  20   4  -1   10.30    3.60
 -20   4   1    6.60    3.00
 -18  -4   1   14.00    3.70
  18  -4  -1   16.50    3.80
 -18   4   1   11.50    3.70
  18   4  -1   14.90    4.30
  16  -4  -1   35.60    4.70
 -16  -4   1   38.00    5.10
 -16   4   1   30.80    5.00
  16   4  -1   30.10    5.20
  14  -4  -1   17.20    3.70
 -14  -4   1   24.70    4.40
 -14   4   1   17.40    3.80
  14   4  -1   19.70    4.30
 -14   4   1   18.80    3.60
 -12  -4   1   61.09    6.00
  12   4  -1   72.49    6.70
 -12   4   1   60.69    6.10
 -12   4   1   66.89    6.00
 -10  -4   1    8.40    2.90
 -10   4   1    8.00    2.80
 -10   4   1    6.00    1.40
 -10   4   1    8.50    2.60
  10   4  -1    9.60    3.20
   8  -4  -1   17.90    2.20
  -8  -4   1   13.10    3.10
  -8   4   1   11.60    1.70
  -8   4   1   12.10    3.00
  -8   4   1   11.80    3.00
   8   4  -1   18.10    3.90
  -6  -4   1   16.60    2.10
   6  -4  -1   22.00    2.30
  -6  -4   1   21.10    3.50
  -6   4   1   16.30    3.00
  -6   4   1   14.90    2.50
   6   4  -1   21.50    2.40
   6   4  -1   19.80    3.80
  -6   4   1   27.80    4.20
  -4  -4   1   -0.20    1.10
  -4  -4   1    2.10    1.50
   4  -4  -1    0.30    1.10
   4   4  -1    4.00    1.30
   4   4  -1    4.70    2.10
  -4   4   1    4.20    1.80
  -4   4   1    1.90    2.00
  -2  -4   1   26.50    2.60
   2  -4  -1   28.60    3.10
  -2  -4   1   31.20    3.50
   2   4  -1   24.30    4.50
  -2   4   1   25.80    4.30
  -2   4   1   18.20    3.00
  -2   4   1   29.10    3.90
   2   4  -1   23.90    3.20
   0  -4  -1  142.09    6.80
   0  -4   1  121.79    6.00
   0  -4   1  139.69    7.00
   0   4   1  147.09    7.40
   0   4   1  131.59    8.00
   0   4   1  145.59    7.00
   0   4  -1  131.79    6.80
   0   4  -1  129.19    8.20
   0   4  -1  133.69    6.30
  -2  -4  -1   85.39    5.10
  -2  -4  -1   81.89    5.30
   2  -4   1   86.29    4.50
   2  -4   1   84.09    5.20
  -2   4  -1   87.09    4.80
  -2   4  -1   88.29    6.80
   2   4   1   75.09    6.20
   2   4   1   93.99    5.70
  -2   4  -1   86.69    5.80
   4  -4   1  159.98    6.50
   4  -4   1  154.68    6.00
  -4  -4  -1  140.49    6.50
  -4  -4  -1  153.58    7.70
   4   4   1  167.58    7.50
   4   4   1  150.98    8.60
  -4   4  -1  152.88    8.10
  -4   4  -1  167.08    9.20
   6  -4   1    1.80    1.10
  -6  -4  -1    0.80    1.30
   6  -4   1    3.50    1.20
  -6  -4  -1    1.50    1.40
  -6   4  -1    2.30    1.60
  -6   4  -1    3.80    2.00
   6   4   1    1.30    2.10
   6   4   1   -0.70    1.10
   8  -4   1   30.10    2.40
  -8  -4  -1   27.50    3.20
  -8  -4  -1   31.60    4.10
  -8   4  -1   22.30    4.00
   8   4   1   33.40    5.70
   8   4   1   31.60    4.40
  -8   4  -1   24.20    4.10
 -10  -4  -1  203.78    8.70
 -10  -4  -1  205.98   10.20
  10   4   1  217.48   10.70
 -10   4  -1  221.38   10.60
  10   4   1  216.78    7.80
 -12  -4  -1   88.29    4.50
  12  -4   1   83.39    7.20
 -12  -4  -1   81.09    6.60
 -12   4  -1   88.79    7.20
 -12   4  -1   77.99    6.80
  12   4   1   86.49    7.10
  12   4   1   83.59    4.50
 -14  -4  -1    1.20    1.00
 -14  -4  -1    4.90    2.40
  14  -4   1    0.70    1.80
  14   4   1    1.90    1.70
  14   4   1    3.10    1.30
  14   4   1    2.80    1.10
 -14   4  -1    1.80    2.10
 -14   4  -1    2.70    2.20
 -16  -4  -1    2.00    1.90
  16  -4   1   -0.10    1.80
 -16   4  -1    2.30    2.50
  16   4   1    3.10    2.60
 -16   4  -1    2.70    2.40
 -18  -4  -1    1.20    1.80
  18  -4   1    3.90    3.10
  18   4   1    2.30    2.30
 -18   4  -1    3.70    2.70
  20  -4   1  140.19    9.70
 -20  -4  -1  116.79    9.30
 -20   4  -1  135.19    9.70
  20   4   1  137.09    9.90
 -22  -4  -1   56.19    6.70
  22  -4   1   35.50    5.90
  22   4   1   32.60    5.60
 -22   4  -1   37.40    6.10
  24  -4   1  103.59    9.00
 -24  -4  -1   91.69    8.70
  24   4   1  104.19    8.90
 -24   4  -1   97.89    9.10
 -26  -4  -1   -0.30    2.10
  26  -4   1    0.30    2.20
  26   4   1   -1.00    2.40
 -26   4  -1   -3.80    2.20
  28  -4   1    3.00    2.10
 -28  -4  -1    8.10    3.70
  28   4   1    5.10    2.60
 -28   4  -1    3.10    3.20
  30  -4   1   16.70    4.70
 -30  -4  -1   12.80    4.20
  30   4   1    5.20    3.80
 -30   4  -1    8.20    4.00
 -32  -4  -1    5.80    2.70
  32  -4   1    5.00    3.70
  32   4   1    3.30    3.30
 -32   4  -1    8.00    3.50
  34  -4   1   -4.40    2.80
 -34  -4  -1   -2.00    2.50
 -34   4  -1   -1.50    2.80
  34   4   1   -1.70    2.60
  36  -4   1   -0.30    2.80
 -36  -4  -1    2.30    3.70
  36   4   1   -0.20    3.80
 -36   4  -1    2.20    3.10
  38  -4   1   -3.30    3.90
  38   4   1    1.20    3.40
 -40  -4  -1   -5.70    3.10
  40  -4   1   -2.20    3.40
  40   4   1   -0.30    3.90
 -40   4  -1   -3.10    3.20
 -42  -4  -1    2.70    3.70
  42  -4   1    0.30    3.70
 -42   4  -1    1.60    3.60
  42   4   1   -5.30    3.30
 -44  -4  -1    6.30    4.10
  44  -4   1   -1.80    4.00
 -44   4  -1   13.70    5.30
  44   4   1    3.80    4.60
  46  -4   1   -0.90    3.90
 -46  -4  -1    2.20    4.70
 -46   4  -1   -2.60    3.30
  46   4   1    2.40    4.40
  48  -4   1    2.20    4.30
 -48  -4  -1   -1.50    4.20
 -48   4  -1    4.70    5.40
  48   4   1    6.40    5.40
  45  -5  -1    5.50    5.00
 -45  -5   1   -4.60    3.30
 -45   5   1    3.40    5.20
  45   5  -1    1.00    5.00
 -43  -5   1   -1.10    4.20
  43  -5  -1   14.60    5.50
 -43   5   1    6.30    5.10
  43   5  -1    8.40    5.80
  41  -5  -1    4.20    5.00
 -41  -5   1    6.40    4.30
 -41   5   1   -0.20    4.20
  41   5  -1    8.00    6.30
  39  -5  -1    9.10    5.00
 -39  -5   1    2.00    4.00
  39   5  -1    4.00    4.90
 -39   5   1    5.00    4.10
 -37  -5   1   -1.40    3.50
 -37   5   1    7.80    5.20
  37   5  -1    1.30    3.30
 -35  -5   1    2.20    3.70
  35  -5  -1   -4.30    2.70
 -35   5   1    4.00    4.50
  35   5  -1   -4.70    3.10
 -33  -5   1   10.40    5.20
  33  -5  -1   -2.70    3.20
 -33   5   1    0.20    4.30
  33   5  -1   -1.30    3.40
 -31  -5   1    8.90    3.90
  31  -5  -1    9.00    3.50
 -31   5   1   12.50    4.70
  31   5  -1   11.80    4.00
 -29  -5   1    2.50    3.10
  29  -5  -1    6.50    3.80
  29   5  -1   -1.70    3.40
 -29   5   1    2.60    3.60
  27  -5  -1   11.60    4.30
 -27  -5   1    4.80    4.10
  27   5  -1    8.30    3.70
 -27   5   1    7.80    3.60
  25  -5  -1    6.60    3.50
 -25  -5   1    4.10    3.40
 -25   5   1   13.10    4.10
  25   5  -1    4.10    4.00
  23  -5  -1   74.79    7.90
 -23  -5   1   80.59    8.20
 -23   5   1   76.39    8.70
  23   5  -1   78.89    8.80
 -21  -5   1   18.00    4.80
  21  -5  -1   22.40    4.90
 -21   5   1   23.70    5.40
  21   5  -1   26.00    6.30
  19  -5  -1   49.70    6.40
 -19  -5   1   45.10    6.90
  19   5  -1   39.50    6.80
 -19   5   1   33.20    5.90
  17  -5  -1   19.10    4.40
 -17  -5   1   16.60    4.10
 -17   5   1    6.20    3.10
  17   5  -1   14.10    3.70
 -17   5   1   16.90    4.40
 -15  -5   1   22.20    4.60
  15  -5  -1   26.10    6.40
  15   5  -1   24.60    5.20
 -15   5   1   29.90    6.10
 -15   5   1   23.30    4.40
 -13  -5   1   13.30    3.70
  13   5  -1   17.50    4.30
 -13   5   1    9.80    4.20
 -11  -5   1    0.00    1.90
  11   5  -1   -0.30    2.00
 -11   5   1    3.30    2.20
 -11   5   1    2.60    2.20
   9  -5  -1    5.70    1.30
  -9  -5   1    3.60    2.50
  -9   5   1    3.90    2.40
  -9   5   1    2.80    2.50
  -9   5   1    0.80    1.30
   9   5  -1    1.40    2.40
  -7  -5   1   24.80    4.50
   7  -5  -1   16.20    3.30
   7   5  -1   17.90    4.90
   7   5  -1   18.90    2.60
  -7   5   1   19.70    3.70
  -7   5   1   15.60    2.40
  -7   5   1   17.30    4.30
   5  -5  -1   28.10    3.30
  -5  -5   1   22.80    3.10
  -5  -5   1   30.60    4.80
   5   5  -1   27.10    3.40
  -5   5   1   28.10    4.70
  -5   5   1   23.80    4.30
  -5   5   1   28.90    3.40
  -3  -5   1    0.60    1.40
   3  -5  -1   -0.80    1.20
  -3  -5   1    1.80    2.00
  -3   5   1   -2.10    1.60
   3   5  -1   -2.30    3.30
  -3   5   1    4.00    2.70
   3   5  -1   -1.70    1.50
  -1  -5   1    1.70    1.50
   1  -5  -1    1.80    1.40
  -1   5   1    0.00    1.70
   1   5  -1   -0.60    1.20
   1   5  -1   -1.10    2.20
  -1   5   1    2.50    2.30
   1  -5   1    6.90    1.80
  -1  -5  -1    0.70    1.50
  -1   5  -1    1.80    2.20
   1   5   1    2.30    2.00
  -1   5  -1    3.10    2.10
   1   5   1    5.20    2.60
  -3  -5  -1    5.10    2.30
   3  -5   1    7.30    1.90
   3  -5   1   10.20    2.20
   3   5   1    9.60    3.00
  -3   5  -1   12.20    3.00
  -3   5  -1    8.20    2.00
  -3   5  -1   14.10    5.70
   3   5   1    5.30    2.00
   5  -5   1   14.00    2.20
  -5  -5  -1   15.50    3.30
   5  -5   1   16.40    2.50
   5   5   1   10.30    3.20
   5   5   1   13.60    2.70
  -5   5  -1    8.80    2.80
  -7  -5  -1   70.99    6.30
   7  -5   1   58.49    4.50
   7  -5   1   71.99    4.10
   7   5   1   71.79    5.20
   7   5   1   72.39    7.20
  -7   5  -1   79.59    6.90
  -7   5  -1   77.49    8.40
  -9  -5  -1   94.49    5.60
  -9  -5  -1   99.29    7.70
  -9   5  -1  114.39    8.60
   9   5   1  114.29   12.70
  -9   5  -1  106.89    8.20
   9   5   1   96.69    5.70
 -11  -5  -1    3.20    2.00
 -11  -5  -1   -1.70    1.30
 -11   5  -1    2.60    2.70
  11   5   1    0.10    1.40
 -11   5  -1   -0.90    2.20
  11   5   1    2.50    2.40
 -13  -5  -1   58.89   10.60
 -13  -5  -1   39.40    3.80
 -13   5  -1   63.19    7.00
 -13   5  -1   48.80    6.50
  13   5   1   48.10    6.60
  13   5   1   49.99    4.70
 -15  -5  -1    5.50    3.10
  15  -5   1    1.10    2.70
 -15   5  -1    3.00    2.40
  15   5   1    0.60    2.30
  15   5   1    1.70    1.40
 -15   5  -1    6.70    3.40
  17  -5   1   30.90    5.70
 -17  -5  -1   27.90    5.40
 -17   5  -1   24.00    4.80
 -17   5  -1   25.40    5.30
  17   5   1   26.30    5.60
 -19  -5  -1    8.30    3.30
  19  -5   1    1.80    2.10
  19   5   1    9.30    3.60
 -19   5  -1    9.50    3.70
  21  -5   1  141.49   10.20
 -21  -5  -1  133.89   10.70
  21   5   1  129.59   10.30
 -21   5  -1  121.09   10.50
 -23  -5  -1    0.30    2.70
  23  -5   1   -1.60    3.00
 -23   5  -1    3.00    3.30
  23   5   1    5.10    3.30
 -25  -5  -1    6.90    4.10
  25  -5   1    1.70    3.20
 -25   5  -1    1.70    3.80
  25   5   1    7.20    4.30
  27  -5   1   19.70    5.40
 -27  -5  -1   12.50    4.30
  27   5   1   22.40    5.50
 -27   5  -1   15.30    5.20
 -29  -5  -1   13.60    5.10
  29  -5   1   16.20    5.00
 -29   5  -1   14.50    5.10
  29   5   1   16.60    4.90
  31  -5   1   17.80    5.20
 -31  -5  -1    8.60    4.50
  31   5   1   14.30    4.70
 -31   5  -1    8.60    4.80
  33  -5   1    0.80    3.00
  33   5   1   -5.30    5.00
 -35  -5  -1   -2.30    3.10
  35  -5   1   -2.50    3.00
  35   5   1    3.60    3.90
 -35   5  -1    4.20    4.50
  37  -5   1    0.40    3.70
 -37  -5  -1   -0.10    3.40
 -37   5  -1    6.80    4.10
  37   5   1    1.30    4.10
  39  -5   1   -3.80    2.90
 -39  -5  -1   -0.80    3.70
 -39   5  -1   -1.80    4.30
  39   5   1    0.80    4.10
  41  -5   1    9.10    3.90
 -41  -5  -1   12.30    4.80
  41   5   1    7.30    5.00
 -41   5  -1   -0.20    4.30
  43  -5   1   -9.00    3.50
 -43  -5  -1   -6.90    3.80
  43   5   1    4.10    4.00
 -43   5  -1   -4.30    3.50
 -45  -5  -1    3.00    4.40
  45   5   1    4.00    4.70
 -45   5  -1    0.20    4.90
 -40  -6   1   -1.20    3.90
  40  -6  -1    2.40    4.30
  40   6  -1    8.00    4.80
 -40   6   1    4.60    5.50
 -38  -6   1    1.70    3.20
  38  -6  -1   -1.00    4.10
 -38   6   1    3.70    5.40
  38   6  -1   -5.30    3.30
  36  -6  -1    1.80    4.90
 -36  -6   1    0.80    3.20
  36   6  -1   12.70    5.20
 -36   6   1    2.20    5.30
  34  -6  -1    0.80    3.70
 -34  -6   1    3.10    4.00
 -34   6   1    1.00    5.40
  34   6  -1    0.40    3.90
  32  -6  -1    7.80    7.10
 -32  -6   1   -4.70    3.20
  32   6  -1   -3.50    3.40
 -32   6   1   -1.70    3.30
 -30  -6   1    1.70    3.30
  30  -6  -1    4.80    3.70
 -30   6   1    5.10    4.50
  30   6  -1    4.50    4.40
  28  -6  -1   18.30    5.50
  28   6  -1   29.80    7.50
 -26  -6   1    6.90    3.90
  26  -6  -1    2.30    3.50
 -26   6   1    5.20    4.70
  26   6  -1    2.10    3.60
 -24  -6   1   16.30    5.00
  24  -6  -1    8.00    4.00
 -24   6   1    6.50    4.10
  24   6  -1   10.00    5.30
  22  -6  -1    3.40    3.00
 -22  -6   1    9.90    4.00
 -22   6   1    4.20    3.20
  22   6  -1   -3.20    3.20
 -20  -6   1   14.70    4.80
  20  -6  -1    6.20    3.60
  20   6  -1   11.00    4.90
 -20   6   1    9.70    4.50
 -18  -6   1    8.60    4.00
  18  -6  -1    7.70    3.50
 -18   6   1    5.80    3.50
  18   6  -1   17.10    5.00
 -18   6   1    3.20    4.00
 -16  -6   1    9.20    3.60
  16  -6  -1    6.80    3.80
 -16   6   1   11.70    4.30
  16   6  -1    7.60    3.90
 -16   6   1   14.10    4.60
 -14  -6   1   29.40    5.80
 -14   6   1   16.50    4.60
  14   6  -1   22.80    5.80
 -14   6   1   26.40    5.40
 -12  -6   1    1.80    2.50
  12   6  -1   -0.60    3.10
 -12   6   1    2.00    3.40
 -12   6   1   -1.20    2.60
 -10  -6   1   17.50    4.00
 -10   6   1   20.10    5.10
 -10   6   1   13.10    2.90
  10   6  -1   19.70    5.10
 -10   6   1   14.90    4.50
   8  -6  -1   -0.10    1.70
  -8  -6   1    3.80    2.90
   8   6  -1   -0.50    2.60
  -8   6   1   -2.20    2.40
  -8   6   1    0.60    2.40
  -8   6   1   -1.50    1.80
   8   6  -1    0.10    1.50
  -6  -6   1   13.10    3.20
   6  -6  -1   11.70    2.50
   6   6  -1   13.10    4.20
  -6   6   1   10.40    4.00
   6   6  -1    6.70    2.00
   4  -6  -1    2.60    1.60
  -4  -6   1    1.70    2.10
  -4   6   1    0.60    2.40
   4   6  -1    4.50    3.10
  -4   6   1    0.10    2.70
   4   6  -1    1.30    1.90
  -2  -6   1    4.60    2.30
   2  -6  -1    2.60    1.60
   2   6  -1    4.70    2.10
  -2   6   1    3.10    2.70
   2   6  -1   -1.30    1.90
  -2   6   1    6.00    2.70
   0  -6  -1   58.49    5.60
   0  -6   1   58.29    5.10
   0   6   1   58.89    6.80
   0   6  -1   39.60    6.60
   0   6   1   55.19    6.30
   0   6  -1   54.19    6.10
  -2  -6  -1   97.19    7.20
   2  -6   1  106.89    6.30
  -2   6  -1  116.39    9.60
   2   6   1   95.29    7.30
   2   6   1  124.99    9.70
  -2   6  -1   97.19    7.50
  -4  -6  -1   15.20    3.50
   4  -6   1   15.20    2.90
  -4   6  -1   14.60    4.30
   4   6   1    5.70    3.40
  -4   6  -1   11.70    3.60
   4   6   1   16.10    3.70
  -6  -6  -1    0.50    2.30
   6  -6   1   -0.80    1.20
  -6   6  -1   -1.40    2.30
  -6   6  -1    0.00    3.10
   6   6   1    2.00    2.20
   6   6   1   -2.20    1.80
   8  -6   1    2.90    1.80
  -8  -6  -1    9.40    4.00
   8  -6   1    6.90    1.70
   8   6   1    1.70    1.80
  -8   6  -1    3.80    3.00
  -8   6  -1    0.00    4.80
   8   6   1   -1.60    2.50
 -10  -6  -1   12.20    3.90
 -10   6  -1   12.70    3.90
  10   6   1   19.00    2.90
 -10   6  -1   10.40    3.80
  10   6   1    6.30    3.40
 -12  -6  -1   32.30    6.10
  12   6   1   33.20    4.10
 -12   6  -1   34.20    6.20
  12   6   1   49.60    6.90
 -12   6  -1   36.10    6.40
  14  -6   1    3.40    3.00
 -14  -6  -1   -1.10    2.20
 -14   6  -1   -4.50    2.80
 -14   6  -1    1.80    2.70
  14   6   1    8.30    3.80
  14   6   1    5.60    2.10
 -16  -6  -1   14.40    4.00
  16  -6   1   11.20    4.10
 -16   6  -1   17.20    4.80
 -16   6  -1   20.10    5.60
  16   6   1   24.70    6.40
 -18  -6  -1    4.00    2.80
  18  -6   1    0.90    3.60
  18   6   1    2.20    3.40
 -18   6  -1    7.80    4.10
 -18   6  -1    1.50    3.10
  20  -6   1   -3.80    2.50
 -20  -6  -1    1.60    3.50
 -20   6  -1   -3.50    3.20
  20   6   1    2.30    3.50
 -22  -6  -1   23.00    5.90
  22  -6   1   28.10    6.40
 -22   6  -1   17.70    5.20
  22   6   1   19.90    5.90
 -24  -6  -1   21.90    5.80
  24  -6   1   21.50    5.90
  24   6   1   22.50    5.70
 -24   6  -1   21.50    6.10
  26  -6   1   -0.10    3.40
 -26  -6  -1    1.30    3.50
 -26   6  -1    0.80    3.40
  26   6   1   -1.40    3.20
 -28  -6  -1    0.40    6.20
  28   6   1    4.60    4.90
 -30  -6  -1    5.50    4.10
  30  -6   1    0.40    3.50
 -30   6  -1    1.90    4.20
  30   6   1    5.20    4.20
 -32  -6  -1   10.40    4.60
  32  -6   1   12.30    4.90
  32   6   1    8.10    5.20
 -32   6  -1    7.30    4.50
  34  -6   1    8.00    5.00
 -34  -6  -1    5.50    3.90
 -34   6  -1    9.00    4.60
  34   6   1    4.80    4.30
  36  -6   1    2.20    4.20
 -36  -6  -1    2.90    4.00
 -36   6  -1    5.50    4.60
  36   6   1    5.70    4.90
  38  -6   1   -7.80    3.70
 -38  -6  -1   -5.60    3.90
 -38   6  -1    9.20    6.00
  38   6   1    2.00    3.90
 -40  -6  -1    0.50    4.20
  40   6   1   -9.20    4.20
 -40   6  -1    1.00    5.10
 -35  -7   1   -4.10    3.70
  35  -7  -1   -4.30    3.90
  35   7  -1   -2.70    5.00
 -35   7   1   -0.90    5.40
  33  -7  -1    7.10    4.60
 -33  -7   1    4.50    4.60
 -33   7   1    0.60    5.30
  33   7  -1   -4.60    4.60
  31  -7  -1   -1.60    3.70
 -31  -7   1    4.20    4.50
 -31   7   1    6.20    5.50
  31   7  -1    9.50    5.60
  29  -7  -1   -1.00    4.00
 -29  -7   1    4.70    4.80
  29   7  -1    3.40    4.60
 -29   7   1   -1.30    4.60
 -27  -7   1    0.70    4.00
  27  -7  -1    7.70    4.80
 -27   7   1    1.20    4.20
  27   7  -1    2.50    5.20
 -25  -7   1    2.60    3.90
  25  -7  -1   -5.50    3.70
  25   7  -1    6.90    4.50
 -25   7   1    0.10    4.50
 -23  -7   1   -2.50    3.50
  23   7  -1    4.30    4.80
 -23   7   1    8.00    5.50
 -21  -7   1    1.70    4.00
  21  -7  -1    3.40    3.70
 -21   7   1    4.80    6.60
  21   7  -1    8.30    4.80
 -19  -7   1    0.80    4.00
  19  -7  -1    3.10    3.90
 -19   7   1    6.90    4.60
 -19   7   1    2.60    4.50
  19   7  -1    0.10    3.70
  17  -7  -1    1.10    3.80
 -17  -7   1   -2.30    3.00
 -17   7   1    5.80    4.40
 -17   7   1    0.50    3.90
  15  -7  -1   -0.60    3.40
 -15  -7   1    0.30    3.00
 -15   7   1   -3.20    3.60
 -15   7   1    1.30    4.10
  15   7  -1    1.10    4.00
 -13  -7   1   -3.80    2.50
 -13   7   1   -4.20    2.80
  13   7  -1   -5.60    3.20
 -13   7   1   -1.30    4.00
 -11  -7   1   -0.30    2.50
 -11   7   1    5.60    3.70
  11   7  -1   -0.50    3.80
 -11   7   1    2.70    3.60
   9  -7  -1    1.00    1.60
  -9  -7   1    0.00    2.60
   9   7  -1   -1.60    3.40
  -9   7   1    1.40    3.40
  -9   7   1    6.20    3.80
  -7  -7   1    0.80    2.60
   7  -7  -1    5.60    2.20
  -7   7   1    3.80    3.60
   7   7  -1   -1.40    3.50
   7   7  -1   -2.60    1.80
  -7   7   1    1.50    4.20
  -5  -7   1    0.60    2.50
   5  -7  -1    5.90    2.20
  -5   7   1   -4.60    2.80
  -5   7   1    2.30    4.00
   5   7  -1    1.50    2.40
   5   7  -1    2.50    3.90
  -3  -7   1    7.80    6.10
   3  -7  -1   15.20    3.10
   3   7  -1   14.30    4.80
   3   7  -1   15.50    3.60
  -3   7   1   11.40    4.40
  -3   7   1    7.10    3.70
  -1  -7   1   -2.80    2.10
   1  -7  -1   -3.20    2.00
  -1   7   1   -0.80    3.70
   1   7  -1    0.20    2.40
  -1   7   1    2.10    3.00
   1   7  -1    0.40    3.40
   1  -7   1   34.50    4.90
  -1  -7  -1   48.80    5.70
  -1   7  -1   28.00    4.60
   1   7   1   25.90    7.60
  -1   7  -1   41.60    7.60
   1   7   1   27.60    6.00
   3  -7   1   18.00    3.50
  -3  -7  -1   15.30    4.00
   3   7   1   19.00    5.20
   3   7   1   11.60    3.90
  -3   7  -1   17.30    4.90
   5  -7   1    1.60    2.20
  -5  -7  -1    7.90    3.10
   5   7   1    9.50    4.50
  -5   7  -1    2.50    3.20
  -5   7  -1    8.90    3.70
   5   7   1    2.80    2.50
  -7  -7  -1   -2.40    2.20
  -7   7  -1    6.70    4.00
   7   7   1   -2.60    2.40
  -7   7  -1    2.40    3.60
   7   7   1    3.70    4.00
  -9  -7  -1    9.00    3.40
   9   7   1    8.60    3.20
   9   7   1    9.60    4.40
  -9   7  -1    4.80    4.30
  -9   7  -1    0.60    3.30
 -11  -7  -1    2.20    2.90
  11   7   1   -0.80    3.60
 -11   7  -1   -1.20    3.20
 -11   7  -1    5.70    4.30
  11   7   1   -0.50    2.30
 -13  -7  -1    9.10    3.80
 -13   7  -1   -0.60    3.80
 -13   7  -1   -2.20    3.10
  13   7   1    7.10    4.00
 -15  -7  -1    0.20    2.90
  15  -7   1   -0.60    3.40
  15   7   1    1.10    3.30
 -15   7  -1    2.20    3.30
 -15   7  -1    4.90    3.30
 -17  -7  -1   -0.40    2.80
  17  -7   1   -2.70    5.40
  17   7   1   -0.90    3.80
 -17   7  -1   -1.20    3.80
 -19  -7  -1    0.20    3.40
  19  -7   1   -1.60    3.00
 -19   7  -1    3.90    4.60
 -19   7  -1    7.70    5.30
  19   7   1    1.90    5.60
  21  -7   1   10.10    5.00
 -21  -7  -1    7.90    5.00
  21   7   1   14.60    5.70
 -21   7  -1   10.30    5.00
 -23  -7  -1    4.10    4.50
  23  -7   1    4.90    4.20
  23   7   1    6.90    5.10
 -23   7  -1    6.90    5.10
 -25  -7  -1   13.10    5.60
  25  -7   1    1.00    4.90
 -25   7  -1   12.30    5.70
  25   7   1    5.50    5.10
 -27  -7  -1    3.60    3.90
  27  -7   1   -2.70    3.60
  27   7   1   -2.90    4.10
 -27   7  -1   -8.00    3.90
 -29  -7  -1    6.00    4.40
  29  -7   1   10.40    4.80
 -29   7  -1    4.70    5.10
  29   7   1    6.20    4.80
 -31  -7  -1    4.40    5.00
  31  -7   1   -6.50    3.60
 -31   7  -1    7.60    5.30
  31   7   1    4.80    4.70
 -33  -7  -1    6.00    4.80
 -33   7  -1    6.40    5.20
  33   7   1    5.20    5.80
  26  -8  -1   -0.50    4.90
 -26  -8   1   -5.90    3.30
 -26   8   1   -7.50    4.80
  26   8  -1    3.00    5.30
  24  -8  -1    3.70    4.20
 -24  -8   1    1.80    4.80
 -24   8   1    3.40    4.80
  24   8  -1   -3.80    4.50
 -22  -8   1    5.40    4.50
  22  -8  -1    1.00    4.00
 -22   8   1   -1.80    4.10
  22   8  -1    9.20    5.40
  20  -8  -1   -5.00    3.50
 -20  -8   1    2.60    4.20
 -20   8   1   -4.30    3.90
  20   8  -1    4.40    5.30
  18  -8  -1    2.40    4.50
 -18  -8   1    1.50    4.00
  18   8  -1   11.30    5.40
 -18   8   1   -5.80    4.60
 -18   8   1    2.60    4.80
  16  -8  -1    2.30    4.90
 -16   8   1    4.00    4.80
  16   8  -1    6.30    5.50
 -16   8   1    1.30    5.10
 -14  -8   1   18.20    4.80
  14  -8  -1   11.40    5.20
 -14   8   1   10.20    6.00
  14   8  -1   16.90    6.90
 -12  -8   1   -4.40    3.20
 -12   8   1   -0.10    4.40
  12   8  -1    4.20    5.30
 -12   8   1    1.70    5.40
 -10  -8   1   -4.70    3.10
 -10   8   1   -4.40    4.20
 -10   8   1    6.80    5.90
  10   8  -1    1.10    4.30
  -8  -8   1   10.10    4.10
   8  -8  -1   12.80    3.10
   8   8  -1    9.50    5.40
  -8   8   1   17.50    5.20
  -8   8   1    5.70    4.30
  -6  -8   1    3.00    3.00
   6  -8  -1   -3.00    2.30
  -6   8   1   -3.90    3.70
   6   8  -1   -1.50    2.50
   6   8  -1   -2.10    3.80
  -6   8   1   -0.60    4.30
  -4  -8   1   -2.40    2.40
   4  -8  -1   -4.10    2.60
   4   8  -1    0.70    4.20
  -4   8   1    4.10    4.90
   4   8  -1   -2.70    2.50
  -4   8   1   -1.30    3.60
  -2  -8   1   -5.20    2.70
  -2   8   1   -7.40    3.40
  -2   8   1   -2.50    3.20
   2   8  -1    0.90    4.00
   0  -8   1    0.50    3.00
   0  -8  -1    3.60    3.00
   0   8  -1    1.40    3.40
   0   8   1    1.20    4.20
   0   8   1    4.90    4.10
   0   8  -1    7.40    4.70
   2  -8   1    0.60    2.60
  -2  -8  -1   -1.30    3.00
  -2   8  -1   -3.50    3.10
  -2   8  -1    6.40    4.80
   2   8   1    6.60    3.60
   2   8   1    7.90    5.30
   4  -8   1   -1.40    2.60
  -4  -8  -1    1.20    3.50
  -4   8  -1   -1.20    3.50
  -4   8  -1    0.10    4.60
   4   8   1    3.00    3.50
   4   8   1   -2.40    3.60
   6  -8   1   -4.70    2.30
  -6  -8  -1   -4.70    3.00
  -6   8  -1    2.40    3.50
  -6   8  -1   -6.00    4.00
   6   8   1   -2.10    3.80
  -8  -8  -1    6.70    3.80
   8   8   1   -5.40    3.60
   8   8   1   -1.90    2.70
  -8   8  -1    4.60    4.90
  -8   8  -1   -7.10    3.10
 -10  -8  -1    6.20    4.10
 -10   8  -1    0.00    4.20
 -10   8  -1    6.70    5.20
  10   8   1   13.50    5.90
 -12  -8  -1    2.30    3.80
  12   8   1    6.50    4.40
 -12   8  -1    3.90    5.00
 -12   8  -1    5.60    5.00
 -14  -8  -1    4.60    3.70
  14  -8   1    2.50    4.40
 -14   8  -1   12.20    5.60
  14   8   1    6.60    5.70
 -14   8  -1   -6.90    4.20
 -16  -8  -1   -0.70    4.10
  16  -8   1    5.10    4.60
  16   8   1    3.10    5.60
 -16   8  -1    8.60    9.20
 -16   8  -1    1.10    5.00
  18  -8   1   -0.30    3.80
 -18  -8  -1   -5.90    3.90
 -18   8  -1    5.40    5.00
  18   8   1    2.10    4.60
  20  -8   1    8.60    4.80
 -20  -8  -1   -1.00    4.20
  20   8   1   11.10    6.10
 -20   8  -1    3.40    4.90
  22  -8   1   -7.50    3.60
 -22   8  -1   -1.70    5.40
  22   8   1   -0.60    4.30
  24  -8   1   -3.40    4.30
 -24  -8  -1    2.40    4.80
 -24   8  -1    5.70    4.40
  24   8   1   -2.90    5.10
  26  -8   1   -4.80    3.60
 -26  -8  -1    1.50    5.00
  26   8   1  -11.40    4.40
 -26   8  -1   13.40    5.20
  -9  -9   1   -5.30    5.50
  -9   9   1    2.00    5.00
  -9   9   1   -6.30    5.10
   9   9  -1    5.00    5.50
  -7  -9   1   -2.40    3.60
  -7   9   1   -3.90    5.30
  -7   9   1   -0.80    7.20
   7   9  -1    5.90    6.70
  -5  -9   1    4.90    4.10
  -5   9   1   -5.50    5.20
   5   9  -1    2.70    5.10
  -5   9   1   -3.80    3.90
  -3  -9   1   -6.10    3.40
   3   9  -1   -1.10    4.00
  -3   9   1    6.40    5.00
  -3   9   1   -1.20    4.50
   3   9  -1   -1.30    4.60
   1  -9  -1   -2.10    3.60
  -1  -9   1   -4.70    3.50
   1   9  -1   -3.60    3.70
  -1   9   1    2.40    5.00
   1   9  -1   11.30    5.70
  -1   9   1    4.20    5.60
  -1  -9  -1   -0.50    3.90
   1  -9   1   -7.60    3.50
   1   9   1   -2.80    5.10
  -1   9  -1   -5.80    3.90
   1   9   1   -7.50    4.20
  -1   9  -1    2.10    5.50
  -3  -9  -1   -6.10    3.70
   3   9   1  -11.10    4.90
  -3   9  -1   -6.00    4.40
   3   9   1    5.80    6.00
  -3   9  -1   -5.10    5.00
  -5  -9  -1    2.90    4.10
   5   9   1    5.80    5.50
  -5   9  -1   -3.10    4.80
   5   9   1  -11.40    4.40
  -5   9  -1    2.80    5.00
  -7  -9  -1    0.10    4.40
   7   9   1   -2.10    4.50
  -7   9  -1   -4.40    5.00
   7   9   1   -1.00    4.20
  -7   9  -1   -3.70    5.30
  -9  -9  -1   -9.40    7.60
  -9   9  -1  -11.40    4.60
   9   9   1   10.10    5.40
 -52   0   2   37.50    6.40
  52   0  -2   40.60    8.10
 -52   0   2   21.40    6.10
 -50   0   2    7.60    4.40
 -50   0   2    8.60    4.60
  50   0  -2    6.90    4.80
  48   0  -2    0.90    4.40
 -48   0   2    0.70    3.50
 -48   0   2   -7.80    3.00
  46   0  -2   18.20    5.80
 -46   0   2    4.40    3.70
 -46   0   2   16.80    4.90
 -44   0   2  103.09    9.30
 -44   0   2   92.29    8.50
  44   0  -2   84.99   10.00
  42   0  -2   -3.30    2.70
 -42   0   2   -2.50    2.40
 -42   0   2    3.20    2.80
 -40   0   2   64.89    6.60
 -40   0   2   65.49    6.60
  40   0  -2   64.69    7.90
  38   0  -2  124.39   10.10
 -38   0   2  105.09    9.40
 -38   0   2  121.79    9.00
 -36   0   2   32.70    5.50
 -36   0   2   30.20    8.40
  36   0  -2   32.40    6.50
 -34   0   2   64.79    6.70
  34   0  -2   59.89    6.80
 -34   0   2   56.39    5.80
  32   0  -2  172.18   10.60
 -32   0   2  166.08    9.90
 -32   0   2  163.28    9.20
 -30   0   2  127.89    8.20
 -30   0   2  135.59    8.10
  30   0  -2  128.49    8.90
 -28   0   2   16.70    3.10
  28   0  -2   25.70    4.40
 -28   0   2   23.00    4.20
 -26   0   2  179.28    8.70
 -26   0   2  190.58    9.30
  26   0  -2  192.58   10.00
  24   0  -2   91.39    6.60
 -24   0   2  105.69    6.30
 -24   0   2  101.69    6.50
 -22   0   2  439.46   13.40
  22   0  -2  441.86   14.50
  22   0  -2  411.76   15.00
 -22   0   2  435.36   13.90
 -20   0   2  485.25   14.40
 -20   0   2  452.55   14.60
 -20   0   2  477.15   13.60
  20   0  -2  458.55   13.40
  20   0  -2  486.65   14.60
  18   0  -2  448.36   12.70
 -18   0   2  462.55   13.40
 -18   0   2  455.65   12.90
  18   0  -2  463.85   13.60
 -18   0   2  453.35   13.50
 -18   0   2  474.05   13.80
  16   0  -2    7.90    2.10
 -16   0   2    5.70    1.70
  16   0  -2    5.80    1.70
 -16   0   2    8.40    1.90
 -14   0   2  395.16   11.00
  14   0  -2  386.36   11.10
 -14   0   2  374.16   11.40
  14   0  -2  372.96   11.30
 -14   0   2  383.36   11.50
 -14   0   2  358.16   10.40
  14   0  -2  394.16   10.80
  12   0  -2  332.47    9.10
  12   0  -2  307.87    9.30
 -12   0   2  318.57    8.90
 -12   0   2  324.47   11.60
  12   0  -2  336.07   11.70
 -12   0   2  317.77    9.50
 -12   0   2  330.97   11.80
  10   0  -2  121.29    5.30
 -10   0   2  117.09    4.60
 -10   0   2  120.59    5.30
  10   0  -2  116.29    4.60
 -10   0   2  116.89    5.50
  10   0  -2  114.89    5.60
   8   0  -2 9999.00  152.08
  -8   0   2 9836.72  154.28
  -8   0   2 9652.63  151.88
   8   0  -2 9713.03  154.78
  -8   0   2 9959.00  154.98
   8   0  -2 9843.42  154.28
   6   0  -2 1669.73   30.50
  -6   0   2 1646.34   31.00
   6   0  -2 1704.93   27.90
  -6   0   2 1740.33   28.00
  -6   0   2 1691.93   30.60
   4   0  -2    6.70    1.60
  -4   0   2    9.00    1.80
  -4   0   2    7.80    1.70
   4   0  -2    6.80    1.50
  -2   0   2 5972.50   96.59
   2   0  -2 5972.40   96.59
   2   0  -2 6139.09   96.69
  -2   0   2 6078.19   96.49
   0   0   2 1002.20   20.00
   0   0  -2 1000.40   20.00
   0   0   2  962.40   19.70
   0   0   2 1004.20   20.10
   0   0  -2 1024.80   20.20
   2   0   2 1972.60   34.90
  -2   0  -2 1928.51   32.10
  -2   0  -2 1940.01   34.70
   2   0   2 1994.00   35.10
   2   0   2 1978.90   32.10
   2   0   2 1893.01   34.40
  -4   0  -2  166.28    5.20
  -4   0  -2  161.98    6.30
   4   0   2  168.48    6.40
   4   0   2  159.08    6.40
   4   0   2  170.08    5.20
  -4   0  -2  160.48    6.10
   4   0   2  158.78    6.00
   6   0   2   17.40    2.10
  -6   0  -2   15.10    2.40
  -6   0  -2   20.20    2.50
   6   0   2   18.20    2.40
   6   0   2   21.40    2.40
  -6   0  -2   15.80    2.20
  -8   0  -2    0.50    1.00
  -8   0  -2    1.00    1.10
   8   0   2    2.00    1.10
   8   0   2    1.20    1.10
   8   0   2    1.30    1.00
  -8   0  -2    0.40    1.20
  10   0   2  165.68    6.50
 -10   0  -2  173.08    6.90
 -10   0  -2  164.78    6.60
  10   0   2  161.28    6.70
  10   0   2  172.88    7.10
 -12   0  -2  161.28    7.00
 -12   0  -2  175.08    8.30
  12   0   2  187.38    9.10
 -12   0  -2  175.48    7.40
  12   0   2  164.38    7.80
  12   0   2  169.48    7.10
  14   0   2  560.04   14.50
 -14   0  -2  559.74   15.30
 -14   0  -2  575.54   15.60
 -14   0  -2  590.04   15.10
  14   0   2  578.54   15.80
  14   0   2  541.85   14.90
 -16   0  -2   99.59    5.60
  16   0   2   93.89    5.20
  16   0   2   83.89    5.50
 -16   0  -2   89.19    5.70
  16   0   2   90.09    6.10
 -18   0  -2  115.89    6.40
 -18   0  -2  116.69    6.80
  18   0   2  125.49    7.40
  18   0   2  110.89    5.90
  20   0   2  109.49    7.30
 -20   0  -2  116.09    6.70
 -20   0  -2  106.49    6.90
  22   0   2  180.68    9.70
 -22   0  -2  189.38    9.50
 -22   0  -2  192.78    8.90
 -24   0  -2  120.89    7.90
 -24   0  -2  131.99    7.60
  24   0   2  116.69    8.20
  26   0   2   78.89    7.30
 -26   0  -2   82.39    6.50
 -26   0  -2   99.89    7.20
 -28   0  -2  939.61   26.10
  28   0   2  907.71   30.00
 -28   0  -2  934.01   25.00
 -30   0  -2  179.78   10.70
 -30   0  -2  188.38   10.00
  30   0   2  180.68   11.50
 -32   0  -2   40.90    6.10
  32   0   2   57.99    7.20
 -32   0  -2   48.50    6.10
  34   0   2  395.56   18.30
 -34   0  -2  395.16   16.20
 -34   0  -2  411.16   17.60
 -36   0  -2   33.10    8.50
  36   0   2   35.40    5.90
 -36   0  -2   33.80    5.60
  38   0   2    6.90    3.70
 -38   0  -2    3.40    3.50
 -38   0  -2    5.90    3.00
 -40   0  -2    6.50    3.20
  40   0   2    9.40    4.50
 -40   0  -2   10.30    4.00
  42   0   2    3.00    4.10
 -42   0  -2   16.60    4.50
 -42   0  -2    8.30    3.80
 -44   0  -2   17.10    4.80
  44   0   2   34.90    7.30
 -44   0  -2   27.40    5.40
  46   0   2    8.30    5.00
 -46   0  -2   18.20    5.20
 -46   0  -2   17.40    4.80
 -48   0  -2    7.40    4.60
 -48   0  -2    6.10    3.90
  48   0   2   10.20    5.50
  50   0   2   33.70    8.70
 -50   0  -2   38.80    6.90
  52   0   2  106.39   13.40
 -52   0  -2  102.99   10.70
 -52   0  -2  111.69   11.00
  53  -1  -2    5.60    5.10
 -53  -1   2    5.40    4.50
 -53  -1   2   11.40    4.40
  53   1  -2   11.60    5.00
 -53   1   2   -0.80    3.70
 -53   1   2    0.90    4.40
 -51  -1   2   24.70    6.20
 -51  -1   2   27.30    5.50
  51  -1  -2   39.30    8.50
 -51   1   2   30.20    8.50
  51   1  -2   38.70    7.60
 -51   1   2   17.30    5.20
 -49  -1   2   35.60    8.30
  49  -1  -2   22.60    6.40
 -49  -1   2   25.10    5.20
  49   1  -2   43.50    8.90
 -49   1   2   30.40    6.50
 -49   1   2   28.10    5.90
 -47  -1   2   45.70    8.30
 -47  -1   2   39.10    5.50
 -47   1   2   42.50    6.70
  47   1  -2   47.90    8.30
 -47   1   2   39.10    6.60
 -45  -1   2   -2.20    3.10
 -45  -1   2    2.00    3.00
  45  -1  -2    0.30    3.70
 -45   1   2    0.90    3.20
  45   1  -2    0.60    3.60
 -45   1   2    2.20    3.10
 -43  -1   2   11.90    3.10
 -43  -1   2   16.70    4.90
  43  -1  -2   14.10    4.80
 -43   1   2    5.80    3.20
  43   1  -2    8.30    4.70
 -43   1   2    9.00    4.10
 -41  -1   2  100.19    7.50
 -41  -1   2  105.19    9.50
  41  -1  -2  145.29   11.30
 -41   1   2  129.09   12.00
 -41   1   2  111.19    9.70
  41   1  -2  111.29   10.80
 -39  -1   2   42.10    6.50
  39  -1  -2   43.20    7.50
 -39  -1   2   38.00    5.10
 -39   1   2   32.90    6.20
 -39   1   2   46.00    5.60
  39   1  -2   36.20    7.20
 -37  -1   2   49.70    5.40
  37  -1  -2   49.00    7.20
 -37  -1   2   39.40    6.60
 -37   1   2   52.99    6.50
 -37   1   2   48.50    5.80
  37   1  -2   43.90    7.20
  35  -1  -2   22.90    5.30
 -35  -1   2   21.70    4.80
 -35  -1   2   20.70    3.50
 -35   1   2   27.90    5.70
 -35   1   2   18.90    3.40
  35   1  -2   24.00    5.40
 -33  -1   2   55.29    5.00
 -33  -1   2   50.99    6.30
 -33   1   2   49.99    5.50
  33   1  -2   53.69    7.10
 -33   1   2   66.39    8.20
 -31  -1   2  153.48    7.80
 -31  -1   2  141.19    9.80
  31  -1  -2  162.78   10.20
  31   1  -2  153.38   11.60
 -31   1   2  157.18    8.40
 -31   1   2  155.08    9.60
 -29  -1   2  315.07   13.90
  29  -1  -2  301.97   13.50
 -29  -1   2  303.07   11.10
 -29   1   2  318.77   13.70
 -29   1   2  329.47   12.20
  29   1  -2  324.17   14.30
  27  -1  -2   23.70    4.30
 -27  -1   2   26.60    4.40
 -27  -1   2   25.30    3.60
 -27   1   2   20.20    3.70
  27   1  -2   18.10    2.70
  27   1  -2   21.10    4.20
 -27   1   2   22.70    3.50
 -25  -1   2  105.79    7.40
  25  -1  -2   97.39    7.00
 -25  -1   2  104.49    5.70
  25   1  -2  105.89    7.40
 -25   1   2   96.09    5.90
  25   1  -2   97.59    5.60
 -25   1   2  106.39    7.20
 -23  -1   2  421.06   15.00
  23  -1  -2  415.26   14.20
 -23   1   2  435.06   13.50
 -23   1   2  433.16   13.10
  23   1  -2  419.16   12.10
 -23   1   2  443.16   14.90
  23   1  -2  438.06   15.10
 -21  -1   2   44.60    3.50
  21  -1  -2   34.20    4.10
 -21  -1   2   33.40    4.10
 -21   1   2   42.40    3.80
  21   1  -2   38.50    4.40
 -21   1   2   37.70    3.60
  21   1  -2   36.20    3.30
 -21   1   2   38.80    4.50
  19  -1  -2  156.88    7.60
 -19  -1   2  166.08    8.20
 -19  -1   2  167.68    6.40
 -19   1   2  169.48    7.20
 -19   1   2  149.09    7.40
  19   1  -2  165.68    6.40
  19   1  -2  152.58    7.80
 -19   1   2  160.58    8.00
 -19   1   2  168.78    7.10
 -17  -1   2  185.48    8.10
  17  -1  -2  186.88    8.00
 -17  -1   2  202.58    8.90
 -17  -1   2  195.78    6.70
 -17   1   2  201.18    7.90
 -17   1   2  188.28    7.80
  17   1  -2  185.38    6.50
 -17   1   2  190.48    8.50
  17   1  -2  209.38    8.70
 -15  -1   2  381.56   11.60
 -15  -1   2  399.56   12.70
 -15  -1   2  393.96    9.90
  15  -1  -2  380.56   11.10
  15  -1  -2  350.16   11.60
  15  -1  -2  376.96   10.70
 -15   1   2  402.56   12.50
 -15   1   2  381.86   11.00
 -15   1   2  392.26   11.10
  15   1  -2  398.26   11.90
  15   1  -2  390.86    9.90
 -15   1   2  374.46   12.50
  13  -1  -2   25.30    2.80
 -13  -1   2   26.50    3.30
 -13  -1   2   31.50    2.50
  13  -1  -2   28.80    2.80
 -13  -1   2   30.50    3.20
  13  -1  -2   28.90    3.20
 -13   1   2   28.40    2.80
  13   1  -2   33.00    3.40
 -13   1   2   28.40    2.80
  13   1  -2   28.10    2.50
 -13   1   2   29.60    3.50
  11  -1  -2  500.35   12.40
 -11  -1   2  498.05   12.70
 -11  -1   2  506.95   13.80
  11  -1  -2  497.75   13.60
 -11  -1   2  509.75   11.30
  11  -1  -2  499.15   11.60
 -11  -1   2  506.75   13.90
 -11   1   2  489.95   11.60
 -11   1   2  503.55   13.70
 -11   1   2  478.15   12.20
  11   1  -2  507.15   12.90
  11   1  -2  494.25   11.30
  -9  -1   2    4.40    1.10
  -9  -1   2    5.20    1.60
   9  -1  -2    6.00    1.40
   9  -1  -2    9.30    1.80
   9  -1  -2    3.80    1.40
  -9  -1   2    7.70    1.80
   9  -1  -2    5.80    1.30
  -9  -1   2    4.50    1.50
  -9   1   2    5.80    1.50
   9   1  -2    4.20    1.80
  -9   1   2    5.40    1.20
   9   1  -2    5.30    1.40
   9   1  -2    5.20    1.40
  -7  -1   2   41.30    3.70
   7  -1  -2   43.80    2.50
  -7  -1   2   46.50    3.00
   7  -1  -2   45.30    2.50
  -7  -1   2   40.50    2.80
   7  -1  -2   49.40    3.50
   7   1  -2   41.60    2.80
   7   1  -2   43.90    3.80
  -7   1   2   47.50    3.80
   7   1  -2   48.00    3.30
  -7   1   2   43.30    3.20
  -5  -1   2 2023.40   34.60
  -5  -1   2 1991.30   34.60
  -5  -1   2 1992.70   34.90
   5  -1  -2 1940.21   36.50
   5  -1  -2 2005.60   32.60
  -5  -1   2 2004.60   36.60
   5  -1  -2 1954.80   35.50
   5  -1  -2 2044.40   32.60
   5   1  -2 2024.50   35.00
  -5   1   2 1986.30   35.60
   5   1  -2 2057.29   36.80
  -5   1   2 2012.20   36.80
   5   1  -2 2095.29   35.00
  -3  -1   2   11.00    1.70
  -3  -1   2    8.80    1.60
   3  -1  -2    9.20    1.90
  -3  -1   2   12.10    1.80
   3  -1  -2    9.20    1.90
  -3  -1   2   10.40    1.90
   3   1  -2   10.80    1.90
  -3   1   2   11.10    1.90
   3   1  -2   10.10    1.90
  -3   1   2   13.30    2.20
   1  -1  -2 1250.47   23.90
   1  -1  -2 1179.28   24.00
  -1  -1   2 1225.18   23.70
  -1  -1   2 1220.48   22.70
  -1  -1   2 1233.48   23.10
   1   1  -2 1220.98   23.70
  -1   1   2 1250.07   20.50
  -1   1   2 1203.58   24.20
   1   1  -2 1222.18   22.70
   1   1  -2 1193.78   23.00
  -1   1   2 1201.58   23.60
  -1  -1  -2  414.86    8.60
  -1  -1  -2  399.86   10.70
   1  -1   2  410.86   10.50
   1  -1   2  390.46   10.30
  -1  -1  -2  415.56   10.90
   1  -1   2  398.76   10.00
  -1   1  -2  415.56   10.20
   1   1   2  407.96   10.70
  -1   1  -2  407.76   10.50
   1   1   2  408.76   11.10
  -1   1  -2  410.56   10.50
   1   1   2  392.06    8.40
  -3  -1  -2  307.67    7.50
  -3  -1  -2  292.57    9.00
  -3  -1  -2  286.27    9.10
   3  -1   2  294.37    8.40
   3  -1   2  304.37    8.90
   3  -1   2  289.77    8.30
   3   1   2  295.47    7.30
   3   1   2  302.57    9.10
  -3   1  -2  303.07    9.00
  -3   1  -2  306.37    8.60
  -3   1  -2  294.27    8.50
   3   1   2  292.37    8.90
  -5  -1  -2  495.15   12.80
  -5  -1  -2  522.35   13.30
   5  -1   2  496.15   12.80
   5  -1   2  491.85   11.80
   5  -1   2  503.75   12.30
   5  -1   2  505.75   12.40
  -5  -1  -2  518.65   11.70
   5   1   2  494.65   12.80
   5   1   2  512.75   11.60
   5   1   2  512.35   12.80
   5   1   2  489.95   13.00
  -5   1  -2  488.05   12.80
  -5   1  -2  515.55   12.00
   7  -1   2  545.15   16.20
  -7  -1  -2  571.94   16.80
  -7  -1  -2  581.14   13.50
   7  -1   2  559.14   12.90
   7  -1   2  582.94   14.10
   7  -1   2  601.44   14.30
   7   1   2  582.74   13.40
  -7   1  -2  593.94   13.30
   7   1   2  577.74   14.10
  -7   1  -2  596.64   16.90
   7   1   2  559.44   14.10
  -7   1  -2  569.14   13.90
   7   1   2  545.85   15.90
   9  -1   2   53.39    4.20
  -9  -1  -2   47.60    3.90
  -9  -1  -2   52.69    3.80
   9  -1   2   51.69    3.90
  -9  -1  -2   48.90    3.90
   9  -1   2   53.69    3.30
   9   1   2   49.99    3.80
   9   1   2   57.29    4.00
  -9   1  -2   55.59    4.50
   9   1   2   44.00    3.70
  -9   1  -2   57.09    3.50
   9   1   2   52.49    3.70
  11  -1   2   33.60    2.80
  11  -1   2   34.30    3.50
 -11  -1  -2   28.80    3.70
 -11  -1  -2   32.50    3.40
  11  -1   2   35.70    3.70
 -11  -1  -2   40.40    4.20
  11   1   2   30.10    3.20
  11   1   2   38.10    3.80
 -11   1  -2   43.20    4.10
 -11   1  -2   34.50    3.40
 -11   1  -2   36.00    3.00
  11   1   2   35.30    4.50
  13  -1   2 1113.29   24.70
  13  -1   2 1081.39   27.20
  13  -1   2 1089.89   21.80
 -13  -1  -2 1035.70   23.80
 -13  -1  -2 1120.99   24.60
 -13  -1  -2 1076.39   23.50
  13   1   2 1057.69   23.70
 -13   1  -2 1060.59   24.20
 -13   1  -2 1107.29   25.00
  13   1   2 1071.69   23.10
 -13   1  -2 1106.29   22.00
  13   1   2 1073.09   24.10
 -15  -1  -2    6.70    2.10
 -15  -1  -2    7.80    2.50
  15  -1   2   12.20    2.80
 -15  -1  -2    9.20    2.20
  15  -1   2    8.60    1.70
  15   1   2    7.20    1.80
 -15   1  -2    9.40    1.90
  15   1   2    8.70    2.40
 -15   1  -2   12.20    2.80
  17  -1   2    2.60    1.80
 -17  -1  -2    0.70    1.20
 -17  -1  -2    0.50    1.20
 -17   1  -2    1.30    1.50
  17   1   2    2.80    1.20
 -17   1  -2    0.00    1.00
  17   1   2    0.80    1.30
  19  -1   2  261.17    8.90
 -19  -1  -2  272.27   10.30
  19  -1   2  295.77   11.90
 -19  -1  -2  286.57   11.40
 -19   1  -2  283.87   11.70
  19   1   2  267.27   11.30
 -19   1  -2  280.07    9.80
  21  -1   2  493.85   16.80
 -21  -1  -2  497.45   15.00
 -21  -1  -2  480.95   16.00
  21  -1   2  478.45   13.20
  21   1   2  472.65   16.40
 -21   1  -2  486.25   16.60
 -21   1  -2  488.65   13.90
  23  -1   2  262.27    9.60
 -23  -1  -2  292.97   12.40
  23  -1   2  278.07   12.70
 -23  -1  -2  274.17   11.10
 -23   1  -2  276.77   12.50
 -23   1  -2  311.77   10.60
  23   1   2  283.37   12.60
 -25  -1  -2   75.19    6.50
 -25  -1  -2   79.79    6.20
  25  -1   2   75.49    7.00
 -25   1  -2   68.69    6.40
 -25   1  -2   72.29    5.30
  25   1   2   73.39    6.70
 -27  -1  -2   31.20    5.10
 -27  -1  -2   35.40    4.70
  27  -1   2   38.60    6.00
 -27   1  -2   41.20    4.30
  27   1   2   37.70    6.00
 -27   1  -2   38.60    5.20
 -29  -1  -2  162.98   10.00
  29  -1   2  170.58   11.20
 -29  -1  -2  157.88    9.10
  29   1   2  158.08   10.60
 -29   1  -2  167.38   10.40
 -29   1  -2  166.38    8.50
  31  -1   2  469.45   19.50
 -31  -1  -2  473.65   19.70
 -31  -1  -2  474.55   16.90
  31   1   2  456.75   19.00
 -31   1  -2  479.75   16.00
 -31   1  -2  482.95   18.50
 -33  -1  -2   13.60    3.70
 -33  -1  -2   12.70    3.50
  33  -1   2    7.80    3.90
  33   1   2   10.90    4.10
 -33   1  -2   12.60    3.90
 -33   1  -2   18.30    3.90
 -35  -1  -2   63.29    6.40
 -35  -1  -2   44.40    7.10
  35  -1   2   51.09    8.10
  35   1   2   49.10    6.60
 -35   1  -2   42.20    6.70
 -35   1  -2   41.00    5.60
  37  -1   2   48.40    7.80
 -37  -1  -2   42.20    6.70
 -37  -1  -2   52.89    6.70
 -37   1  -2   56.09    6.30
  37   1   2   64.99    8.20
 -37   1  -2   50.89    6.60
  39  -1   2   29.50    6.60
 -39  -1  -2   26.90    5.40
 -39  -1  -2   32.60    5.90
 -39   1  -2   34.00    6.40
  39   1   2   37.60    7.50
 -39   1  -2   36.30    5.30
  41  -1   2   41.90    7.90
 -41  -1  -2   73.29    8.20
 -41  -1  -2   48.50    7.00
  41   1   2   49.50    8.30
 -41   1  -2   49.10   10.70
 -41   1  -2   59.29    7.70
 -43  -1  -2   25.10    5.90
 -43  -1  -2   28.10    5.20
 -43   1  -2   23.70    5.60
 -43   1  -2   22.30    4.40
 -45  -1  -2   15.20    5.40
  45  -1   2   19.60    6.00
 -45  -1  -2   22.20    5.30
 -45   1  -2   10.40    3.80
  45   1   2   37.40    8.00
 -45   1  -2   20.50    4.90
 -47  -1  -2    6.20    4.80
 -47  -1  -2    6.00    3.40
  47  -1   2    9.90    5.70
  47   1   2    8.20    5.00
 -47   1  -2    8.50    3.60
  49  -1   2   28.40    7.50
 -49  -1  -2   45.60    6.80
  49   1   2   35.10    8.30
 -49   1  -2   50.89    8.60
 -49   1  -2   26.60    6.00
 -51  -1  -2    9.40    4.30
 -51  -1  -2    4.60    4.40
  51  -1   2    8.90    6.30
 -51   1  -2   13.40    5.10
  51   1   2   13.70    5.70
  52  -2  -2   21.10    5.90
 -52  -2   2    7.70    5.30
  52   2  -2   10.70    5.60
 -52   2   2   17.10    5.50
 -50  -2   2   17.00    5.60
  50  -2  -2   22.70    6.20
  50   2  -2   17.00    6.30
 -50   2   2   11.60    5.60
  48  -2  -2   62.89   10.00
 -48  -2   2   60.69    9.40
  48   2  -2   67.89   11.00
 -48   2   2   50.99    8.50
 -46  -2   2   37.50    4.70
 -46  -2   2   27.00   11.50
  46  -2  -2   49.99   12.50
  46   2  -2   58.19    9.20
 -46   2   2   32.30    6.90
 -44  -2   2   91.29    9.80
  44  -2  -2   87.69   10.00
 -44  -2   2   92.89    6.70
 -44   2   2   85.79    9.60
  44   2  -2  105.59   11.90
 -42  -2   2   48.10    7.80
  42  -2  -2   44.30    7.90
 -42  -2   2   46.70    4.90
 -42   2   2   45.80    7.80
 -42   2   2   49.10    6.30
  42   2  -2   46.20    7.80
 -40  -2   2   16.90    4.90
 -40  -2   2    7.70    2.30
  40  -2  -2    8.00    4.40
  40   2  -2   17.60    5.80
 -40   2   2   13.90    3.10
 -40   2   2    8.30    3.90
 -38  -2   2   35.90    3.90
  38  -2  -2   41.70    7.60
 -38  -2   2   41.30    6.80
 -38   2   2   28.90    4.60
 -38   2   2   29.70    5.80
  38   2  -2   32.60    6.60
  36  -2  -2   84.49    8.40
 -36  -2   2   80.19    8.50
 -36  -2   2   81.59    5.20
 -36   2   2   82.99    6.10
  36   2  -2   87.19    8.60
 -36   2   2   84.59    8.60
 -34  -2   2   90.89    5.00
  34  -2  -2   83.59    8.30
 -34  -2   2   90.99    8.70
  34   2  -2   94.59    8.70
 -34   2   2   83.29    8.50
 -34   2   2   77.39    5.90
  34   2  -2   83.09    5.50
  32  -2  -2   62.49    8.20
 -32  -2   2   48.60    6.30
  32   2  -2   58.39    6.70
 -32   2   2   55.89    6.70
 -32   2   2   55.59    4.80
 -30  -2   2   45.70    5.90
  30  -2  -2   50.49    5.60
 -30   2   2   39.40    6.10
 -30   2   2   47.10    4.40
  30   2  -2   48.40    6.20
 -28  -2   2  134.29   10.40
  28  -2  -2  155.28    9.50
 -28   2   2  143.09    6.80
  28   2  -2  143.29    9.50
 -28   2   2  152.88   11.60
 -28   2   2  133.09    7.00
  26  -2  -2  499.65   16.90
 -26  -2   2  463.55   17.70
 -26   2   2  477.05   13.40
 -26   2   2  478.75   17.50
 -26   2   2  458.45   13.40
  26   2  -2  472.15   17.30
 -24  -2   2   11.90    3.40
  24  -2  -2   17.60    3.60
  24   2  -2   20.80    4.10
 -24   2   2   20.80    4.40
 -24   2   2   20.30    2.70
 -24   2   2   18.40    2.70
 -22  -2   2   41.20    5.00
  22  -2  -2   36.80    4.30
  22   2  -2   37.50    4.80
 -22   2   2   41.80    5.20
 -22   2   2   37.60    5.90
 -22   2   2   36.60    3.80
  20  -2  -2  146.49    7.70
 -20  -2   2  162.38    9.10
  20   2  -2  161.88    8.80
 -20   2   2  156.68    6.40
 -20   2   2  169.68    7.80
 -20   2   2  161.18    8.90
  18  -2  -2  124.29    6.70
 -18  -2   2  131.49    7.90
  18  -2  -2  117.19    6.70
  18  -2  -2  131.99    5.60
  18   2  -2  135.89    7.70
 -18   2   2  120.29    5.50
 -18   2   2  121.99    5.50
 -18   2   2  127.79    7.80
 -18   2   2  115.49    7.60
  16  -2  -2  785.32   19.10
  16  -2  -2  799.92   17.30
  16  -2  -2  826.42   19.60
 -16  -2   2  798.22   21.40
  16   2  -2  834.22   21.10
 -16   2   2  763.32   17.20
 -16   2   2  809.82   21.30
 -14  -2   2  786.42   20.50
  14  -2  -2  756.82   16.70
  14  -2  -2  820.42   21.20
  14  -2  -2  778.52   18.20
 -14   2   2  742.23   16.60
  14   2  -2  789.22   20.10
 -14   2   2  768.12   20.30
  12  -2  -2 1023.10   21.50
  12  -2  -2  985.10   20.20
  12  -2  -2  998.60   21.60
 -12  -2   2 1022.60   23.90
 -12  -2   2  983.10   22.90
 -12   2   2  984.90   20.30
 -12   2   2 1024.30   24.00
  12   2  -2 1037.40   23.40
  10  -2  -2  499.85   12.10
  10  -2  -2  508.55   12.80
  10  -2  -2  481.75   12.40
 -10  -2   2  511.85   14.70
 -10  -2   2  518.15   14.20
  10   2  -2  512.15   14.30
 -10   2   2  501.55   12.10
 -10   2   2  507.15   14.90
  -8  -2   2   88.99    5.30
   8  -2  -2   88.79    4.50
   8  -2  -2   94.99    4.50
  -8  -2   2   88.09    5.20
  -8  -2   2   87.89    3.70
   8  -2  -2   85.79    4.40
   8  -2  -2   86.19    5.40
  -8  -2   2   89.29    3.60
  -8  -2   2   95.59    5.70
  -8   2   2   84.79    4.30
  -8   2   2   90.99    4.60
  -8   2   2   89.09    5.70
   8   2  -2   87.69    5.40
   6  -2  -2  189.58    7.90
  -6  -2   2  191.68    7.70
   6  -2  -2  192.88    6.60
   6  -2  -2  214.68    7.10
  -6  -2   2  211.58    8.10
  -6  -2   2  201.58    6.00
  -6  -2   2  212.48    6.10
  -6  -2   2  207.58    8.10
  -6   2   2  203.98    7.00
   6   2  -2  201.68    9.50
  -6   2   2  193.48    6.70
   6   2  -2  207.18    6.20
  -6   2   2  199.48    8.20
  -4  -2   2  114.89    5.70
   4  -2  -2  106.39    5.00
  -4  -2   2  114.39    6.90
   4  -2  -2  103.09    5.60
  -4  -2   2  117.59    4.60
   4  -2  -2  111.59    4.80
  -4  -2   2  115.19    5.90
  -4   2   2  115.79    6.00
   4   2  -2  122.29    4.70
  -4   2   2  107.89    4.70
  -4   2   2  110.09    5.00
  -2  -2   2   14.30    2.80
   2  -2  -2   13.70    2.30
   2  -2  -2   15.10    2.20
  -2  -2   2   11.30    1.70
   2  -2  -2   20.10    2.60
  -2  -2   2   15.80    2.50
   2   2  -2   13.80    2.40
  -2   2   2   10.90    2.00
  -2   2   2   12.90    2.10
   2   2  -2   11.30    2.80
  -2   2   2   10.90    2.20
   2   2  -2   13.20    2.00
   0  -2   2  191.68    7.00
   0  -2  -2  187.88    7.40
   0  -2   2  203.38    7.20
   0  -2   2  191.28    6.80
   0  -2   2  204.18    8.00
   0  -2  -2  198.48    7.30
   0  -2  -2  184.58    6.40
   0   2   2  184.88    6.50
   0   2  -2  211.18    7.30
   0   2   2  195.38    8.50
   0   2  -2  202.38    7.00
   2  -2   2  106.29    5.60
  -2  -2  -2   94.99    6.10
  -2  -2  -2  100.29    4.60
   2  -2   2   97.19    4.60
   2  -2   2  101.49    5.00
  -2   2  -2   98.79    6.70
  -2   2  -2  104.99    5.30
   2   2   2  101.19    4.90
   2   2   2   92.09    6.20
   2   2   2  107.29    5.40
  -2   2  -2  103.59    4.90
   4  -2   2  729.13   17.60
   4  -2   2  693.03   17.70
  -4  -2  -2  715.73   16.00
   4  -2   2  719.33   15.60
  -4  -2  -2  709.03   17.30
   4   2   2  712.53   17.20
  -4   2  -2  726.23   15.70
   4   2   2  690.33   16.90
  -4   2  -2  706.83   17.40
   4   2   2  710.33   16.10
  -6  -2  -2 1046.80   22.30
  -6  -2  -2 1065.39   23.70
   6  -2   2 1076.99   23.60
   6  -2   2 1096.09   23.90
   6  -2   2 1086.79   21.10
   6   2   2 1037.80   23.30
  -6   2  -2 1112.49   21.30
  -6   2  -2 1093.79   23.70
   6   2   2 1105.69   22.90
  -6   2  -2 1090.89   24.10
   6   2   2 1064.79   22.40
  -8  -2  -2  728.23   18.20
   8  -2   2  681.43   17.70
   8  -2   2  705.93   17.90
   8  -2   2  723.03   18.20
   8  -2   2  680.13   14.80
  -8  -2  -2  682.53   16.70
   8   2   2  692.33   17.00
  -8   2  -2  719.93   18.20
  -8   2  -2  678.43   14.90
  -8   2  -2  727.73   18.20
   8   2   2  678.53   17.40
  10  -2   2 1184.28   26.50
 -10  -2  -2 1181.38   26.50
  10  -2   2 1172.58   22.30
 -10  -2  -2 1170.78   25.30
  10   2   2 1217.08   26.90
 -10   2  -2 1212.28   22.70
  10   2   2 1138.79   25.20
 -10   2  -2 1171.18   26.50
  10   2   2 1158.78   26.80
 -12  -2  -2    1.80    1.40
  12  -2   2    4.50    1.90
 -12  -2  -2    4.60    2.00
  12  -2   2    4.20    1.10
  12   2   2    7.50    2.10
  12   2   2    4.80    1.60
 -12   2  -2    3.40    1.20
 -12   2  -2    0.60    1.50
  14  -2   2   66.99    3.70
 -14  -2  -2   78.79    5.90
  14  -2   2   75.09    5.90
 -14   2  -2   67.19    5.70
  14   2   2   78.39    5.60
  14   2   2   71.29    4.70
 -14   2  -2   70.19    3.80
  14   2   2   76.89    4.90
  16  -2   2 1015.20   25.60
 -16  -2  -2 1045.60   25.60
  16  -2   2  987.10   19.80
 -16   2  -2  977.20   20.00
  16   2   2  992.50   24.80
 -16   2  -2 1001.60   25.70
  16   2   2  993.90   22.20
  16   2   2 1039.40   22.70
  18  -2   2  471.95   16.30
  18  -2   2  445.66   11.20
 -18  -2  -2  448.46   15.70
 -18   2  -2  448.56   11.40
  18   2   2  473.05   13.80
 -18   2  -2  466.95   16.30
  18   2   2  453.45   13.30
  18   2   2  457.95   15.60
 -20  -2  -2  324.87   11.20
 -20  -2  -2  333.97   13.40
  20  -2   2  314.77    9.20
  20  -2   2  321.47   13.50
  20   2   2  317.17   10.80
  20   2   2  330.97   13.40
  20   2   2  316.77   11.30
 -20   2  -2  333.97   13.90
 -20   2  -2  326.27    9.50
  22  -2   2  131.69    8.50
  22  -2   2  116.89    5.20
 -22  -2  -2  123.69    6.70
 -22  -2  -2  121.99    8.50
  22   2   2  124.29    8.40
  22   2   2  113.19    6.70
 -22   2  -2  123.49    8.50
 -22   2  -2  116.99    5.40
  24  -2   2  131.19    6.50
 -24  -2  -2  138.39    9.20
  24  -2   2  126.79    9.00
 -24  -2  -2  139.39    7.50
 -24   2  -2  140.59    9.40
  24   2   2  131.19    9.10
  24   2   2  150.88    8.00
  26  -2   2  150.48    6.60
 -26  -2  -2  177.98   10.90
  26  -2   2  199.18   16.40
 -26  -2  -2  168.88    8.30
 -26   2  -2  170.38    7.20
  26   2   2  164.88   12.30
  28  -2   2   70.69    7.40
  28  -2   2   54.49    4.00
 -28  -2  -2   72.59    5.70
 -28  -2  -2   58.29    6.90
  28   2   2   61.79    7.30
 -28   2  -2   71.19    7.50
 -28   2  -2   60.19    4.60
  30  -2   2   -1.70    2.30
  30  -2   2   -1.50    1.70
 -30  -2  -2    1.80    2.10
 -30  -2  -2    1.10    1.90
 -30   2  -2    1.80    1.40
 -30   2  -2    2.70    2.80
  30   2   2    3.50    3.20
  32  -2   2   52.19    6.90
 -32  -2  -2   53.49    5.40
 -32  -2  -2   48.00    7.20
  32   2   2   50.39    7.60
 -32   2  -2   43.70    6.80
 -32   2  -2   50.89    4.70
  34  -2   2   49.80    7.80
 -34  -2  -2   40.40    5.30
 -34  -2  -2   42.50    6.90
 -34   2  -2   50.19    4.50
 -34   2  -2   54.99    7.10
  34   2   2   43.80    7.50
 -36  -2  -2   71.09    6.50
  36  -2   2   89.59    9.50
 -36  -2  -2   84.09    8.70
 -36   2  -2   76.29    8.80
 -36   2  -2   72.39    5.80
  36   2   2   73.89    8.70
 -38  -2  -2  167.58   10.00
 -38  -2  -2  162.18   12.10
  38  -2   2  194.68   14.20
 -38   2  -2  172.48    8.90
 -38   2  -2  179.28   12.50
  38   2   2  176.48   13.40
  40  -2   2   88.99   10.90
 -40  -2  -2   82.39    9.30
 -40   2  -2   82.69    9.30
 -40   2  -2   83.19    6.90
  40   2   2   87.19   10.20
  42  -2   2   93.79   16.40
 -42  -2  -2  111.59   10.90
 -42  -2  -2  132.69    8.60
  42   2   2  118.59   20.50
 -42   2  -2  131.59   11.40
  44  -2   2   40.90    8.20
 -44  -2  -2   58.19    7.30
 -44  -2  -2   43.50    7.30
  44   2   2   43.70    8.40
  46  -2   2   49.30    9.30
 -46  -2  -2   52.49    6.80
 -46  -2  -2   57.79    9.00
 -46   2  -2   51.39    8.50
  46   2   2   67.19   10.70
  48  -2   2   11.80    5.50
 -48  -2  -2    5.30    5.20
 -48  -2  -2    7.80    3.90
  48   2   2    0.30    4.70
 -48   2  -2    3.80    4.70
  50  -2   2    4.70    4.70
 -50  -2  -2   13.90    4.60
 -50  -2  -2   -2.40    3.60
 -50   2  -2    6.80    5.00
 -50   2  -2    2.50    3.20
  50   2   2    3.30    4.60
  49  -3  -2    8.90    5.10
 -49  -3   2   -4.50    3.90
  49   3  -2    7.20    4.90
 -49   3   2    4.00    5.10
 -47  -3   2   27.40    7.30
  47  -3  -2   22.30    6.00
 -47   3   2   19.70    6.00
  47   3  -2   22.80    6.30
 -45  -3   2   75.39   10.60
  45  -3  -2   94.69   11.90
 -45   3   2   92.39   11.80
  45   3  -2  108.89   11.70
  43  -3  -2   48.00    8.10
 -43  -3   2   70.29    9.50
 -43   3   2   65.29   10.90
  43   3  -2   63.19   10.50
  41  -3  -2   28.70    6.20
 -41  -3   2   31.10    6.90
  41   3  -2   27.80    6.50
 -41   3   2   25.50    6.70
  39  -3  -2   48.90    8.00
 -39  -3   2   72.09    8.70
 -39   3   2   63.39    8.70
  39   3  -2   53.49    8.80
 -37  -3   2   73.59    8.90
  37  -3  -2   70.59    8.30
 -37   3   2   93.69   10.00
  37   3  -2   67.19    8.60
  35  -3  -2   75.49    8.30
 -35  -3   2   78.59    8.70
 -35   3   2   94.29    9.70
 -35   3   2   78.09    4.90
  35   3  -2   87.09    9.30
 -33  -3   2  157.98   11.70
  33  -3  -2  155.58   10.80
  33   3  -2  160.18   11.50
 -33   3   2  151.88    6.70
 -33   3   2  135.29    6.80
 -33   3   2  160.28   11.70
  31  -3  -2   37.60    6.10
 -31  -3   2   30.30    5.70
 -31   3   2   28.10    3.50
  31   3  -2   29.30    5.70
 -31   3   2   48.70    7.60
  29  -3  -2   21.00    4.80
 -29  -3   2   21.10    4.80
 -29   3   2   24.40    4.80
 -29   3   2   24.40    3.20
  29   3  -2   21.10    5.00
 -27  -3   2   78.39    8.10
  27  -3  -2   72.59    6.90
 -27   3   2   67.39    4.40
  27   3  -2   92.69    8.00
 -27   3   2   82.89    8.30
 -25  -3   2  122.89    9.30
  25  -3  -2  126.99    8.30
 -25   3   2  115.59    5.00
 -25   3   2  127.49    9.20
 -25   3   2  115.49    5.20
  23  -3  -2  328.57   13.30
 -23  -3   2  336.97   22.30
  23   3  -2  336.97   14.70
 -23   3   2  328.37    9.30
 -23   3   2  328.27    9.30
  21  -3  -2  165.08    9.20
 -21  -3   2  170.88   10.20
 -21   3   2  168.28   10.10
 -21   3   2  151.08    5.80
 -21   3   2  161.28    5.90
  21   3  -2  181.28   10.30
  19  -3  -2  170.78    8.80
 -19  -3   2  174.58   10.00
  19  -3  -2  173.48    6.10
 -19   3   2  174.18    6.20
  19   3  -2  165.88    9.90
 -19   3   2  168.08    6.00
 -19   3   2  186.48   10.30
 -17  -3   2  203.98   10.50
  17  -3  -2  190.78    6.50
  17  -3  -2  206.78    9.40
  17   3  -2  205.58   10.40
 -17   3   2  190.48   10.10
 -17   3   2  183.68    6.40
  15  -3  -2  436.36   10.90
  15  -3  -2  434.36   14.00
 -15  -3   2  446.76   15.70
 -15   3   2  421.16   10.80
 -15   3   2  450.65   15.80
  15   3  -2  438.96   15.30
 -13  -3   2  763.52   21.30
  13  -3  -2  777.92   16.40
  13  -3  -2  751.22   19.30
 -13   3   2  738.63   21.10
  13   3  -2  782.52   21.40
 -13   3   2  735.83   16.10
  11  -3  -2  197.58    8.60
 -11  -3   2  221.18    9.90
  11  -3  -2  212.58    7.10
  11  -3  -2  205.58    8.50
  11   3  -2  203.38    9.60
 -11   3   2  208.58    9.80
 -11   3   2  211.98    8.80
 -11   3   2  214.88    7.00
  -9  -3   2  467.95   14.80
   9  -3  -2  432.56   13.20
   9  -3  -2  481.75   12.00
  -9   3   2  486.75   15.30
   9   3  -2  447.66   14.90
  -9   3   2  459.35   13.60
  -9   3   2  440.26   11.60
  -7  -3   2  559.94   15.90
   7  -3  -2  566.34   13.70
  -7  -3   2  538.45   12.10
   7  -3  -2  534.85   14.70
  -7   3   2  546.05   16.20
  -7   3   2  527.55   14.70
  -7   3   2  537.75   13.30
   7   3  -2  526.55   16.30
   7   3  -2  548.45   11.90
  -5  -3   2  315.37    8.90
  -5  -3   2  319.97   11.10
   5  -3  -2  316.07   10.60
   5  -3  -2  311.57    9.70
  -5   3   2  307.87   10.40
   5   3  -2  323.07   11.90
  -5   3   2  302.57   11.30
   5   3  -2  316.87    8.70
  -3  -3   2  688.43   15.70
   3  -3  -2  688.43   18.80
  -3  -3   2  704.13   17.50
  -3  -3   2  650.03   16.80
   3  -3  -2  676.23   16.90
  -3   3   2  696.63   18.30
  -3   3   2  648.44   16.80
  -3   3   2  647.74   16.00
   3   3  -2  673.93   18.70
   3   3  -2  695.73   15.60
  -1  -3   2   49.30    3.80
  -1  -3   2   42.50    3.50
   1  -3  -2   42.90    3.80
   1  -3  -2   41.10    3.70
  -1  -3   2   54.79    4.10
  -1   3   2   44.80    4.10
  -1   3   2   43.30    4.10
  -1   3   2   40.40    3.60
   1   3  -2   51.79    4.90
   1   3  -2   53.09    3.70
   1  -3   2   11.60    2.20
   1  -3   2   11.90    2.00
   1  -3   2   19.00    3.30
  -1  -3  -2   11.80    2.30
  -1  -3  -2   16.80    2.70
  -1  -3  -2   11.90    2.30
   1   3   2   16.70    2.90
   1   3   2   18.00    3.00
  -1   3  -2   13.90    3.10
   1   3   2   20.40    2.70
  -1   3  -2   20.50    3.50
   3  -3   2  404.56   12.90
   3  -3   2  420.46   11.40
  -3  -3  -2  400.56   12.30
   3  -3   2  406.96   12.60
  -3  -3  -2  421.36   12.90
  -3  -3  -2  401.66   12.30
   3   3   2  412.76   12.60
  -3   3  -2  451.15   14.30
   3   3   2  410.46   14.50
   3   3   2  403.96   12.60
  -3   3  -2  419.16   12.60
  -5  -3  -2  249.68    9.30
   5  -3   2  255.07   10.00
   5  -3   2  241.98    7.90
   5  -3   2  249.68    8.00
  -5  -3  -2  232.38    9.60
  -5  -3  -2  231.78    8.90
  -5   3  -2  257.17    9.70
   5   3   2  250.17    9.60
   5   3   2  250.97    9.30
  -5   3  -2  246.28   10.50
  -7  -3  -2  383.06   13.20
   7  -3   2  394.46   10.40
  -7  -3  -2  399.56   11.90
   7  -3   2  411.06   10.60
   7   3   2  401.26   12.80
  -7   3  -2  408.06   14.00
  -7   3  -2  402.26   13.20
  -7   3  -2  422.86   10.80
   7   3   2  395.46   12.10
  -9  -3  -2  223.88    8.50
   9  -3   2  220.88    7.10
   9  -3   2  219.88    6.80
  -9  -3  -2  213.28    9.60
  -9   3  -2  224.88   10.40
  -9   3  -2  213.68    9.60
   9   3   2  219.38    9.40
   9   3   2  226.58    8.60
  -9   3  -2  225.08    7.00
 -11  -3  -2  603.84   15.70
 -11  -3  -2  604.44   18.10
  11  -3   2  590.04   18.30
  11  -3   2  578.14   12.90
 -11   3  -2  607.04   13.20
  11   3   2  577.04   17.20
  11   3   2  611.34   15.60
 -11   3  -2  592.74   18.20
  11   3   2  591.14   15.40
 -11   3  -2  579.04   17.80
 -13  -3  -2  757.02   21.30
  13  -3   2  744.43   21.50
  13   3   2  750.42   18.10
  13   3   2  722.53   20.40
 -13   3  -2  743.53   15.30
  13   3   2  739.03   18.00
 -13   3  -2  733.53   21.30
 -15  -3  -2  654.13   20.00
  15  -3   2  636.64   20.10
 -15   3  -2  683.23   20.60
  15   3   2  669.33   19.70
  15   3   2  632.24   16.40
  15   3   2  643.24   16.50
 -17  -3  -2  785.12   22.90
  17  -3   2  766.42   22.80
  17   3   2  767.62   18.70
  17   3   2  783.12   18.80
 -17   3  -2  766.72   23.10
  17   3   2  770.72   22.20
 -19  -3  -2   91.39    7.40
  19  -3   2   94.29    7.70
 -19   3  -2   95.89    7.80
  19   3   2   87.89    5.40
  19   3   2  100.89    5.70
  19   3   2   92.49    7.20
  21  -3   2   55.29    6.20
 -21  -3  -2   54.79    6.30
  21   3   2   57.19    4.40
  21   3   2   51.09    4.30
 -21   3  -2   56.89    6.40
  21   3   2   64.79    6.50
 -23  -3  -2   91.59    8.00
  23  -3   2   72.89    7.40
 -23   3  -2   81.89    7.60
  23   3   2   90.39    5.50
  23   3   2   92.09    9.30
  25  -3   2  140.09   10.00
 -25  -3  -2  144.09   10.20
 -25   3  -2  132.09    9.50
  25   3   2  143.59    7.40
  25   3   2  138.39    9.90
 -27  -3  -2  165.18   11.10
  27  -3   2  155.28   11.00
  27   3   2  163.78    8.20
 -27   3  -2  161.88   11.00
  27   3   2  149.69   10.70
  29  -3   2   56.09    7.50
 -29  -3  -2   57.09    6.70
 -29   3  -2   58.79    7.30
  29   3   2   59.39    5.20
  29   3   2   68.09    7.80
 -31  -3  -2    4.00    2.90
  31  -3   2    5.40    3.70
  31   3   2    1.60    2.10
 -31   3  -2    3.00    3.00
  31   3   2    4.60    3.60
  33  -3   2   63.49    8.20
 -33  -3  -2   48.20    7.30
  33   3   2   56.89    5.70
 -33   3  -2   50.09    7.80
  33   3   2   52.79    8.30
  35  -3   2  151.48   12.40
 -35  -3  -2  150.98   12.00
  35   3   2  153.38    8.80
 -35   3  -2  151.38   11.80
  35   3   2  163.78   12.30
  37  -3   2   83.69   10.20
 -37  -3  -2   93.29   10.20
  37   3   2   89.09    6.90
  37   3   2   87.59    9.90
 -37   3  -2   95.99   10.30
  39  -3   2  112.69   11.80
 -39  -3  -2  101.39   10.30
  39   3   2  125.49   12.10
 -39   3  -2  113.19   11.50
  39   3   2  119.49    8.70
 -41  -3  -2   16.10    8.50
  41  -3   2   64.39    9.00
  41   3   2   44.10    8.80
 -41   3  -2   32.30    8.50
  43  -3   2   42.00    8.30
 -43  -3  -2   39.80    7.70
 -43   3  -2   39.50    8.00
  43   3   2   45.20    8.90
 -45  -3  -2   35.50    7.50
  45  -3   2   34.10    7.70
  45   3   2   40.30    8.50
 -45   3  -2   41.90    8.30
 -47  -3  -2   57.89    9.30
  47  -3   2   77.79   10.70
  47   3   2   91.59   11.30
 -47   3  -2   94.99   11.30
 -49  -3  -2   54.19    9.00
  49  -3   2   48.20    9.50
  49   3   2   54.79    9.90
 -49   3  -2   47.50    9.30
  48  -4  -2   24.50    7.80
 -48  -4   2   20.60    6.60
  48   4  -2   10.10    5.80
 -48   4   2   10.60    5.90
 -46  -4   2   -9.00    4.20
  46  -4  -2    7.90    4.70
  46   4  -2   -0.60    4.60
 -46   4   2   -2.80    4.60
 -44  -4   2    5.90    4.00
  44  -4  -2    0.60    4.00
 -44   4   2    7.60    4.70
  44   4  -2    6.90    5.10
 -42  -4   2   32.90    8.00
  42   4  -2   27.50    7.20
 -42   4   2   29.20    7.00
  40  -4  -2   85.69    9.70
 -40  -4   2   83.89   10.40
  40   4  -2   87.69   10.40
 -40   4   2   83.29   10.80
 -38  -4   2   50.69    9.20
  38  -4  -2   67.09    8.70
 -38   4   2   37.80   13.00
  38   4  -2   55.89   10.80
  36  -4  -2  140.29   11.10
 -36  -4   2  150.18   12.20
 -36   4   2  152.28   12.80
  36   4  -2  168.28   13.00
  34  -4  -2   83.79    8.80
 -34  -4   2   55.89    8.50
 -34   4   2   87.89    9.90
  34   4  -2   66.59    9.10
  32  -4  -2   13.10    4.20
 -32  -4   2   14.00    4.40
  32   4  -2   20.10    5.40
 -32   4   2   16.70    5.30
  30  -4  -2  137.99   10.20
 -30  -4   2  143.79   11.40
  30   4  -2  134.89   11.00
 -30   4   2  149.49   11.60
 -28  -4   2   66.39    8.10
  28  -4  -2   74.99    7.70
  28   4  -2   73.09    8.50
 -28   4   2   66.69    7.60
  26  -4  -2   58.29    6.80
 -26  -4   2   61.89    7.50
 -26   4   2   71.89    8.20
  26   4  -2   55.09    7.60
 -24  -4   2  143.29   10.60
  24  -4  -2  137.89    9.50
  24   4  -2  150.98   10.70
 -24   4   2  162.18   11.20
 -22  -4   2  131.39    9.90
  22  -4  -2  125.59    8.90
  22   4  -2  106.19    9.40
 -22   4   2  125.49    9.80
  20  -4  -2  159.88    9.50
 -20  -4   2  123.79    9.50
 -20   4   2  147.19   10.20
  20   4  -2  147.89   10.10
  18  -4  -2  205.18   10.40
 -18  -4   2  219.58   16.20
 -18   4   2  233.78   12.40
 -16  -4   2  150.08    9.70
  16  -4  -2  156.48    8.80
  16   4  -2  153.18    9.80
 -16   4   2  150.98   10.00
 -14  -4   2  156.18    9.60
  14  -4  -2  152.48    5.70
  14  -4  -2  150.98    8.80
  14   4  -2  159.68    9.80
 -14   4   2  149.88    5.80
 -14   4   2  150.78    8.50
 -14   4   2  157.78    9.40
  12  -4  -2  332.07    9.40
 -12  -4   2  306.77   13.30
  12  -4  -2  307.67   12.40
  12   4  -2  315.37   13.80
 -12   4   2  309.57   13.50
 -12   4   2  297.47   12.30
 -12   4   2  296.47    8.90
 -10  -4   2   51.99    5.40
  10  -4  -2   56.99    3.90
  10   4  -2   55.19    6.00
 -10   4   2   54.29    5.90
 -10   4   2   59.69    4.70
 -10   4   2   48.00    5.20
  -8  -4   2   65.09    5.70
   8  -4  -2   65.59    5.60
  -8   4   2   57.49    5.50
  -8   4   2   67.19    4.50
   8   4  -2   58.49    6.10
  -8   4   2   76.79    6.40
  -6  -4   2  827.72   18.10
  -6  -4   2  890.71   23.00
   6  -4  -2  906.51   20.20
  -6   4   2  866.01   20.10
  -6   4   2  858.71   23.40
  -6   4   2  867.41   22.60
   6   4  -2  902.51   18.70
   6   4  -2  895.51   24.60
  -4  -4   2 1057.59   25.40
   4  -4  -2 1086.89   23.60
   4   4  -2 1060.69   27.70
  -4   4   2 1039.10   23.50
   4   4  -2 1055.19   22.40
  -4   4   2 1068.89   25.80
  -4   4   2 1053.29   26.20
  -2  -4   2  200.58    8.80
  -2  -4   2  198.88    7.80
   2  -4  -2  193.68    8.50
  -2   4   2  180.88    9.10
  -2   4   2  193.88    9.40
   2   4  -2  198.78   10.40
   2   4  -2  204.98    7.90
   0  -4   2  191.68    8.10
   0  -4  -2  195.78    8.60
   0  -4   2  201.38    8.60
   0   4   2  200.68    9.60
   0   4  -2  193.98   10.20
   0   4  -2  190.18    8.10
   0   4   2  202.48    9.30
   2  -4   2  252.77    9.50
  -2  -4  -2  243.48   10.00
   2  -4   2  248.78    9.00
   2   4   2  259.07   10.40
  -2   4  -2  270.67   12.10
   2   4   2  248.08   10.80
  -2   4  -2  256.67    9.90
   4  -4   2  110.09    5.60
  -4  -4  -2  108.79    6.90
   4  -4   2  116.59    5.80
   4   4   2  114.09    6.70
   4   4   2  118.09    7.40
  -4   4  -2  112.89    8.00
  -4   4  -2  119.29    6.80
   6  -4   2  151.08    8.90
   6  -4   2  134.89    7.50
  -6  -4  -2  131.29    7.80
  -6   4  -2  135.49    7.80
   6   4   2  137.99    8.10
   6   4   2  137.39    7.20
  -6   4  -2  128.39    8.60
  -8  -4  -2  191.98    9.60
   8  -4   2  184.88    6.90
   8  -4   2  178.98    6.40
  -8   4  -2  188.48    9.60
   8   4   2  174.98    8.00
  -8   4  -2  183.68   10.50
   8   4   2  177.68    9.40
  10  -4   2  221.88    7.10
 -10  -4  -2  221.88   10.30
  10  -4   2  225.98    7.40
 -10  -4  -2  239.38   11.10
  10   4   2  222.98   10.90
 -10   4  -2  235.38   12.00
  10   4   2  241.18    9.30
 -10   4  -2  224.08   10.90
 -12  -4  -2  266.97    9.90
  12  -4   2  279.37   13.30
 -12  -4  -2  264.87   12.30
  12   4   2  259.67   12.00
 -12   4  -2  276.97   13.10
  12   4   2  275.87   10.00
 -12   4  -2  273.37   12.60
 -14  -4  -2  315.07   13.80
  14  -4   2  314.57   14.40
 -14  -4  -2  297.77   10.70
  14   4   2  319.77   10.80
  14   4   2  313.67   13.60
 -14   4  -2  341.27   14.60
  14   4   2  309.07   10.60
 -14   4  -2  308.47   13.80
 -16  -4  -2  123.29    8.90
  16   4   2   92.69    5.40
 -16   4  -2  114.39    8.60
  16   4   2   93.79    5.70
  16   4   2  101.79    8.00
  18  -4   2  419.66   17.40
 -18  -4  -2  419.26   17.20
  18   4   2  408.46   12.40
  18   4   2  432.06   18.10
 -18   4  -2  418.76   20.40
  18   4   2  416.96   12.70
  20  -4   2  199.38   11.80
 -20  -4  -2  212.18   12.20
  20   4   2  186.38   11.30
  20   4   2  195.68    8.20
 -20   4  -2  196.38   11.90
  20   4   2  192.28    8.10
  22  -4   2    6.60    3.30
 -22  -4  -2    4.90    3.00
 -22   4  -2    6.70    3.00
  22   4   2    7.30    1.90
  22   4   2    3.80    1.90
  22   4   2    4.30    3.10
 -24  -4  -2  204.98   12.80
  24  -4   2  196.48   12.70
 -24   4  -2  183.48   12.10
  24   4   2  189.58    8.10
  24   4   2  205.38   12.50
  24   4   2  169.28    8.80
  26  -4   2   88.59    9.10
 -26  -4  -2   89.59    8.90
  26   4   2   95.89    5.70
 -26   4  -2   86.39    9.00
  26   4   2   84.09    8.70
  28  -4   2   67.49    8.30
 -28  -4  -2   65.69    8.20
  28   4   2   69.79    5.20
  28   4   2   67.29    8.20
 -28   4  -2   65.39    7.80
 -30  -4  -2  186.58   13.00
  30  -4   2  204.18   13.40
  30   4   2  184.98   12.80
  30   4   2  191.38    8.50
 -30   4  -2  210.98   13.80
 -32  -4  -2  124.39   11.10
  32  -4   2  128.29   11.40
 -32   4  -2  142.69   11.90
  32   4   2  133.29    7.10
  32   4   2  142.49   11.80
  34  -4   2   48.10    8.40
 -34  -4  -2   64.49    8.00
 -34   4  -2   48.10    7.90
  34   4   2   58.99    9.50
 -36  -4  -2   25.70    6.40
  36  -4   2   26.30    7.00
  36   4   2   38.20    7.70
 -36   4  -2   28.30    7.70
 -38  -4  -2   21.60    6.20
  38  -4   2   23.30    6.00
  38   4   2   30.10    7.00
 -38   4  -2   22.20    6.50
 -40  -4  -2   41.10    8.20
  40  -4   2   31.20    6.80
  40   4   2   32.60    7.80
 -40   4  -2   25.30    5.80
  42  -4   2   37.10    7.70
 -42  -4  -2   31.00    6.90
 -42   4  -2   33.10    7.90
  42   4   2   41.30    8.20
 -44  -4  -2   22.80    6.30
  44  -4   2   26.20    6.90
  44   4   2   22.20    7.00
 -44   4  -2    8.30    4.80
 -46  -4  -2   35.50    7.10
  46  -4   2   41.70    9.30
 -46   4  -2   42.40    8.80
  46   4   2   30.50    8.40
  43  -5  -2   17.70    5.90
 -43  -5   2   28.30    7.20
 -43   5   2   28.90    7.80
  43   5  -2   34.30    7.40
 -41  -5   2   10.10    4.50
  41  -5  -2    6.60    4.50
  41   5  -2    4.70    4.30
 -41   5   2   -2.60    4.90
 -39  -5   2    3.10    4.30
  39  -5  -2   14.10    6.30
  39   5  -2   13.30    5.90
 -39   5   2    9.10    4.80
  37  -5  -2   29.80    6.10
 -37  -5   2   14.80    5.10
 -37   5   2   37.00    7.80
  37   5  -2   27.70    7.30
 -35  -5   2   32.30    6.90
  35  -5  -2   21.90    5.50
 -35   5   2   36.70    7.60
  35   5  -2   48.10    8.50
 -33  -5   2  105.29   14.20
  33  -5  -2  100.09   10.00
  33   5  -2  115.49   13.90
 -33   5   2  113.89   14.00
  31  -5  -2   37.50    7.10
 -31  -5   2   45.80    8.30
 -31   5   2   47.70    8.40
  31   5  -2   42.60    8.00
  29  -5  -2   61.09    8.10
 -29  -5   2   65.69    8.80
 -29   5   2   69.39    9.40
  29   5  -2   56.79    8.90
 -27  -5   2  217.58   14.00
  27  -5  -2  223.88   13.50
  27   5  -2  250.77   15.20
 -27   5   2  250.97   15.60
 -25  -5   2   40.00    6.80
  25  -5  -2   49.30    7.40
 -25   5   2   38.00    6.70
  25   5  -2   43.30    7.50
  23  -5  -2    5.20    3.00
 -23  -5   2    0.00    2.40
  23   5  -2    2.10    2.70
 -23   5   2   -1.70    2.20
  21  -5  -2  128.59    9.70
 -21  -5   2  115.89   10.10
  21   5  -2  143.59   10.90
 -21   5   2  137.19   10.70
  19  -5  -2  212.38   12.00
 -19  -5   2  205.28   12.80
 -19   5   2  205.18   12.70
  19   5  -2  216.88   13.10
 -17  -5   2    8.50    3.40
  17  -5  -2    8.20    5.20
 -17   5   2   12.30    4.00
  17   5  -2   14.90    4.40
 -15  -5   2   50.09    6.70
  15  -5  -2   48.20    6.10
 -15   5   2   55.29    6.50
  15   5  -2   46.30    6.30
 -15   5   2   39.40    6.10
  13  -5  -2   88.79    4.70
 -13  -5   2  110.39    9.10
 -13   5   2   87.69    7.80
  13   5  -2   78.39    7.80
 -13   5   2   95.99    8.00
  11  -5  -2  147.19    7.60
 -11  -5   2  140.79    9.50
 -11   5   2  126.99    9.30
 -11   5   2  136.69   10.00
  11   5  -2  133.19    9.80
 -11   5   2  131.49    6.30
  -9  -5   2  170.98   10.20
   9  -5  -2  185.78    7.60
   9   5  -2  178.68   11.20
  -9   5   2  189.38   11.20
  -9   5   2  182.08   10.20
  -9   5   2  159.98    7.50
   7  -5  -2  111.09    6.20
  -7  -5   2  107.59    8.10
  -7   5   2  103.29    7.30
  -7   5   2  105.89    8.00
  -7   5   2   99.29    7.80
   7   5  -2  106.59    8.40
   7   5  -2   94.49    5.70
  -5  -5   2  100.69    7.50
   5  -5  -2  107.49    6.30
  -5  -5   2   86.39    5.20
  -5   5   2  103.39    8.00
   5   5  -2  108.59    8.50
   5   5  -2  100.89    5.60
  -5   5   2   94.39    7.60
  -3  -5   2  105.79    6.60
   3  -5  -2  134.09    7.20
  -3  -5   2  120.49    7.80
  -3   5   2  138.19    8.70
   3   5  -2  131.79    9.40
   3   5  -2  107.79    6.00
  -3   5   2  118.49    8.70
   1  -5  -2  244.68   10.40
  -1  -5   2  256.67   11.20
  -1   5   2  260.97   11.80
  -1   5   2  259.37   12.50
   1   5  -2  254.87   10.10
   1   5  -2  271.87   13.60
  -1  -5  -2  331.27   12.60
   1  -5   2  315.67   12.20
  -1   5  -2  336.07   12.10
  -1   5  -2  310.07   14.70
   1   5   2  339.17   13.30
   1   5   2  311.97   13.80
  -3  -5  -2  496.05   16.50
   3  -5   2  493.95   15.30
  -3   5  -2  478.35   15.70
  -3   5  -2  498.55   19.00
   3   5   2  507.95   17.90
   3   5   2  490.15   16.30
  -5  -5  -2   80.29    6.90
   5  -5   2   72.69    4.70
   5  -5   2   79.69    5.50
  -5   5  -2   66.69    6.20
  -5   5  -2   78.09    7.70
   5   5   2   73.49    6.20
   5   5   2   68.79    6.60
   7  -5   2    7.60    2.10
  -7  -5  -2    9.80    2.80
   7  -5   2   10.70    1.90
  -7   5  -2   14.10    3.70
  -7   5  -2   12.30    3.20
   7   5   2   12.40    2.40
   7   5   2   10.00    3.30
   9  -5   2  346.37   14.60
  -9  -5  -2  351.36   14.60
  -9   5  -2  350.56   14.60
   9   5   2  353.66   12.50
   9   5   2  336.57   15.60
  -9   5  -2  368.06   16.30
 -11   5  -2  137.39    9.30
  11   5   2  127.69    7.20
  11   5   2  142.19   11.70
 -11   5  -2  140.79   10.50
  13  -5   2    7.10    3.20
 -13  -5  -2    4.80    2.80
 -13   5  -2    9.70    4.20
  13   5   2    7.80    3.10
 -13   5  -2   10.40    3.90
  13   5   2    4.90    2.10
  15  -5   2   22.30    5.40
 -15  -5  -2   21.90    4.70
  15   5   2   17.00    2.80
  15   5   2   18.70    4.50
 -15   5  -2   28.10    5.80
 -15   5  -2   28.10    5.50
  17  -5   2  168.78   11.80
 -17  -5  -2  164.68   11.00
 -17   5  -2  167.38   11.30
  17   5   2  181.68   11.50
 -17   5  -2  178.98   12.10
  17   5   2  182.58    8.20
  19  -5   2   29.30    6.20
 -19  -5  -2   45.60    7.10
  19   5   2   47.90    6.50
  19   5   2   46.80    4.30
 -19   5  -2   31.60    5.70
  21  -5   2  119.49   10.40
 -21  -5  -2  122.69   10.10
 -21   5  -2  127.59   10.30
  21   5   2  121.69    6.40
  21   5   2  108.79    8.50
  21   5   2  127.89   10.60
 -23  -5  -2  135.19   11.00
  23  -5   2  165.98   12.10
  23   5   2  147.19   11.40
  23   5   2  139.89    6.60
 -23   5  -2  168.78   12.20
  23   5   2  127.19    7.40
 -25  -5  -2  123.99   11.00
  25  -5   2  134.89   11.50
  25   5   2  133.29   11.20
 -25   5  -2  128.79   11.20
 -27  -5  -2  155.08   12.50
  27  -5   2  137.29   11.90
 -27   5  -2  121.79   11.70
  27   5   2  124.39   11.30
 -29  -5  -2   20.10    5.50
  29  -5   2   14.90    5.20
  29   5   2   17.10    5.70
 -29   5  -2   22.50    5.70
  31  -5   2   72.19    9.90
 -31  -5  -2   78.09   10.00
  31   5   2   72.09   10.60
 -31   5  -2   77.89    9.40
  33  -5   2  106.09   10.80
 -33  -5  -2   91.09   10.50
 -33   5  -2  104.19   10.60
  33   5   2   84.09   17.40
 -35  -5  -2   22.50    6.60
  35  -5   2   19.00    5.80
 -35   5  -2   31.80    6.70
  35   5   2   19.80    6.60
 -37  -5  -2   -0.50    3.70
  37  -5   2    0.20    3.40
 -37   5  -2   10.20    4.90
  37   5   2    4.30    4.00
  39  -5   2   37.60    7.80
 -39  -5  -2   19.80    6.00
 -39   5  -2   31.50    7.70
  39   5   2   32.60    7.30
 -41  -5  -2   31.30    7.10
  41  -5   2   20.30    6.60
  41   5   2   45.70    9.20
 -41   5  -2   28.40    7.20
  43  -5   2    8.30    5.50
 -43  -5  -2    5.90    4.80
 -43   5  -2    2.40    5.50
  43   5   2    3.70    5.20
 -40  -6   2   24.20    6.70
  40  -6  -2   17.30    6.30
 -40   6   2   23.00    7.60
  40   6  -2   17.90    6.20
 -38  -6   2    1.20    4.40
  38  -6  -2    7.80    6.10
 -38   6   2   -2.80    4.80
  38   6  -2   -0.60    4.70
  36  -6  -2   -8.30    4.00
 -36  -6   2    1.50    3.00
  36   6  -2    0.60    4.00
 -36   6   2   -0.90    4.00
  34  -6  -2   -1.70    4.00
 -34  -6   2    3.10    4.10
  34   6  -2    9.10    5.10
 -34   6   2    3.80    4.70
  32  -6  -2   30.90    6.20
 -32  -6   2   28.20    7.30
 -32   6   2   34.60    7.60
  32   6  -2   31.00    7.70
  30  -6  -2   70.39    9.40
 -30  -6   2   75.69    9.90
 -30   6   2   78.39   10.50
  30   6  -2   54.79    9.60
  28  -6  -2   28.90    7.10
 -28  -6   2   39.50    8.00
 -28   6   2   29.10    6.90
  28   6  -2   33.70    7.50
  26  -6  -2   18.00    4.90
 -26  -6   2    6.40    4.00
  26   6  -2   12.50    8.90
 -26   6   2   10.00    5.60
  24  -6  -2   64.49    8.50
 -24  -6   2   70.19    8.90
 -24   6   2   56.39    9.10
  24   6  -2   43.20    8.50
  22  -6  -2  118.59   10.50
 -22  -6   2  113.09   10.70
  22   6  -2  129.69   12.00
 -22   6   2  102.09   11.20
  20  -6  -2   20.00    5.20
 -20  -6   2   13.10    4.70
 -20   6   2   24.20    4.90
  20   6  -2   26.30    5.70
 -18  -6   2   33.80    6.70
  18  -6  -2   26.60    5.50
 -18   6   2   29.10    5.60
  18   6  -2   20.40    5.00
 -18   6   2   25.20    5.80
 -16  -6   2   17.70    4.60
  16  -6  -2   23.70    5.50
 -16   6   2   14.00    4.40
  16   6  -2   17.60    5.30
 -16   6   2   15.40    4.30
  14  -6  -2    6.80    3.40
 -14  -6   2   12.90    4.30
  14   6  -2    6.90    3.50
 -14   6   2   10.50    4.30
 -14   6   2    7.70    3.70
 -12  -6   2  123.69    9.70
 -12   6   2  127.79   10.40
 -12   6   2  136.19   10.30
  12   6  -2  121.09   10.20
  10  -6  -2  100.89    5.60
 -10  -6   2   99.09    8.30
  10   6  -2   93.19    8.90
 -10   6   2  102.89    8.90
 -10   6   2   95.39    8.70
   8  -6  -2   61.49    4.90
  -8  -6   2   51.79    6.60
  -8   6   2   60.59    7.60
   8   6  -2   53.19    8.10
  -8   6   2   45.40    6.90
  -6  -6   2   55.69    6.50
   6  -6  -2   42.50    5.00
   6   6  -2   41.40    3.80
  -6   6   2   41.70    6.50
  -6   6   2   40.40    6.40
   6   6  -2   29.00    6.00
  -4  -6   2   26.30    4.90
   4  -6  -2   25.20    4.30
  -4   6   2   25.20    4.90
   4   6  -2   20.60    3.20
  -4   6   2   26.30    5.20
   4   6  -2   18.20    4.80
   2  -6  -2   11.60    2.90
  -2  -6   2   12.10    3.40
   2   6  -2    6.20    3.80
  -2   6   2   12.10    3.80
  -2   6   2   22.40    5.90
   0  -6  -2  128.49    8.10
   0  -6   2  141.19    8.30
   0   6   2  120.69    8.60
   0   6   2  121.59    9.60
   0   6  -2  115.29   10.20
   0   6  -2  118.59    7.60
   2  -6   2  187.68    9.50
  -2  -6  -2  201.08   10.50
  -2   6  -2  217.18   13.40
  -2   6  -2  210.08   10.40
   2   6   2  193.78   10.50
   2   6   2  191.38   11.90
  -4  -6  -2  102.89    7.70
   4  -6   2   89.79    6.50
   4   6   2   87.69    7.20
  -4   6  -2  105.09    7.50
   4   6   2   69.29    7.90
  -4   6  -2   92.09    9.40
  -6  -6  -2  157.88   11.50
   6  -6   2  150.58    7.40
  -6   6  -2  149.39    9.80
   6   6   2  144.59   10.80
   6   6   2  140.49    8.90
  -6   6  -2  128.29   11.20
  -8  -6  -2   15.40    3.70
   8  -6   2    8.70    2.40
   8   6   2   16.60    4.50
  -8   6  -2   11.30    4.30
   8   6   2   12.50    2.80
  -8   6  -2   13.40    4.90
 -10  -6  -2   29.70    5.70
  10  -6   2   32.60    3.50
  10   6   2   29.90    5.70
  10   6   2   40.90    4.50
 -10   6  -2   26.00    5.40
 -10   6  -2   28.50    6.30
 -12  -6  -2  156.58   11.00
  12   6   2  146.19    8.20
 -12   6  -2  154.68   12.00
  12   6   2  126.89   10.20
 -12   6  -2  159.88   11.00
  14  -6   2   29.20    6.50
 -14  -6  -2   29.00    5.40
  14   6   2   32.90    4.40
 -14   6  -2   38.10    6.40
  14   6   2   28.80    5.70
 -14   6  -2   32.50    6.50
  16  -6   2    1.00    3.30
 -16  -6  -2   -1.30    2.80
  16   6   2   -3.30    1.60
 -16   6  -2    0.90    2.80
 -16   6  -2    1.50    3.00
  16   6   2    1.70    3.10
 -18  -6  -2    3.30    3.10
  18  -6   2    4.30    3.80
 -18   6  -2   11.50    4.80
 -18   6  -2   -0.10    3.00
  18   6   2    1.60    3.60
  18   6   2   -0.10    2.10
  20  -6   2   36.90    7.30
 -20  -6  -2   48.20    7.90
 -20   6  -2   41.30    7.30
  20   6   2   49.99    8.40
 -22  -6  -2  102.19   10.10
  22  -6   2  107.59   10.90
 -22   6  -2  106.09   10.70
  22   6   2   92.19   10.20
  24  -6   2   86.69   10.40
 -24  -6  -2   95.79   10.40
 -24   6  -2   71.69    9.60
  24   6   2   70.99    9.40
  26  -6   2   22.00    6.50
 -26  -6  -2   23.70    9.40
 -26   6  -2   13.60    5.20
  26   6   2   16.30    5.30
 -28  -6  -2   21.80    6.10
  28  -6   2   13.50    5.40
 -28   6  -2   19.00    5.60
  28   6   2   26.60    6.50
  30  -6   2   37.20    8.00
 -30  -6  -2   35.20    8.00
  30   6   2   29.40    7.40
 -30   6  -2   38.70    7.50
 -32  -6  -2   28.40    6.70
  32  -6   2   30.20    8.00
  32   6   2   35.20    7.70
 -32   6  -2   33.80    7.50
  34  -6   2    7.30    4.00
 -34  -6  -2   10.00    5.20
 -34   6  -2    3.10    4.20
  34   6   2    4.90    5.10
 -36  -6  -2   13.40    5.20
  36  -6   2   22.60    6.90
 -36   6  -2   10.80    5.50
  36   6   2    3.70    4.80
  38  -6   2   32.70    7.80
 -38  -6  -2   32.40    7.40
  38   6   2   28.80    8.80
 -38   6  -2   27.00    7.00
 -33  -7   2   -4.60    4.00
  33  -7  -2    1.40    4.70
 -33   7   2    1.20    5.20
  33   7  -2   -1.40    4.70
  31  -7  -2    3.60    4.70
 -31  -7   2    5.80    4.90
 -31   7   2   -0.60    4.50
  31   7  -2    4.20    4.80
 -29  -7   2   10.60    4.90
  29  -7  -2    6.00    4.90
 -29   7   2    0.60    4.30
  29   7  -2    1.40    4.40
  27  -7  -2   13.20    5.50
 -27  -7   2   19.40    5.90
 -27   7   2   17.40    5.80
  27   7  -2   22.80    7.20
 -25  -7   2   32.40    7.00
 -25   7   2   36.70    7.80
  25   7  -2   31.90    7.30
  23  -7  -2   15.60    5.20
 -23  -7   2    6.80    4.70
  23   7  -2   13.50    5.40
 -23   7   2   11.80    6.00
  21  -7  -2    3.50    3.90
 -21   7   2    5.20    5.20
  21   7  -2   12.30    5.10
  19  -7  -2   31.70    6.50
 -19  -7   2   35.40    7.40
 -19   7   2   42.80    9.10
  19   7  -2   29.50    6.90
  17  -7  -2   52.59    8.70
 -17  -7   2   51.89    8.70
 -17   7   2   46.50    8.00
 -17   7   2   67.09    8.90
  17   7  -2   49.60    9.00
  15  -7  -2   36.00    7.40
 -15  -7   2   34.20    7.10
 -15   7   2   45.20    7.80
 -13  -7   2    0.00    2.90
 -13   7   2   -6.30    3.50
  13   7  -2    1.20    4.00
 -13   7   2    2.90    3.80
 -11  -7   2    0.90    3.40
 -11   7   2    1.30    3.10
 -11   7   2    9.80    4.50
  11   7  -2    2.90    4.70
   9  -7  -2   58.89    5.20
  -9  -7   2   54.59    7.30
  -9   7   2   68.59    8.20
   9   7  -2   42.60    8.20
  -9   7   2   66.69    8.70
  -7  -7   2   11.80    4.50
   7  -7  -2   19.90    3.80
  -7   7   2   20.60    5.10
  -7   7   2   27.00    5.80
   7   7  -2   24.10    6.40
  -5  -7   2    1.50    3.40
   5  -7  -2    5.70    2.70
   5   7  -2    8.10    4.40
  -5   7   2    3.90    3.30
  -5   7   2    1.80    3.20
   5   7  -2    3.60    2.30
  -3  -7   2   33.20    5.30
   3  -7  -2   32.70    4.80
  -3   7   2   23.70    5.20
   3   7  -2   42.50    4.90
   3   7  -2   38.10    7.10
  -3   7   2   31.50    6.30
   1  -7  -2   72.79    7.00
  -1  -7   2   72.39    7.10
   1   7  -2   92.89   10.40
  -1   7   2   86.49    9.20
   1   7  -2   76.69    6.90
  -1   7   2   94.59    8.90
   1  -7   2    4.60    2.90
  -1  -7  -2    2.70    2.70
   1   7   2    5.40    3.70
   1   7   2    4.10    3.50
  -1   7  -2   -1.20    2.30
  -1   7  -2    3.80    4.60
  -3  -7  -2    2.00    2.40
   3  -7   2    6.40    2.30
   3   7   2    3.00    2.90
   3   7   2   -0.20    3.70
  -3   7  -2    3.20    4.40
  -3   7  -2   -0.20    3.00
   5  -7   2   10.70    2.90
  -5  -7  -2   13.70    4.50
  -5   7  -2   17.40    4.10
   5   7   2   19.90    5.80
  -5   7  -2   22.40    5.60
  -7  -7  -2   66.29    7.40
   7  -7   2   68.49    5.00
  -7   7  -2   78.29    9.60
   7   7   2   53.79    6.60
  -7   7  -2   67.99    7.90
   7   7   2   87.49    9.60
  -9  -7  -2   61.59    7.90
   9  -7   2   55.69    4.30
  -9   7  -2   59.09    8.00
  -9   7  -2   60.99    9.40
   9   7   2   52.99    8.30
   9   7   2   56.89    6.40
 -11  -7  -2   10.20    4.40
  11   7   2    9.00    5.30
 -11   7  -2   10.40    4.80
  11   7   2   11.50    3.50
 -11   7  -2   11.40    4.40
  13  -7   2   30.50    9.70
 -13  -7  -2   29.40    6.40
 -13   7  -2   24.20    6.00
 -13   7  -2   27.10    9.70
  13   7   2   19.90    3.80
  13   7   2   36.10    7.20
 -15  -7  -2   41.20    7.40
  15  -7   2   48.60   10.60
  15   7   2   46.90    7.70
 -15   7  -2   38.30    7.20
 -15   7  -2   51.59    9.30
  17  -7   2   18.70    6.00
 -17  -7  -2   15.00    5.50
 -17   7  -2   26.90    6.80
  17   7   2   15.50    5.60
 -17   7  -2   13.70    5.60
 -19  -7  -2   23.50    5.80
  19  -7   2   27.20    6.70
 -19   7  -2   22.40    5.70
  19   7   2   28.40    8.50
  21  -7   2   17.10    5.40
 -21  -7  -2   20.60    6.80
  21   7   2   23.60    6.70
 -23  -7  -2    4.50    3.60
  23  -7   2   -0.10    3.80
 -23   7  -2    0.20    3.20
  23   7   2   -3.00    4.40
 -25  -7  -2    3.10    4.00
  25  -7   2    3.10    3.90
 -25   7  -2    4.00    5.40
  25   7   2    2.30    4.50
  27  -7   2   17.80    5.10
 -27  -7  -2   13.30    5.50
  27   7   2   18.00    7.00
 -27   7  -2   21.60    6.10
  29  -7   2   23.30    6.90
 -29  -7  -2   32.20    7.80
 -29   7  -2   25.50    6.40
  29   7   2   27.60    7.10
  31  -7   2    7.20    5.50
 -31  -7  -2   14.00    5.90
  31   7   2   10.00    6.10
 -31   7  -2    2.10    4.90
 -33  -7  -2    6.60    5.50
  33  -7   2   15.60    5.50
  33   7   2   20.10    8.10
 -33   7  -2    4.70    5.80
 -24  -8   2   13.50    5.60
  24  -8  -2    8.60    6.10
 -24   8   2   15.30    6.60
  24   8  -2   -2.00    4.80
 -22  -8   2   11.70    5.70
  22  -8  -2   11.30    5.80
  22   8  -2   19.60    6.00
 -22   8   2    5.50    5.50
 -20  -8   2    7.20    4.90
  20  -8  -2    7.70    5.10
 -20   8   2   15.20    5.40
  20   8  -2    1.90    4.90
  18  -8  -2    7.30    4.00
 -18  -8   2    8.40    5.60
 -18   8   2    6.60    5.40
  18   8  -2    0.90    4.60
 -18   8   2   13.70    5.50
  16  -8  -2   22.00    6.70
 -16  -8   2   29.00    6.60
 -16   8   2   18.80    5.40
  16   8  -2   30.70    7.10
 -16   8   2   13.90    7.10
 -14  -8   2   43.10    8.40
  14  -8  -2   28.70    7.30
  14   8  -2   38.80    8.40
 -14   8   2   33.10    7.10
 -14   8   2   40.80    8.20
 -12  -8   2   15.20    4.70
 -12   8   2    8.70    5.70
  12   8  -2    0.80    4.80
 -10  -8   2    1.20    3.80
 -10   8   2    4.10    5.00
  10   8  -2   -2.40    4.50
 -10   8   2    6.00    4.80
   8  -8  -2   13.40    3.70
  -8  -8   2    9.40    4.40
  -8   8   2    8.40    5.00
   8   8  -2    1.70    4.60
  -8   8   2   10.00    5.10
  -6  -8   2    5.40    3.90
   6  -8  -2    7.10    3.70
   6   8  -2    9.90    4.90
  -6   8   2   14.90    5.00
  -6   8   2   14.10    5.30
   6   8  -2    3.60    3.00
  -4  -8   2   19.30    4.50
   4   8  -2   27.80    6.80
  -4   8   2   16.30    5.40
  -4   8   2   27.70    7.30
  -2  -8   2   18.10    4.10
   2  -8  -2   25.50    4.90
   2   8  -2   18.10    6.10
  -2   8   2   20.60    5.70
  -2   8   2   22.60    6.50
   0  -8  -2    1.40    3.10
   0  -8   2    0.00    3.00
   0   8  -2   11.80    5.60
   0   8  -2    1.90    2.60
   0   8   2   -0.80    4.30
   0   8   2    8.40    3.80
  -2  -8  -2   12.00    3.70
   2   8   2   -1.10    4.20
  -2   8  -2    6.10    3.40
   2   8   2    9.70    3.80
  -2   8  -2   13.50    5.40
  -4  -8  -2   11.80    4.20
   4  -8   2   12.30    3.60
  -4   8  -2   20.10    6.10
  -4   8  -2    5.20    3.50
   4   8   2    8.10    4.90
   4   8   2    8.70    3.90
   6  -8   2   14.90    3.70
  -6  -8  -2   11.60    3.80
  -6   8  -2    6.50    4.00
  -6   8  -2   17.70    5.70
   6   8   2   12.70    4.10
   6   8   2   15.20    5.80
  -8  -8  -2    6.80    4.20
  -8   8  -2    6.50    5.30
   8   8   2    7.60    5.40
  -8   8  -2    1.60    3.90
 -10  -8  -2    8.00    3.60
 -10   8  -2   -3.90    4.90
  10   8   2    3.60    3.00
 -10   8  -2   -3.40    4.00
  10   8   2   -0.20    4.90
  12  -8   2    6.40    4.50
 -12  -8  -2   23.50    5.30
 -12   8  -2    5.50    4.80
  12   8   2   -3.10    3.40
 -12   8  -2    5.70    5.50
  12   8   2   12.50    5.50
 -14  -8  -2   37.80    9.90
  14  -8   2   40.30    8.70
 -14   8  -2   37.50    8.00
  14   8   2   37.70    8.40
 -14   8  -2   36.60    7.30
  16  -8   2   23.30    6.60
 -16  -8  -2   26.30    6.20
 -16   8  -2   30.90    6.90
 -16   8  -2   25.40    6.20
  16   8   2   42.60    8.70
  18  -8   2   11.00    5.50
 -18  -8  -2    9.40    5.50
 -18   8  -2   23.00    6.00
  18   8   2   22.10    6.90
 -18   8  -2   19.90    6.30
  20  -8   2   -2.40    4.60
 -20  -8  -2   -4.70    3.80
  20   8   2   -0.40    4.80
 -20   8  -2    7.40    5.20
  22  -8   2   10.60    5.50
 -22   8  -2   12.70    4.80
  22   8   2    6.90    5.60
 -24  -8  -2    2.30    4.60
  24  -8   2   -0.20    5.00
  24   8   2   -8.50    4.30
 -24   8  -2   -3.90    4.30
  -5  -9   2    2.70    4.30
   5   9  -2   12.60    6.60
  -5   9   2    1.50    4.60
  -5   9   2   18.60    7.20
   3  -9  -2   -3.70    5.70
  -3  -9   2   -2.50    3.90
  -3   9   2    7.00    5.30
  -3   9   2    3.80    6.60
   3   9  -2    2.40    5.60
   1  -9  -2    6.60    4.20
  -1  -9   2    4.20    4.10
  -1   9   2    2.20    5.50
  -1   9   2    1.60    5.40
   1   9  -2    4.10    5.40
  -1  -9  -2    2.80    4.20
   1  -9   2    4.00    4.50
  -1   9  -2   -0.60    3.70
  -1   9  -2   18.80    6.60
   1   9   2    9.70    6.00
   1   9   2   -1.30    4.80
  -3  -9  -2   -9.60    3.90
   3   9   2    1.00    4.70
   3   9   2   -5.80    5.00
  -3   9  -2    0.60    4.30
  -3   9  -2    3.20    4.90
 -52   0   3    2.70    3.80
 -52   0   3   -5.10    4.20
  52   0  -3    3.20    5.20
 -50   0   3   -2.30    3.80
  50   0  -3    0.80    3.60
 -50   0   3   -5.40    3.60
  48   0  -3   -8.30    3.70
 -48   0   3   -2.30    3.30
 -48   0   3   -0.80    3.30
 -46   0   3    2.70    3.40
 -46   0   3   -5.20    2.40
  46   0  -3   -0.10    4.10
 -44   0   3   -2.70    3.00
 -44   0   3   -1.60    2.50
  44   0  -3   -0.30    3.60
  42   0  -3   -5.90    2.60
 -42   0   3    3.30    3.10
 -42   0   3   -3.20    2.50
  40   0  -3   -0.70    2.60
 -40   0   3   -0.20    2.70
 -40   0   3   -3.60    2.30
  38   0  -3    5.10    3.40
 -38   0   3   -0.20    2.20
 -38   0   3   -2.00    2.40
 -36   0   3    1.00    2.40
 -36   0   3    3.90    2.70
  36   0  -3    1.20    2.80
  34   0  -3    3.00    2.60
 -34   0   3   -0.10    2.00
 -34   0   3   -1.50    1.90
 -32   0   3   -2.70    1.90
  32   0  -3    3.50    2.40
 -32   0   3   -2.30    1.80
 -30   0   3    1.70    2.00
  30   0  -3   -0.10    2.10
 -30   0   3    1.70    2.10
  28   0  -3    0.00    1.50
 -28   0   3   -3.10    1.30
 -28   0   3   -0.60    1.50
  26   0  -3   -2.20    1.60
 -26   0   3   -0.50    1.50
 -26   0   3   -1.20    1.50
 -24   0   3    3.20    1.80
 -24   0   3    0.40    1.50
  24   0  -3    0.20    1.30
 -22   0   3    1.20    1.40
  22   0  -3   -1.10    1.40
 -22   0   3   -0.60    1.10
  20   0  -3    0.20    1.30
 -20   0   3    2.20    1.80
 -20   0   3    1.10    1.40
 -20   0   3    3.30    1.50
  18   0  -3    1.00    1.10
 -18   0   3   -0.50    1.20
  18   0  -3    1.80    1.60
 -18   0   3   -1.40    1.10
 -18   0   3    1.80    1.30
  16   0  -3    0.40    1.30
 -16   0   3   -0.40    1.20
  16   0  -3    0.80    1.10
  16   0  -3   -0.70    1.10
 -16   0   3   -0.20    1.20
 -16   0   3    0.20    1.30
 -14   0   3   -0.40    1.10
  14   0  -3   -1.70    1.10
  14   0  -3   -0.90    0.80
 -14   0   3    1.50    1.10
  14   0  -3   -0.80    1.00
  12   0  -3   -0.70    1.10
  12   0  -3    0.60    0.90
  12   0  -3    1.10    1.50
 -12   0   3   -0.70    1.00
 -12   0   3    1.80    1.50
 -10   0   3    1.60    1.20
 -10   0   3    0.10    0.90
  10   0  -3    1.20    0.80
 -10   0   3   -1.20    0.80
  10   0  -3    1.00    1.20
  10   0  -3   -0.10    1.10
   8   0  -3    1.80    1.30
  -8   0   3    2.00    1.10
   8   0  -3   -1.00    1.10
  -8   0   3   -0.80    1.20
   6   0  -3    0.90    1.20
  -6   0   3    3.10    1.10
  -6   0   3    0.90    1.30
   6   0  -3    0.10    1.20
  -4   0   3    0.00    1.20
  -4   0   3    0.40    1.00
   4   0  -3   -0.20    1.20
   4   0  -3    0.30    1.00
  -2   0   3   -0.20    1.20
  -2   0   3   -0.40    1.00
   2   0  -3   -1.50    1.00
   2   0  -3    1.20    1.20
   0   0  -3   -0.10    1.20
   0   0   3   -0.70    1.20
   0   0   3    1.50    1.10
   0   0   3   -0.50    1.10
   0   0  -3   -0.40    1.20
   2   0   3   -2.00    0.80
   2   0   3   -0.90    0.70
   2   0   3    1.20    1.40
   2   0   3    1.80    0.80
   2   0   3   -0.60    1.10
  -2   0  -3    0.50    1.40
  -4   0  -3    0.10    1.20
   4   0   3   -0.30    0.80
   4   0   3    0.80    1.20
  -4   0  -3   -0.20    0.90
   4   0   3   -0.60    1.00
   4   0   3    0.90    1.40
   6   0   3    0.10    1.30
  -6   0  -3    0.30    1.00
   6   0   3    0.00    1.20
  -6   0  -3   -1.10    1.00
   6   0   3   -0.90    0.90
   6   0   3    0.90    1.00
  -6   0  -3    0.00    1.30
   8   0   3   -0.10    1.00
  -8   0  -3    1.10    1.20
  -8   0  -3    0.50    1.40
  -8   0  -3   -0.30    1.20
   8   0   3   -0.10    1.00
   8   0   3    0.00    1.10
   8   0   3    0.70    1.00
 -10   0  -3   -1.50    1.30
  10   0   3    0.40    1.10
 -10   0  -3    1.50    1.50
 -10   0  -3    0.30    1.00
  10   0   3    1.40    1.40
 -12   0  -3   -0.70    1.30
 -12   0  -3    0.40    1.20
  12   0   3    1.00    1.20
 -12   0  -3    1.00    1.40
 -14   0  -3   -0.20    1.30
 -14   0  -3    1.10    1.40
  14   0   3    0.50    1.50
 -14   0  -3    2.30    1.40
 -16   0  -3   -0.10    1.40
  16   0   3   -0.90    1.50
 -16   0  -3    1.30    1.30
  18   0   3    0.10    1.30
 -18   0  -3    1.30    1.40
 -18   0  -3    1.90    1.50
 -20   0  -3   -1.00    1.30
  20   0   3   -0.60    1.40
 -20   0  -3    0.10    1.30
 -22   0  -3    0.80    1.60
 -22   0  -3    1.90    1.60
  22   0   3    4.80    2.30
 -24   0  -3   -2.40    1.40
 -24   0  -3    2.00    2.10
  24   0   3   -0.50    1.80
 -26   0  -3   -0.70    1.90
  26   0   3   -0.40    2.40
 -26   0  -3    2.80    2.20
 -28   0  -3   -0.80    1.80
  28   0   3   -1.90    2.20
 -28   0  -3    4.80    2.30
  30   0   3    0.80    2.40
 -30   0  -3   -1.30    1.90
 -30   0  -3   -3.00    2.00
  32   0   3   -1.20    2.30
 -32   0  -3    0.90    2.10
 -32   0  -3   -0.30    2.10
 -34   0  -3    0.50    2.50
  34   0   3   -1.50    2.50
 -34   0  -3   -5.00    2.00
  36   0   3   -0.10    2.40
 -36   0  -3   -1.70    2.30
 -36   0  -3    0.60    2.40
 -38   0  -3    2.70    2.50
  38   0   3   -3.10    2.80
 -38   0  -3   -4.20    2.30
 -40   0  -3   -3.80    2.30
 -40   0  -3   -1.10    2.60
  40   0   3   -1.30    3.30
 -42   0  -3   -2.90    2.50
 -42   0  -3   -3.60    2.70
 -44   0  -3    3.50    4.10
  44   0   3    6.30    4.10
 -44   0  -3   -2.70    2.90
 -46   0  -3    0.60    3.40
 -46   0  -3   -3.70    3.30
  46   0   3   -4.20    3.30
 -48   0  -3   -8.30    3.70
 -48   0  -3   -1.50    4.30
  48   0   3   -2.60    3.90
 -50   0  -3    2.40    4.50
  50   0   3   -5.70    4.10
 -50   0  -3   -1.70    4.30
  51  -1  -3    2.20    4.80
 -51  -1   3    5.50    4.20
 -51  -1   3    2.20    4.70
 -51   1   3    7.90    4.70
  51   1  -3   11.40    5.20
 -51   1   3   -4.10    4.40
 -49  -1   3    4.60    4.30
 -49  -1   3   10.10    3.60
  49  -1  -3    9.60    5.00
 -49   1   3    0.10    3.60
 -49   1   3   -7.30    3.10
  49   1  -3   -5.70    3.70
 -47  -1   3    6.70    3.20
 -47  -1   3    6.90    3.90
  47  -1  -3    9.40    3.90
 -47   1   3   10.80    4.90
  47   1  -3    1.50    4.10
 -47   1   3    0.20    3.00
  45  -1  -3    8.00    5.10
 -45  -1   3   17.90    5.30
 -45  -1   3   10.70    3.70
 -45   1   3   11.20    4.00
  45   1  -3   15.90    5.70
 -45   1   3   21.20    4.90
 -43  -1   3    6.10    4.00
  43  -1  -3    7.40    4.40
 -43  -1   3    6.10    4.00
 -43   1   3    6.50    3.80
  43   1  -3   20.40    5.50
 -43   1   3    3.50    3.60
  41  -1  -3   14.80    4.90
 -41  -1   3   12.70    4.50
 -41  -1   3   22.60    4.20
  41   1  -3   24.90    6.20
 -41   1   3   12.00    4.20
 -41   1   3   22.70    5.80
 -39  -1   3    2.60    3.20
  39  -1  -3    0.80    3.20
 -39  -1   3   -3.80    2.00
 -39   1   3   -2.10    2.10
 -39   1   3    3.70    3.20
  39   1  -3    2.10    3.40
 -37  -1   3    3.00    3.00
  37  -1  -3    1.50    2.50
 -37  -1   3   -1.70    2.10
  37   1  -3    4.30    3.50
 -37   1   3   -3.50    2.10
 -35  -1   3    9.80    3.60
 -35  -1   3    4.70    2.50
  35  -1  -3    5.80    3.20
 -35   1   3    4.60    2.30
 -35   1   3   11.00    3.40
  35   1  -3   11.30    3.90
 -33  -1   3   23.40    4.90
 -33  -1   3   38.20    4.30
  33  -1  -3   24.10    5.00
 -33   1   3   30.20    5.00
 -33   1   3   30.80    5.50
  33   1  -3   35.20    6.00
 -31  -1   3    3.10    2.50
  31  -1  -3    1.90    2.30
 -31  -1   3    4.90    2.30
 -31   1   3    6.20    2.40
  31   1  -3    4.00    2.80
 -31   1   3    5.30    3.10
  29  -1  -3   71.89    6.30
 -29  -1   3   70.79    5.30
 -29   1   3   83.29    7.10
  29   1  -3   78.09    7.40
 -29   1   3   70.69    6.10
  27  -1  -3  190.28    9.90
 -27  -1   3  180.98   10.30
 -27  -1   3  193.18    8.60
  27   1  -3  181.68   10.10
 -27   1   3  198.58   10.50
 -27   1   3  179.58    9.40
 -25  -1   3   92.39    5.70
  25  -1  -3  106.49    6.90
 -25  -1   3  103.09    7.50
  25   1  -3   86.69    6.50
 -25   1   3  112.49    7.40
  25   1  -3   97.29    7.20
 -25   1   3  102.39    6.70
 -23  -1   3    2.10    1.40
  23  -1  -3    3.20    1.70
 -23  -1   3    3.50    2.30
  23   1  -3    1.30    1.70
 -23   1   3    1.60    1.40
  23   1  -3    1.40    1.40
 -23   1   3    5.30    2.50
 -21  -1   3   33.10    4.50
  21  -1  -3   35.40    3.70
  21  -1  -3   40.90    4.10
 -21  -1   3   34.90    3.40
  21   1  -3   29.30    3.80
 -21   1   3   31.80    3.90
 -21   1   3   29.20    4.50
  21   1  -3   31.20    3.30
 -21   1   3   27.10    3.60
 -19  -1   3   -1.20    1.30
 -19  -1   3    2.90    1.20
  19  -1  -3    1.20    1.50
  19  -1  -3    3.20    1.60
 -19   1   3   -1.40    1.30
 -19   1   3   -0.10    1.20
  19   1  -3    0.20    1.30
  19   1  -3    1.30    1.50
 -19   1   3   -1.60    1.00
  17  -1  -3   37.60    4.00
 -17  -1   3   37.50    4.40
 -17  -1   3   44.40    3.90
  17  -1  -3   41.10    3.50
  17   1  -3   44.80    4.00
  17   1  -3   41.90    3.40
 -17   1   3   37.80    4.00
 -17   1   3   40.60    4.20
  15  -1  -3  255.47    8.30
 -15  -1   3  245.48    8.90
 -15  -1   3  254.87    8.80
  15  -1  -3  261.17    9.50
 -15  -1   3  255.57   10.60
  15   1  -3  265.57    9.30
 -15   1   3  252.97    8.10
 -15   1   3  245.28    9.60
 -15   1   3  251.27   10.40
 -13  -1   3  108.39    5.40
  13  -1  -3  104.59    5.90
  13  -1  -3  112.69    4.70
 -13  -1   3  116.79    6.80
  13   1  -3  104.29    6.50
 -13   1   3  104.19    4.50
 -13   1   3  109.29    6.40
  13   1  -3   93.29    5.90
  13   1  -3  107.69    5.40
 -13   1   3  103.89    5.80
 -11  -1   3   49.20    3.60
 -11  -1   3   49.20    4.50
 -11  -1   3   59.39    3.90
  11  -1  -3   54.19    2.80
  11  -1  -3   55.79    4.40
  11   1  -3   50.09    4.60
  11   1  -3   51.79    3.80
  11   1  -3   56.19    3.80
 -11   1   3   52.19    2.90
 -11   1   3   57.29    4.20
 -11   1   3   59.09    4.70
  -9  -1   3   31.10    3.00
   9  -1  -3   25.20    5.00
  -9  -1   3   21.60    2.50
   9  -1  -3   27.30    3.10
   9   1  -3   23.40    3.50
   9   1  -3   28.00    3.00
   9   1  -3   25.50    2.80
  -9   1   3   32.70    3.80
  -9   1   3   24.90    3.00
   7  -1  -3   34.60    3.60
  -7  -1   3   34.70    3.10
  -7  -1   3   35.70    3.20
   7  -1  -3   34.40    3.50
  -7  -1   3   34.20    3.60
  -7  -1   3   33.90    2.60
   7   1  -3   35.50    3.30
   7   1  -3   32.90    2.80
  -7   1   3   38.50    3.50
   7   1  -3   38.40    3.80
  -7   1   3   34.70    4.00
  -5  -1   3  393.96   11.20
  -5  -1   3  395.16   10.00
   5  -1  -3  404.06   12.00
  -5  -1   3  406.06   12.80
   5  -1  -3  386.36   12.20
  -5  -1   3  389.76   12.10
   5   1  -3  403.16   10.20
   5   1  -3  387.46   12.80
  -5   1   3  399.86   12.40
  -5   1   3  384.66   11.80
   5   1  -3  388.76   12.20
   3  -1  -3  417.96   12.20
  -3  -1   3  388.26   11.90
  -3  -1   3  407.36   11.90
   3  -1  -3  373.76   12.00
  -3  -1   3  398.76   10.10
   3   1  -3  393.56   12.10
  -3   1   3  401.46   11.90
   3   1  -3  411.36   10.20
  -3   1   3  386.26   12.30
  -1  -1   3  114.19    5.80
  -1  -1   3  124.69    5.10
   1  -1  -3  117.49    6.20
   1  -1  -3  116.09    6.10
  -1  -1   3  127.49    6.00
  -1   1   3  126.29    6.50
   1   1  -3  122.39    6.20
   1   1  -3  120.59    5.00
  -1   1   3  115.19    5.80
  -1  -1  -3  326.97   10.90
   1  -1   3  316.67   10.40
   1  -1   3  316.07   10.20
   1  -1   3  305.97    8.80
  -1  -1  -3  315.67   10.70
   1  -1   3  311.47   10.10
   1   1   3  302.87   10.20
  -1   1  -3  325.67   10.50
  -1   1  -3  316.47   10.40
  -1   1  -3  323.47    9.10
   1   1   3  315.97   10.80
   3  -1   3 1448.76   29.20
   3  -1   3 1480.05   29.80
  -3  -1  -3 1430.76   30.10
  -3  -1  -3 1434.56   25.80
   3  -1   3 1460.75   27.80
   3  -1   3 1525.95   28.10
  -3  -1  -3 1441.86   30.00
   3   1   3 1485.75   30.30
  -3   1  -3 1450.35   29.30
   3   1   3 1501.05   26.00
  -3   1  -3 1496.05   30.00
   3   1   3 1424.96   29.70
  -3   1  -3 1501.25   27.90
   5  -1   3  485.05   13.40
  -5  -1  -3  491.15   11.70
  -5  -1  -3  504.05   14.50
  -5  -1  -3  507.55   14.60
   5  -1   3  518.85   13.10
   5  -1   3  514.05   14.40
   5  -1   3  519.35   13.10
  -5   1  -3  515.25   13.90
  -5   1  -3  508.95   14.40
   5   1   3  480.05   14.00
   5   1   3  519.05   14.60
   5   1   3  515.55   11.70
   5   1   3  502.05   14.30
   7  -1   3   42.30    4.30
  -7  -1  -3   49.40    3.40
  -7  -1  -3   46.90    4.30
   7  -1   3   43.30    4.20
   7  -1   3   49.00    4.90
   7  -1   3   40.20    3.30
   7   1   3   50.69    3.50
   7   1   3   44.20    4.20
  -7   1  -3   48.60    4.50
   7   1   3   42.50    3.90
  -7   1  -3   40.10    3.90
   9  -1   3  405.26   12.00
   9  -1   3  399.96   12.30
  -9  -1  -3  395.96   11.30
   9  -1   3  400.86   11.80
  -9  -1  -3  396.76   13.00
  -9   1  -3  401.86   12.00
   9   1   3  399.06   14.80
   9   1   3  405.06   11.40
   9   1   3  404.36   12.90
  -9   1  -3  403.46   13.20
  -9   1  -3  401.96   12.00
  11  -1   3    0.40    1.30
  11  -1   3   -1.10    1.00
  11  -1   3    0.10    1.10
 -11  -1  -3   -0.70    1.20
 -11  -1  -3    2.20    1.20
 -11   1  -3    0.80    1.40
 -11   1  -3    0.10    1.20
  11   1   3   -2.00    1.10
  11   1   3   -0.80    1.10
 -11   1  -3    0.70    1.30
  13  -1   3   18.10    2.80
 -13  -1  -3   21.10    3.40
  13  -1   3   22.10    3.40
 -13  -1  -3   20.00    3.30
 -13  -1  -3   16.20    2.70
 -13   1  -3   19.40    3.40
  13   1   3   19.60    3.20
 -13   1  -3   24.90    3.20
  13   1   3   27.00    3.40
 -15  -1  -3  337.97   12.40
  15  -1   3  363.86   12.90
  15  -1   3  333.67   11.00
 -15  -1  -3  348.57   12.90
 -15   1  -3  353.76   13.30
  15   1   3  352.96   12.80
 -15   1  -3  343.17   11.40
  15   1   3  348.57   12.30
  17  -1   3   32.10    3.90
 -17  -1  -3   29.40    4.00
 -17  -1  -3   39.60    4.50
  17  -1   3   36.30    4.30
 -17   1  -3   34.70    3.60
  17   1   3   34.40    4.20
  17   1   3   32.70    4.30
 -17   1  -3   42.60    5.00
 -19  -1  -3  100.69    7.00
 -19  -1  -3   96.09    6.60
  19  -1   3   98.19    7.10
 -19   1  -3   99.49    7.30
 -19   1  -3   92.99    5.80
  19   1   3  106.99    7.20
  21  -1   3   23.30    4.40
 -21  -1  -3   31.70    4.20
 -21  -1  -3   21.80    4.10
 -21   1  -3   26.40    4.70
 -21   1  -3   29.10    3.70
  21   1   3   22.40    4.20
  23  -1   3  114.99    8.60
 -23  -1  -3  108.19    7.90
 -23  -1  -3  115.79    7.60
 -23   1  -3  124.79    7.00
 -23   1  -3  117.29    8.50
  23   1   3  110.89    8.10
  25  -1   3  239.78   12.50
 -25  -1  -3  235.78   11.90
 -25  -1  -3  233.68   11.40
 -25   1  -3  237.48   10.40
 -25   1  -3  215.18   12.00
  25   1   3  239.48   12.30
 -27  -1  -3  259.27   12.40
  27  -1   3  259.87   13.40
 -27  -1  -3  276.87   13.30
 -27   1  -3  254.87   11.20
 -27   1  -3  272.57   14.20
  27   1   3  267.37   19.50
  29  -1   3   56.79    7.30
 -29  -1  -3   70.59    7.20
 -29  -1  -3   58.59    8.80
 -29   1  -3   76.19    6.30
 -29   1  -3   65.19    7.30
  29   1   3   73.59    7.70
 -31  -1  -3   22.00    4.70
  31  -1   3   13.00    4.20
 -31  -1  -3   17.20    4.00
 -31   1  -3   11.90    3.20
 -31   1  -3    8.30    3.70
  31   1   3   18.50    4.60
 -33  -1  -3  114.69    8.80
 -33  -1  -3  126.49   10.30
  33  -1   3  122.19   10.60
  33   1   3  130.39   10.50
 -33   1  -3  118.79   10.00
 -33   1  -3  126.99    8.70
 -35  -1  -3   -3.60    2.20
 -35  -1  -3    0.70    2.90
  35  -1   3   -2.40    3.00
 -35   1  -3   -1.00    2.90
 -35   1  -3    0.60    2.40
  35   1   3   -0.30    2.70
  37  -1   3   -0.10    2.90
 -37  -1  -3   -0.10    2.80
 -37  -1  -3    1.00    3.30
  37   1   3    1.90    3.40
 -37   1  -3    3.10    2.60
 -37   1  -3    0.20    3.00
 -39  -1  -3   24.10    5.30
 -39  -1  -3   20.80    5.00
  39  -1   3   29.30    5.90
 -39   1  -3   19.90    4.40
 -39   1  -3   27.40    6.10
  39   1   3   35.20    7.40
 -41  -1  -3    6.20    3.30
 -41  -1  -3    1.90    3.10
  41  -1   3   -1.60    4.30
  41   1   3    1.70    3.60
 -41   1  -3   10.00    4.30
 -41   1  -3    4.80    3.20
 -43  -1  -3   -5.30    3.10
  43  -1   3   -5.60    3.30
 -43  -1  -3   -1.10    3.00
 -43   1  -3   -0.70    3.10
 -43   1  -3   -1.90    2.80
  43   1   3    4.30    4.10
 -45  -1  -3   -1.90    3.10
  45  -1   3    1.20    4.20
 -45  -1  -3   -2.30    3.60
 -45   1  -3    6.60    3.70
 -45   1  -3   12.30    6.30
  45   1   3   -5.30    3.60
  47  -1   3    7.00    5.10
 -47  -1  -3   -8.40    3.30
  47   1   3    9.20    3.80
 -47   1  -3   -3.30    3.50
 -47   1  -3   -1.50    4.00
 -49  -1  -3   -1.20    4.20
  49  -1   3    2.70    4.70
 -49   1  -3    2.00    4.10
  49   1   3    6.70    5.60
 -49   1  -3    0.70    4.60
 -51  -1  -3   -6.10    3.70
 -51  -1  -3    5.30    4.60
  51  -1   3    3.80    5.10
 -51   1  -3    2.60    4.50
  51   1   3   -0.20    4.50
 -51   1  -3   -5.50    4.10
 -50  -2   3    2.90    4.40
  50  -2  -3    4.60    4.80
 -50   2   3   15.00    4.40
 -50   2   3    2.40    3.50
  50   2  -3    1.40    4.30
 -48  -2   3   12.30    5.10
 -48  -2   3    9.80    5.20
  48  -2  -3    9.50    4.80
  48   2  -3    3.20    5.30
 -48   2   3   -0.10    3.80
 -48   2   3   -3.80    3.20
  46  -2  -3    0.10    3.80
 -46  -2   3   -4.20    3.10
 -46   2   3   -3.30    2.70
 -46   2   3   -1.20    3.70
  46   2  -3   -0.30    3.30
  44  -2  -3    0.00    3.80
  44   2  -3    2.30    3.40
 -44   2   3    3.30    2.60
 -44   2   3   -3.90    3.10
  42  -2  -3   -1.90    3.30
 -42  -2   3   -4.10    2.00
 -42  -2   3    1.40    3.70
  42   2  -3   -1.80    3.70
 -42   2   3   -2.10    2.70
 -42   2   3   -0.10    3.70
 -40  -2   3    1.60    1.80
  40  -2  -3   -3.20    2.80
 -40  -2   3   -4.40    2.60
  40   2  -3    1.80    3.60
 -40   2   3    0.30    2.40
 -40   2   3   -2.80    2.70
  38  -2  -3    0.80    2.70
 -38  -2   3   -1.50    2.60
 -38  -2   3    0.80    1.80
 -38   2   3   -2.50    2.40
 -38   2   3   -4.00    2.70
  38   2  -3    0.40    3.10
 -36  -2   3   -5.00    2.10
 -36  -2   3   -0.40    1.40
  36  -2  -3   -0.70    2.90
 -36   2   3    0.70    3.00
  36   2  -3    2.10    2.70
 -36   2   3   -3.30    1.80
  34  -2  -3   -3.40    1.90
 -34  -2   3   -0.60    2.70
  34   2  -3   -3.30    2.30
 -34   2   3    0.80    1.80
 -34   2   3   -1.00    2.30
  34   2  -3   -0.20    2.50
 -32  -2   3    6.80    3.30
  32  -2  -3   10.00    3.60
  32   2  -3    9.80    3.70
 -32   2   3    8.60    2.70
 -32   2   3    4.00    2.90
  30  -2  -3    8.30    3.00
 -30  -2   3   11.30    2.40
 -30  -2   3   12.60    3.70
  30   2  -3    7.70    2.80
 -30   2   3   13.40    2.90
 -30   2   3   11.80    3.80
 -28  -2   3   56.89    7.00
  28  -2  -3   69.39    6.40
 -28   2   3   70.99    5.40
  28   2  -3   65.49    6.50
 -28   2   3   67.59    7.10
  26  -2  -3  178.58    9.50
 -26  -2   3  159.58   10.20
 -26   2   3  158.58    8.00
  26   2  -3  169.18   10.00
 -24  -2   3    5.20    1.40
  24  -2  -3    2.00    1.70
 -24  -2   3    4.40    2.70
 -24   2   3    7.00    3.10
  24   2  -3    5.50    2.40
  24   2  -3    5.40    1.60
 -24   2   3    7.60    2.00
 -22  -2   3    4.10    2.20
  22  -2  -3    6.90    2.10
  22  -2  -3    3.50    1.90
  22   2  -3    4.70    1.60
 -22   2   3    5.10    2.60
  22   2  -3    5.60    2.60
 -22   2   3    2.70    1.50
 -20  -2   3    1.20    1.10
  20  -2  -3   -1.30    1.60
 -20  -2   3    2.90    2.10
  20  -2  -3    2.90    1.20
  20  -2  -3    2.90    1.70
 -20   2   3    1.90    2.50
  20   2  -3    6.20    2.40
 -20   2   3    6.40    1.90
 -20   2   3    2.70    2.20
  18  -2  -3   18.10    3.00
  18  -2  -3   15.50    2.80
  18  -2  -3   15.00    2.70
 -18  -2   3   17.20    2.30
 -18  -2   3   17.20    3.60
 -18   2   3   12.40    2.40
 -18   2   3   16.90    3.50
  18   2  -3   15.10    3.10
  18   2  -3   16.30    2.20
 -16  -2   3   39.70    2.90
  16  -2  -3   38.50    3.60
 -16  -2   3   30.90    2.70
  16  -2  -3   38.80    3.40
 -16  -2   3   45.10    4.90
 -16   2   3   44.10    3.80
 -16   2   3   38.10    4.80
  16   2  -3   34.00    4.10
  16   2  -3   40.80    3.10
  14  -2  -3  111.09    5.90
  14  -2  -3  109.79    5.20
 -14  -2   3  104.69    7.10
  14  -2  -3   99.29    5.00
 -14  -2   3  103.79    4.50
 -14  -2   3  101.89    4.60
 -14   2   3  101.89    7.00
 -14   2   3   99.29    5.60
  14   2  -3  106.79    6.40
 -12  -2   3  311.27   12.10
  12  -2  -3  322.57    9.30
 -12  -2   3  294.57   10.60
 -12  -2   3  318.27    9.00
  12  -2  -3  313.77    9.10
 -12  -2   3  312.17    8.80
  12  -2  -3  305.37   10.30
 -12   2   3  319.97   12.30
  12   2  -3  325.07   11.20
 -12   2   3  308.67   10.30
  10  -2  -3   65.59    3.60
 -10  -2   3   68.59    3.80
 -10  -2   3   66.99    3.90
 -10  -2   3   66.59    5.40
 -10  -2   3   63.29    4.60
  10  -2  -3   67.39    3.70
  10  -2  -3   63.99    4.50
  10   2  -3   65.39    4.90
 -10   2   3   62.69    4.50
 -10   2   3   65.19    5.50
  -8  -2   3   70.59    4.70
   8  -2  -3   82.29    5.10
   8  -2  -3   76.49    3.80
  -8  -2   3   65.99    4.00
   8  -2  -3   78.49    3.70
  -8  -2   3   82.49    5.70
  -8  -2   3   68.19    4.10
   8   2  -3   86.49    5.40
  -8   2   3   70.49    4.70
   8   2  -3   79.19    5.70
  -8   2   3   78.79    5.80
   6  -2  -3  575.54   15.30
  -6  -2   3  583.84   15.30
  -6  -2   3  589.34   16.60
  -6  -2   3  575.84   14.00
  -6  -2   3  611.94   14.40
   6  -2  -3  563.64   12.40
   6   2  -3  570.94   15.40
  -6   2   3  559.04   16.60
   6   2  -3  592.64   16.40
  -6   2   3  576.84   12.60
  -6   2   3  577.74   15.30
  -4  -2   3  255.57    8.70
  -4  -2   3  255.67    9.20
  -4  -2   3  273.27   10.30
   4  -2  -3  248.28    7.00
   4  -2  -3  260.17    9.60
   4   2  -3  254.37    9.80
  -4   2   3  248.48    9.20
  -4   2   3  265.67   10.50
  -4   2   3  250.37    7.10
   4   2  -3  260.87    8.80
   4   2  -3  259.97    9.50
  -2  -2   3   20.10    2.50
   2  -2  -3   20.60    2.20
  -2  -2   3   22.90    2.90
  -2  -2   3   23.70    3.10
   2  -2  -3   28.10    3.30
  -2   2   3   23.30    2.30
  -2   2   3   25.40    3.00
  -2   2   3   26.30    3.50
   2   2  -3   24.60    3.20
   2   2  -3   24.50    3.20
   0  -2  -3   71.39    5.00
   0  -2  -3   62.69    3.50
   0  -2   3   65.89    4.40
   0  -2   3   68.09    4.50
   0  -2   3   69.59    4.40
   0   2  -3   79.19    5.10
   0   2   3   66.79    5.10
   0   2   3   58.39    3.50
   0   2  -3   71.69    4.70
   0   2  -3   65.09    4.70
   0   2   3   63.89    4.70
  -2  -2  -3  262.27   10.00
  -2  -2  -3  250.77    7.80
   2  -2   3  257.27    9.30
   2  -2   3  254.07    9.30
   2  -2   3  253.57    9.10
   2   2   3  261.27    7.90
   2   2   3  257.37   10.10
  -2   2  -3  260.17    9.30
  -2   2  -3  265.47    9.50
  -2   2  -3  238.78    9.20
  -4  -2  -3  592.14   13.90
   4  -2   3  580.54   15.80
   4  -2   3  595.44   15.30
  -4  -2  -3  581.04   16.50
   4  -2   3  578.64   16.10
   4   2   3  582.84   16.40
  -4   2  -3  594.84   15.50
  -4   2  -3  590.04   16.00
   4   2   3  588.94   13.90
  -4   2  -3  600.24   16.20
   6  -2   3   62.09    4.10
   6  -2   3   58.49    4.60
   6  -2   3   57.69    4.60
  -6  -2  -3   58.19    3.90
  -6  -2  -3   52.39    4.70
   6   2   3   61.79    5.10
   6   2   3   52.39    3.90
  -6   2  -3   60.69    4.30
  -6   2  -3   53.19    4.70
  -6   2  -3   66.89    5.00
   8  -2   3  241.68    9.70
  -8  -2  -3  251.57   10.40
  -8  -2  -3  222.48    8.50
   8  -2   3  224.48    8.20
  -8   2  -3  232.28    8.60
  -8   2  -3  245.58    9.80
   8   2   3  225.48    9.50
   8   2   3  238.58   10.10
  -8   2  -3  231.38    9.80
  10  -2   3    1.50    1.10
 -10  -2  -3    0.00    1.50
 -10  -2  -3   -0.50    1.60
  10  -2   3    1.90    1.60
  10   2   3    0.90    1.20
 -10   2  -3   -0.40    0.80
  10   2   3    0.20    1.20
 -10   2  -3    0.20    1.30
 -12  -2  -3   11.90    2.90
 -12  -2  -3    9.60    3.20
  12  -2   3    8.30    2.40
  12  -2   3   10.00    2.10
  12   2   3    9.40    2.40
 -12   2  -3    5.20    2.20
  12   2   3    9.50    2.30
 -12   2  -3    8.10    1.80
 -14  -2  -3   30.80    4.60
  14  -2   3   37.00    4.60
  14  -2   3   35.70    3.30
  14   2   3   34.20    4.20
  14   2   3   33.50    4.20
 -14   2  -3   39.10    3.50
 -14   2  -3   39.10    4.80
 -16  -2  -3   13.00    3.30
  16  -2   3   11.30    2.20
  16  -2   3    5.50    2.40
  16   2   3    6.40    2.10
 -16   2  -3   11.10    2.20
  16   2   3   12.00    2.80
 -16   2  -3   10.60    3.00
  18  -2   3    7.70    1.90
  18  -2   3    7.70    2.70
 -18  -2  -3    8.00    2.70
  18   2   3    7.80    2.20
 -18   2  -3    8.90    2.90
  18   2   3   13.30    3.40
 -18   2  -3    9.80    2.20
  20  -2   3   47.10    5.40
 -20  -2  -3   41.50    5.10
  20   2   3   41.60    4.70
 -20   2  -3   39.10    3.70
 -20   2  -3   31.10    5.30
  20   2   3   41.80    5.10
  22  -2   3   14.60    3.80
  22  -2   3    9.30    2.10
 -22  -2  -3   10.40    3.20
 -22   2  -3    8.90    3.00
  22   2   3   13.00    3.40
 -22   2  -3    9.70    2.00
  22   2   3    8.40    2.90
 -24  -2  -3   42.60    5.10
  24  -2   3   36.20    9.20
  24   2   3   39.30    5.20
 -24   2  -3   36.00    3.70
 -24   2  -3   32.10    5.50
  24   2   3   36.50    5.80
 -26  -2  -3   49.50    5.30
  26  -2   3   49.20    6.40
 -26  -2  -3   55.29    6.60
 -26   2  -3   44.90    4.20
  26   2   3   49.10    6.60
  26   2   3   38.00    5.00
 -26   2  -3   55.49    6.80
  28  -2   3  108.29    9.40
 -28  -2  -3  110.19    9.20
 -28  -2  -3  120.39    8.20
 -28   2  -3  105.39    6.50
  28   2   3  112.29    9.40
  28   2   3  107.09    8.00
 -28   2  -3  100.99    9.10
  30  -2   3   57.79    7.70
 -30  -2  -3   62.79    6.20
 -30  -2  -3   52.09    6.80
 -30   2  -3   68.99    5.30
 -30   2  -3   55.99    7.50
  30   2   3   62.49    6.80
  30   2   3   60.79    7.30
  32  -2   3    9.30    4.00
 -32  -2  -3    3.90    2.40
 -32  -2  -3   11.20    3.20
 -32   2  -3    6.00    2.20
  32   2   3    4.70    3.10
  32   2   3   11.90    3.70
 -32   2  -3    5.40    3.60
  34  -2   3   26.70    6.00
 -34  -2  -3   21.00    5.40
 -34   2  -3   18.30    5.40
  34   2   3   30.80    6.80
  34   2   3   31.40    6.80
 -34   2  -3   22.60    3.80
 -36  -2  -3    4.60    2.50
  36  -2   3    6.70    3.60
 -36  -2  -3    1.20    3.10
  36   2   3    4.40    3.40
 -36   2  -3    1.40    2.70
 -36   2  -3    2.40    3.40
  36   2   3    4.60    3.70
 -38  -2  -3   11.80    3.90
  38  -2   3    5.70    4.10
 -38  -2  -3    5.30    4.20
  38   2   3   11.70    4.50
 -38   2  -3    4.90    3.90
  38   2   3    5.30    3.70
 -38   2  -3    9.20    3.20
 -40  -2  -3    0.90    3.70
 -40  -2  -3    2.70    3.00
 -40   2  -3    4.80    3.60
 -40   2  -3    0.80    2.80
  40   2   3   -3.80    3.20
  40   2   3   -8.20    3.30
 -42  -2  -3    1.20    3.50
  42  -2   3   -0.80    3.30
 -42  -2  -3   -2.00    2.60
 -42   2  -3   -4.60    3.50
  42   2   3   -7.40    3.30
  42   2   3    0.60    4.00
 -42   2  -3    0.50    2.70
 -44  -2  -3   -4.00    3.10
  44  -2   3   -5.30    3.90
 -44  -2  -3   -6.50    3.40
 -44   2  -3    1.30    3.40
  44   2   3   -2.80    3.40
  44   2   3   -5.50    3.30
 -46  -2  -3   -4.30    3.70
  46  -2   3   -0.50    4.20
 -46  -2  -3   -4.10    4.10
 -46   2  -3    8.00    5.10
  46   2   3   -2.10    4.10
  46   2   3   -6.80    3.70
 -46   2  -3   -2.60    3.50
 -48  -2  -3    0.00    3.90
  48  -2   3   -4.20    4.00
 -48  -2  -3    0.80    3.80
  48   2   3   -0.40    4.60
 -48   2  -3   -3.10    3.70
  48   2   3   -1.00    4.60
 -50  -2  -3   -9.00    4.10
  50  -2   3    2.80    4.80
 -50  -2  -3   -1.20    3.40
  50   2   3   -6.40    4.30
 -50   2  -3   -1.50    3.90
 -50   2  -3   -5.00    4.50
  50   2   3   -0.80    4.10
 -49  -3   3    2.70    4.60
  49  -3  -3    6.80    4.90
  49   3  -3   10.80    6.30
 -49   3   3    1.80    4.80
  47  -3  -3    2.60    4.60
 -47  -3   3    6.90    4.60
 -47   3   3   -2.20    3.80
  47   3  -3    4.20    4.70
 -47   3   3    3.00    3.80
  45  -3  -3   -0.90    4.00
 -45  -3   3   -0.30    4.00
  45   3  -3   -6.40    3.30
 -45   3   3    2.00    4.20
 -43  -3   3    7.20    4.10
  43  -3  -3   -5.70    3.00
 -43   3   3    3.70    4.50
 -43   3   3    1.80    2.70
  43   3  -3   -8.60    3.50
  41  -3  -3    6.40    3.90
 -41  -3   3   -1.10    3.30
 -41   3   3    6.30    2.20
  41   3  -3   -3.20    3.50
 -39  -3   3   -2.90    2.90
  39  -3  -3   -6.10    2.70
  39   3  -3    3.30    3.90
 -39   3   3    0.10    2.40
 -39   3   3    3.00    3.90
  37  -3  -3    0.90    2.80
 -37  -3   3    2.40    3.70
 -37   3   3    0.70    2.20
 -37   3   3    8.00    4.20
  37   3  -3    3.60    3.60
  35  -3  -3    3.80    3.00
 -35  -3   3    2.50    3.00
 -35   3   3    2.00    1.90
  35   3  -3    0.80    3.00
 -35   3   3   -2.40    2.60
 -33  -3   3    9.20    4.20
  33  -3  -3   10.60    3.10
 -33   3   3   12.30    2.80
  33   3  -3   13.50    4.40
 -33   3   3   14.10    4.60
 -31  -3   3   -2.80    2.20
 -31   3   3    0.80    1.60
  31   3  -3    2.90    3.10
 -31   3   3    1.20    2.60
  29  -3  -3    3.20    2.30
 -29  -3   3   -0.50    2.00
 -29   3   3   -1.50    1.20
  29   3  -3   -1.10    2.50
 -29   3   3   -2.40    2.20
  27  -3  -3   10.50    3.20
 -27  -3   3   12.00    3.80
 -27   3   3    9.50    3.50
  27   3  -3   13.70    4.30
 -27   3   3    7.90    2.20
 -25  -3   3    4.30    2.80
  25  -3  -3    2.10    2.10
 -25   3   3    3.40    1.40
 -25   3   3   -0.50    1.60
  25   3  -3    3.10    2.80
 -25   3   3    5.50    3.00
  23  -3  -3   12.10    3.30
 -23  -3   3   12.40    3.80
  23  -3  -3    9.70    2.10
 -23   3   3    8.00    3.00
  23   3  -3    9.80    3.40
 -23   3   3    8.70    2.20
 -23   3   3   14.20    2.70
 -21  -3   3   20.60    4.40
  21  -3  -3   18.20    2.80
  21  -3  -3   16.40    3.20
  21   3  -3   21.50    4.40
 -21   3   3   20.70    3.00
 -21   3   3   21.70    4.50
  19  -3  -3   56.19    5.00
 -19  -3   3   62.29    6.30
  19  -3  -3   55.49    4.30
 -19   3   3   56.29    4.20
 -19   3   3   57.89    6.20
  19   3  -3   58.19    6.10
  17  -3  -3    1.30    1.50
 -17  -3   3    0.90    2.10
  17  -3  -3    0.80    1.40
 -17   3   3    1.30    1.80
 -17   3   3    0.00    1.50
  17   3  -3    0.30    1.90
 -15  -3   3    0.00    1.70
  15  -3  -3    1.90    1.30
  15  -3  -3    1.30    1.40
  15  -3  -3    0.20    1.40
  15   3  -3    4.00    1.80
 -15   3   3    0.00    1.70
 -15   3   3   -1.60    1.30
  13  -3  -3  175.68    7.60
 -13  -3   3  168.18    9.40
  13  -3  -3  175.48    7.50
  13  -3  -3  163.98    7.20
 -13   3   3  159.78    7.10
  13   3  -3  180.08    9.20
 -13   3   3  187.48   10.00
  11  -3  -3   43.70    3.90
  11  -3  -3   33.50    3.40
 -11  -3   3   35.80    4.40
  11  -3  -3   41.60    3.70
  11   3  -3   39.90    4.70
 -11   3   3   36.60    3.60
 -11   3   3   36.30    4.80
  -9  -3   3   16.50    2.20
  -9  -3   3   10.10    1.70
   9  -3  -3   11.50    2.20
   9  -3  -3   11.70    2.30
  -9  -3   3    9.10    2.90
  -9   3   3    9.00    2.00
  -9   3   3    6.10    2.20
   9   3  -3   10.30    2.50
  -9   3   3   14.60    2.40
  -7  -3   3   45.90    3.40
  -7  -3   3   52.39    4.90
   7  -3  -3   51.59    4.20
  -7  -3   3   46.90    3.50
   7  -3  -3   44.70    3.90
   7   3  -3   51.29    3.60
  -7   3   3   53.59    5.30
   7   3  -3   45.20    4.90
  -7   3   3   44.20    4.00
   5  -3  -3   13.40    2.80
  -5  -3   3   19.30    3.50
   5  -3  -3   13.60    2.70
   5   3  -3   15.50    2.50
  -5   3   3   14.00    3.10
   5   3  -3   20.60    3.70
  -3  -3   3  153.38    7.70
   3  -3  -3  143.59    7.30
  -3  -3   3  150.78    6.60
   3  -3  -3  150.38    7.50
   3   3  -3  148.89    6.60
  -3   3   3  137.19    7.80
   3   3  -3  156.88    8.30
  -1  -3   3   12.20    2.60
  -1  -3   3   15.10    2.70
   1  -3  -3   14.70    2.80
   1  -3  -3   21.40    2.70
   1   3  -3   16.50    2.60
   1   3  -3   15.40    3.30
   1   3  -3   18.00    3.10
  -1   3   3   18.90    3.40
  -1  -3  -3   53.69    4.00
   1  -3   3   55.59    4.50
   1  -3   3   53.99    4.40
  -1  -3  -3   55.89    4.80
  -1   3  -3   57.89    4.60
   1   3   3   53.99    4.20
   1   3   3   53.09    4.90
  -1   3  -3   53.49    4.50
  -1   3  -3   53.69    5.00
  -3  -3  -3   10.60    2.20
   3  -3   3   16.20    2.70
  -3  -3  -3   15.30    2.90
   3  -3   3   14.00    2.40
  -3   3  -3   13.30    2.60
   3   3   3   14.80    3.00
  -3   3  -3   15.70    3.20
  -3   3  -3   13.70    2.70
   3   3   3   17.50    2.90
  -5  -3  -3    3.90    1.90
  -5  -3  -3    0.10    1.20
   5  -3   3    3.10    1.30
   5   3   3    3.80    1.90
  -5   3  -3    3.80    1.50
  -5   3  -3    3.20    2.00
  -5   3  -3    4.70    1.80
   5   3   3    1.80    1.50
  -7  -3  -3   11.00    2.60
   7  -3   3   11.60    1.80
  -7   3  -3    8.70    2.90
   7   3   3    8.50    2.20
  -7   3  -3   13.60    2.50
  -7   3  -3    9.40    2.80
   7   3   3    6.90    2.00
   9  -3   3   15.70    2.40
  -9  -3  -3   14.20    3.30
   9  -3   3   11.90    3.10
  -9   3  -3   14.70    3.40
   9   3   3   12.10    2.70
   9   3   3   14.30    2.80
  -9   3  -3   13.30    3.10
  -9   3  -3   14.90    2.30
  11  -3   3   -0.70    1.20
  11  -3   3   -0.10    1.50
 -11  -3  -3    1.10    1.70
  11   3   3    0.60    1.60
 -11   3  -3    1.80    1.90
  11   3   3    2.70    1.50
 -11   3  -3    1.60    1.80
  13  -3   3  118.89    5.70
 -13  -3  -3  130.19    8.50
  13  -3   3  140.19    8.80
  13   3   3  135.49    7.80
 -13   3  -3  138.49    9.50
  13   3   3  133.99    7.50
 -13   3  -3  133.19    8.60
  15  -3   3   98.29    5.20
  15  -3   3  104.29    7.70
 -15  -3  -3   87.69    7.30
  15   3   3  108.09    6.60
  15   3   3   97.79    7.10
 -15   3  -3   96.99    7.60
  17  -3   3    7.40    3.20
  17  -3   3    7.80    1.80
 -17  -3  -3    6.20    2.40
  17   3   3    2.80    1.80
 -17   3  -3    8.30    3.10
  17   3   3    3.70    1.80
  19  -3   3   21.90    4.80
  19  -3   3   13.90    2.40
  19   3   3   25.00    4.50
  19   3   3   19.40    3.30
  21  -3   3    0.50    1.50
 -21  -3  -3    4.70    2.30
  21  -3   3    1.40    2.50
 -21   3  -3   -0.40    1.90
  21   3   3   -3.30    1.60
  21   3   3   -0.70    1.70
 -23  -3  -3    1.20    2.30
  23  -3   3   -3.10    2.00
 -23   3  -3    3.10    2.50
 -23   3  -3   -0.90    1.40
  23   3   3   -1.00    1.70
  23   3   3    2.30    3.20
 -25  -3  -3   -2.10    2.10
  25  -3   3   -2.00    2.10
 -25   3  -3    3.10    2.90
 -25   3  -3    0.50    1.30
  25   3   3   -2.10    1.50
  25   3   3   -0.90    2.40
 -27  -3  -3   -1.70    2.50
  27  -3   3    1.10    2.90
  27  -3   3   -0.20    1.80
 -27   3  -3    1.20    2.20
  27   3   3    2.60    2.00
  27   3   3    3.90    3.00
 -27   3  -3   -0.10    1.60
  29  -3   3    8.10    3.90
  29  -3   3    0.90    2.00
 -29  -3  -3    3.10    3.10
  29   3   3    6.00    2.90
 -29   3  -3    7.20    3.70
 -29   3  -3    7.50    2.10
  29   3   3    8.50    4.00
 -31  -3  -3   -0.30    2.80
  31  -3   3   -2.10    1.80
  31  -3   3   -1.80    2.40
 -31   3  -3   -0.20    3.00
  31   3   3    1.40    2.90
  31   3   3   -1.30    1.80
 -31   3  -3   -0.50    1.70
  33  -3   3   11.90    4.60
  33  -3   3   12.80    3.90
 -33  -3  -3    5.30    3.50
 -33   3  -3    7.40    2.20
  33   3   3   13.50    4.80
 -33   3  -3   10.70    4.60
  33   3   3   15.20    3.90
  35  -3   3   -0.20    3.50
 -35  -3  -3   -4.90    3.00
 -35   3  -3   -0.50    1.60
 -35   3  -3   -0.40    3.20
  35   3   3    0.30    3.00
  37  -3   3    4.10    4.30
 -37  -3  -3   -1.30    3.30
 -37   3  -3    4.90    2.80
  37   3   3    2.20    3.40
  39  -3   3    8.60    5.00
 -39  -3  -3    8.50    8.80
  39   3   3    9.20    6.70
  39   3   3    3.60    3.20
 -39   3  -3    2.80    4.10
  41  -3   3   13.50    5.10
 -41  -3  -3    0.70    3.80
 -41   3  -3   -1.20    3.80
  41   3   3    5.70    3.60
  41   3   3   11.30    5.40
  43  -3   3    5.50    4.30
 -43  -3  -3    0.20    3.70
  43   3   3    6.50    4.80
 -43   3  -3    2.20    4.80
  43   3   3   -1.40    3.00
  45  -3   3    1.50    4.60
 -45  -3  -3    1.50    4.50
 -45   3  -3    2.50    4.30
  45   3   3    2.10    4.40
 -47  -3  -3   -1.00    4.40
  47  -3   3    2.40    5.10
 -47   3  -3   -4.30    4.40
  47   3   3   -1.30    4.40
  47   3   3   -6.30    3.40
  46  -4  -3    5.00    5.00
  46   4  -3    2.40    4.40
 -46   4   3   -9.30    4.00
  44  -4  -3   -2.10    4.70
 -44  -4   3    7.60    5.10
  44   4  -3    3.60    4.90
 -44   4   3    6.10    5.10
  42  -4  -3   13.50    5.30
 -42  -4   3   14.80    5.30
 -42   4   3   12.60    5.40
  42   4  -3    4.50    5.10
 -40  -4   3    0.00    3.50
  40  -4  -3    0.60    3.90
  40   4  -3    3.20    4.10
 -40   4   3    0.50    4.10
  38  -4  -3    1.10    3.30
 -38  -4   3    2.00    3.00
 -38   4   3    2.40    3.90
  38   4  -3   -1.30    6.80
 -36  -4   3   -0.20    4.20
  36  -4  -3    6.20    3.70
  36   4  -3   11.00    4.20
  34  -4  -3   28.70    6.00
 -34  -4   3   27.50    7.20
 -34   4   3   19.90    5.20
  34   4  -3   21.90    5.70
  32  -4  -3   -4.00    2.40
 -32  -4   3    0.90    3.00
  32   4  -3   -0.70    3.40
 -32   4   3   -1.30    3.10
  30  -4  -3   40.40    6.40
 -30  -4   3   47.60    7.90
 -30   4   3   46.10    7.80
  30   4  -3   46.70    7.60
 -28  -4   3   42.90    7.50
  28  -4  -3   50.69    6.10
  28   4  -3   45.90    7.50
 -28   4   3   42.50    7.00
 -26  -4   3   32.30    6.50
  26  -4  -3   23.60    4.80
  26   4  -3   31.80    6.00
 -26   4   3   16.30    4.30
 -26   4   3   23.20    2.70
  24  -4  -3    0.40    2.30
 -24  -4   3    2.40    2.90
 -24   4   3    0.50    1.80
 -24   4   3    0.00    2.80
  24   4  -3    1.30    2.90
  22  -4  -3    0.20    2.00
  22  -4  -3    2.40    1.50
 -22  -4   3    5.30    2.80
 -22   4   3    0.40    1.60
  22   4  -3    3.20    2.70
 -22   4   3    7.20    3.20
 -20  -4   3    0.50    2.60
  20  -4  -3    1.90    1.40
  20  -4  -3    2.20    2.10
 -20   4   3    1.70    2.20
  20   4  -3    6.10    2.90
 -20   4   3    5.50    1.60
  18  -4  -3    5.70    1.70
 -18  -4   3    5.10    2.70
  18  -4  -3    8.80    2.80
 -18   4   3    5.40    3.20
 -18   4   3    2.50    1.80
  18   4  -3    4.50    3.00
  16  -4  -3   25.60    3.00
 -16  -4   3   25.40    4.90
  16  -4  -3   28.20    4.30
 -16   4   3   24.60    3.30
 -16   4   3   23.30    4.60
  16   4  -3   25.10    5.80
 -14  -4   3   50.69    6.10
  14  -4  -3   44.00    4.80
  14  -4  -3   56.29    4.30
  14   4  -3   61.29    6.10
 -14   4   3   53.19    4.20
 -14   4   3   49.00    6.10
 -12  -4   3  131.09    8.80
  12  -4  -3  138.19    6.70
  12  -4  -3  132.99    7.60
  12   4  -3  115.09    8.50
 -12   4   3  108.29    8.80
 -12   4   3  123.19    6.20
 -12   4   3  125.69    7.40
  10  -4  -3  120.09    6.40
 -10  -4   3  116.59    8.00
 -10   4   3  119.29    7.10
 -10   4   3  103.59    8.10
  10   4  -3  113.29    8.00
  -8  -4   3   28.40    4.40
   8  -4  -3   42.60    4.20
  -8  -4   3   38.70    3.40
   8   4  -3   33.50    3.00
  -8   4   3   33.30    5.20
  -8   4   3   41.50    4.30
   8   4  -3   27.40    4.90
  -6  -4   3   35.70    3.40
  -6  -4   3   35.20    4.50
   6  -4  -3   36.40    4.10
   6   4  -3   40.60    5.30
   6   4  -3   36.30    4.00
  -6   4   3   42.80    4.40
  -6   4   3   45.70    5.20
  -4  -4   3  114.19    7.40
  -4  -4   3  111.49    5.70
   4  -4  -3  113.59    6.80
   4   4  -3  108.79    5.80
  -4   4   3  113.79    7.90
  -4   4   3  116.49    6.90
   4   4  -3  123.19    8.30
  -2  -4   3   64.09    5.50
   2  -4  -3   73.29    5.70
  -2  -4   3   55.59    5.30
   2   4  -3   60.89    4.50
  -2   4   3   53.99    5.10
   2   4  -3   64.19    6.30
  -2   4   3   64.49    6.20
   0  -4  -3   51.29    5.20
   0  -4   3   40.90    4.40
   0   4   3   44.20    5.00
   0   4   3   44.60    4.70
   0   4  -3   53.59    6.20
   0   4  -3   52.49    4.60
  -2  -4  -3   34.00    4.90
   2  -4   3   27.70    3.70
   2   4   3   30.60    4.20
  -2   4  -3   24.00    3.70
  -2   4  -3   27.30    5.00
   2   4   3   38.10    4.90
  -4  -4  -3   62.89    5.80
   4  -4   3   66.89    4.90
   4   4   3   66.39    5.70
   4   4   3   60.19    5.60
  -4   4  -3   61.99    5.60
  -4   4  -3   60.99    6.50
  -6  -4  -3   66.49    5.90
   6  -4   3   64.89    4.70
   6  -4   3   62.59    5.00
   6   4   3   67.09    5.90
  -6   4  -3   65.59    6.60
  -6   4  -3   61.99    5.80
   6   4   3   64.19    5.90
   8  -4   3   32.50    3.40
   8  -4   3   34.40    3.60
  -8  -4  -3   38.70    5.00
   8   4   3   34.10    4.50
   8   4   3   26.30    4.20
  -8   4  -3   27.30    4.80
  -8   4  -3   41.40    4.90
  10  -4   3  127.59    9.00
 -10  -4  -3  128.59    8.60
  10  -4   3  119.29    5.90
  10  -4   3  130.29    6.30
 -10   4  -3  136.99    8.70
  10   4   3  130.69    7.60
 -10   4  -3  129.19    9.20
  10   4   3  125.69    8.10
  12  -4   3  198.98    7.50
  12  -4   3  206.68    7.80
 -12  -4  -3  185.58   10.90
  12   4   3  219.28    9.90
 -12   4  -3  192.58   15.60
  12   4   3  203.58   10.30
 -12   4  -3  203.98   11.00
  14  -4   3   20.20    4.00
  14  -4   3   13.10    3.80
 -14  -4  -3   19.70    4.60
 -14   4  -3   14.50    3.70
 -14   4  -3   25.00    4.40
  14   4   3   14.90    4.10
 -14   4  -3   11.30    3.80
  14   4   3   15.30    3.20
  16  -4   3   -0.50    2.30
  16  -4   3    4.20    1.30
  16  -4   3    2.10    1.30
 -16  -4  -3   -0.80    1.90
  16   4   3    3.60    2.00
  16   4   3    2.80    2.50
 -16   4  -3    0.90    1.30
 -16   4  -3    1.00    2.40
  18  -4   3  137.09   10.20
 -18  -4  -3  134.49    9.90
 -18   4  -3  129.79   10.20
 -18   4  -3  136.89    5.70
  18   4   3  130.99    7.70
  20  -4   3    3.20    2.90
 -20  -4  -3   10.40    3.80
  20   4   3    5.70    2.30
 -20   4  -3   12.40    4.10
  20   4   3    5.70    2.70
  22  -4   3    0.80    2.60
 -22  -4  -3   -1.20    2.40
 -22   4  -3   -0.10    2.30
  22   4   3    1.20    2.60
  24  -4   3   37.10    6.70
 -24  -4  -3   44.70    7.40
 -24   4  -3   44.80    7.20
  24   4   3   44.90    4.80
  24   4   3   41.00    6.70
 -26  -4  -3   11.20    4.30
  26  -4   3    8.10    4.20
 -26   4  -3   12.60    3.90
  26   4   3    4.50    2.10
  26   4   3    5.70    3.60
 -28  -4  -3   17.40    5.10
  28  -4   3   23.40    6.10
 -28   4  -3   18.70    4.70
  28   4   3   20.40    5.70
  28   4   3   17.80    3.50
 -30  -4  -3    8.10    4.30
  30  -4   3   10.30    4.70
  30   4   3    7.40    3.10
  30   4   3    8.40    4.40
 -30   4  -3    8.00    3.90
  32  -4   3    2.30    3.40
 -32  -4  -3   -1.00    3.50
  32   4   3    9.60    4.40
  32   4   3    1.60    2.60
 -32   4  -3   10.80    5.00
  34  -4   3    6.80    4.80
 -34  -4  -3    2.40    4.50
 -34   4  -3   14.60    6.30
  34   4   3    9.80    3.70
  34   4   3    7.70    4.90
 -36  -4  -3   16.40    6.00
  36  -4   3    7.40    3.80
  36   4   3    0.50    2.40
 -36   4  -3   10.90    4.20
 -38  -4  -3    1.80    3.60
  38  -4   3    6.60    4.30
  38   4   3   -3.30    2.50
 -38   4  -3    2.10    3.90
  38   4   3    7.30    4.20
  40  -4   3   17.70    6.50
 -40  -4  -3    8.70    5.50
 -40   4  -3    8.90    5.20
  40   4   3   14.40    5.90
 -42  -4  -3    5.50    3.90
  42  -4   3   10.40    5.50
 -42   4  -3    9.90    5.50
  42   4   3   -1.90    5.00
  42   4   3    9.50    5.50
  44  -4   3    3.00    4.60
 -44  -4  -3   -7.10    4.20
  44   4   3    6.00    3.50
 -44   4  -3    4.50    4.90
  44   4   3   -6.90    4.00
  46  -4   3    2.00    5.30
 -46  -4  -3   -1.60    4.30
 -46   4  -3    2.00    5.00
  43  -5  -3   -9.80    4.20
 -43  -5   3   -0.60    4.30
 -43   5   3   -4.60    4.50
  43   5  -3   -8.20    4.00
  41  -5  -3    2.00    4.10
 -41  -5   3    0.60    4.30
  41   5  -3    1.80    4.20
 -41   5   3    5.20    5.40
  39  -5  -3   -1.40    3.80
 -39  -5   3    6.00    4.30
 -39   5   3    2.00    4.30
  39   5  -3   -2.70    4.20
  37  -5  -3   -2.40    3.60
 -37  -5   3    1.90    4.00
 -37   5   3   -1.80    3.70
  37   5  -3    1.40    4.40
  35  -5  -3   16.30    4.50
 -35  -5   3   11.40    5.60
  35   5  -3   20.10    6.00
 -35   5   3    9.10    5.30
 -33  -5   3    4.20    3.40
  33  -5  -3    8.10    4.00
 -33   5   3    2.60    4.30
 -31  -5   3    9.10    7.80
  31  -5  -3    2.30    3.20
  31   5  -3   10.30    5.10
 -31   5   3   12.60    7.60
  29  -5  -3   -3.80    2.70
 -29  -5   3   10.00    4.40
 -29   5   3    5.30    3.60
  29   5  -3    6.40    4.20
 -27  -5   3    2.90    3.50
  27  -5  -3    0.40    2.70
 -27   5   3    1.80    3.40
  27   5  -3    3.80    3.90
  25  -5  -3   11.60    3.90
 -25  -5   3   20.00    5.90
 -25   5   3   11.60    4.80
  25   5  -3   12.70    4.70
  23  -5  -3    7.50    3.50
 -23  -5   3    9.70    3.80
  23   5  -3    8.80    4.20
 -23   5   3   -0.30    3.10
 -21  -5   3    8.30    3.80
  21  -5  -3    9.30    3.90
 -21   5   3    4.70    3.10
  21   5  -3    9.40    3.90
  19  -5  -3    2.70    3.20
 -19  -5   3    8.40    3.70
  19   5  -3   11.60    3.90
 -19   5   3    6.30    3.90
 -17  -5   3    1.50    2.30
  17  -5  -3    4.40    1.40
  17  -5  -3   -0.70    2.10
 -17   5   3   -1.80    1.90
  17   5  -3   -1.10    2.60
 -17   5   3    4.30    2.80
 -15  -5   3   -3.90    2.00
  15  -5  -3   -0.60    1.30
  15  -5  -3   -3.20    1.80
 -15   5   3    1.00    2.80
 -15   5   3    5.40    3.10
  15   5  -3   -3.20    1.80
  13  -5  -3   -2.70    1.90
 -13  -5   3   -0.70    2.20
  13  -5  -3    3.10    1.60
 -13   5   3    1.60    2.40
 -13   5   3    1.00    2.30
  13   5  -3    3.20    2.80
 -11  -5   3    0.90    2.00
  11  -5  -3   -0.70    1.60
 -11   5   3    0.50    2.20
  11   5  -3   -0.20    2.50
 -11   5   3   -3.30    1.80
   9  -5  -3   -1.00    1.50
  -9  -5   3    0.10    3.40
   9   5  -3    0.70    2.40
  -9   5   3   -1.30    2.30
  -9   5   3    2.30    2.20
  -7  -5   3    1.00    2.00
  -7  -5   3    0.30    1.60
   7  -5  -3    0.80    1.70
  -7   5   3   -3.20    1.90
  -7   5   3    3.20    2.50
   7   5  -3   -0.20    2.60
   7   5  -3   -1.40    1.20
  -5  -5   3    9.40    2.50
  -5  -5   3    8.70    2.90
   5  -5  -3    4.80    2.30
   5   5  -3    6.00    3.40
  -5   5   3    4.90    2.70
   5   5  -3    9.50    2.10
   3  -5  -3   18.40    3.50
  -3  -5   3   12.90    3.30
  -3   5   3   16.30    4.10
   3   5  -3   11.00    2.70
   3   5  -3   10.80    4.10
  -3   5   3   13.90    3.50
  -1  -5   3    0.60    1.80
   1  -5  -3    1.40    2.00
  -1   5   3    2.20    2.40
   1   5  -3    4.90    1.90
   1   5  -3    2.80    2.90
  -1   5   3    1.50    1.80
  -1  -5  -3   22.90    4.20
   1  -5   3   18.90    3.40
   1   5   3   23.50    4.50
  -1   5  -3   24.70    5.40
  -1   5  -3   33.10    4.40
   1   5   3   20.80    4.30
  -3  -5  -3   85.59    7.10
   3  -5   3   77.09    5.90
   3   5   3   80.59    7.00
   3   5   3   97.29    7.60
  -3   5  -3   84.79    6.60
  -3   5  -3   83.29    8.10
  -5  -5  -3   11.20    3.10
   5  -5   3   11.80    2.70
   5   5   3   16.60    3.60
  -5   5  -3   11.50    3.90
   5   5   3    7.30    2.60
  -5   5  -3   13.30    3.00
   7  -5   3   -3.10    1.40
  -7   5  -3    2.10    2.80
   7   5   3   -1.00    2.40
  -7   5  -3    3.30    2.10
   7   5   3   -0.20    1.90
  -9  -5  -3   12.80    3.90
   9  -5   3   13.20    2.50
   9   5   3   13.60    3.90
  -9   5  -3   11.00    3.40
  -9   5  -3    7.50    3.60
   9   5   3   10.80    2.70
 -11  -5  -3    4.90    2.80
  11  -5   3    4.60    3.00
  11  -5   3    0.80    1.70
  11  -5   3    3.30    1.50
 -11   5  -3    1.60    2.50
  11   5   3    0.50    2.40
 -11   5  -3    5.60    2.50
  13  -5   3   44.10    4.00
 -13  -5  -3   45.60    7.00
  13  -5   3   37.20    3.70
  13  -5   3   28.40    5.90
 -13   5  -3   33.90    6.20
  13   5   3   43.90    5.00
  13   5   3   43.40    5.90
 -13   5  -3   35.70    6.10
  15  -5   3   62.89    7.80
 -15  -5  -3   58.19    7.00
 -15   5  -3   59.89    7.60
 -15   5  -3   55.69    7.50
  15   5   3   68.19    7.50
  15   5   3   53.89    5.40
 -17  -5  -3   -3.60    1.80
  17  -5   3   -1.50    2.70
  17   5   3    1.20    2.70
  17   5   3   -0.80    1.60
 -17   5  -3    0.20    2.80
  19  -5   3    1.00    3.00
 -19  -5  -3   10.40    4.10
  19   5   3    2.90    3.10
  19   5   3    3.40    2.00
 -19   5  -3    6.50    3.50
  21  -5   3   -0.40    2.90
 -21  -5  -3   -1.80    3.10
  21   5   3    1.00    2.20
 -21   5  -3    0.90    3.50
  21   5   3   -3.90    2.30
 -23  -5  -3    6.80    3.60
  23  -5   3    6.20    3.40
  23   5   3    6.90    3.90
 -23   5  -3    5.10    3.90
  23   5   3    8.50    2.80
 -25  -5  -3    9.70    3.90
  25  -5   3    9.70    4.10
 -25   5  -3   12.80    4.70
  25   5   3    9.10    2.50
  25   5   3   12.00    4.60
  27  -5   3    3.80    4.20
 -27  -5  -3    5.20    3.90
  27   5   3    8.50    4.20
  27   5   3    2.40    2.60
 -27   5  -3    4.50    4.20
  29  -5   3    8.80    4.00
 -29  -5  -3   -0.50    3.60
  29   5   3    3.30    3.20
  29   5   3    2.40    2.00
 -29   5  -3   -4.10    3.80
 -31  -5  -3   -0.30    3.60
  31  -5   3    0.20    3.40
 -31   5  -3   -5.50    3.30
  31   5   3    1.60    2.30
  31   5   3   -0.30    2.90
  33  -5   3    3.20    4.30
 -33  -5  -3   -3.10    3.50
 -33   5  -3   -0.30    3.70
  33   5   3    3.30    2.20
  33   5   3   -2.80    3.20
 -35  -5  -3    8.70    5.30
  35  -5   3   14.70    5.30
  35   5   3    3.00    2.50
  35   5   3    4.20    4.60
 -35   5  -3    8.50    4.00
  37  -5   3    4.30    4.20
 -37   5  -3    3.60    4.30
  37   5   3    2.10    4.00
  39  -5   3   12.50    5.30
 -39  -5  -3   -2.80    4.10
  39   5   3    3.90    4.60
 -39   5  -3   13.30    5.60
 -41  -5  -3    0.90    4.60
  41  -5   3    3.90    5.10
  41   5   3   -0.10    4.90
 -41   5  -3    5.40    4.50
 -38  -6   3   -4.30    4.30
  38  -6  -3   -2.60    4.20
 -38   6   3    4.90    5.60
  38   6  -3   -5.00    4.40
  36  -6  -3    2.40    4.40
 -36  -6   3   -6.20    3.20
 -36   6   3   -3.70    4.10
  36   6  -3    4.80    4.70
 -34  -6   3   -3.50    3.70
  34  -6  -3   -0.60    4.40
  34   6  -3    1.40    4.50
 -34   6   3   -3.10    3.90
  32  -6  -3   -1.80    3.80
 -32  -6   3   -2.30    3.60
 -32   6   3   -2.10    3.80
  32   6  -3    5.80    5.00
  30  -6  -3    4.10    3.60
 -30  -6   3    5.10    3.60
  30   6  -3   -5.20    3.40
 -30   6   3   -6.40    3.80
  28  -6  -3    0.40    3.00
 -28  -6   3    2.10    4.30
 -28   6   3    9.80    4.50
  28   6  -3    2.40    4.00
  26  -6  -3    3.30    3.20
 -26  -6   3    5.00    4.70
 -26   6   3    6.30    3.80
  26   6  -3    2.10    4.70
 -24  -6   3    4.20    3.90
  24  -6  -3    4.00    3.80
  24   6  -3    0.20    3.60
  22  -6  -3   -3.50    2.60
 -22  -6   3    1.80    3.10
 -22   6   3   -0.30    3.30
  22   6  -3    2.80    3.60
 -20  -6   3   19.60    5.30
  20  -6  -3   23.00    4.50
  20   6  -3   24.20    6.80
 -20   6   3   20.10    5.80
 -18  -6   3   12.60    5.10
  18  -6  -3   12.60    4.10
  18   6  -3   19.50    6.00
 -18   6   3   15.70    5.30
 -16  -6   3    0.70    3.20
  16  -6  -3    4.30    1.60
  16  -6  -3    5.30    3.50
  16   6  -3    7.20    4.70
 -16   6   3    7.50    3.30
 -16   6   3    9.00    3.40
  14  -6  -3   12.40    2.50
 -14  -6   3   11.10    4.10
  14  -6  -3    2.50    2.80
 -14   6   3    6.90    3.30
  14   6  -3    4.50    4.10
 -14   6   3    4.20    3.70
  12  -6  -3   42.40    4.50
 -12  -6   3   39.50    6.70
 -12   6   3   44.50    6.70
 -12   6   3   41.50    6.90
  12   6  -3   38.30    6.80
  10  -6  -3   22.40    4.00
 -10  -6   3   16.70    4.50
 -10   6   3   19.00    4.50
  10   6  -3   25.90    5.90
 -10   6   3   23.70    4.70
  -8  -6   3   -1.00    2.80
   8  -6  -3    1.70    2.20
  -8   6   3    7.10    3.20
   8   6  -3    1.10    1.60
   8   6  -3   -2.00    2.90
  -8   6   3    1.50    2.50
  -6  -6   3    5.30    3.10
   6  -6  -3    0.30    2.10
  -6   6   3    6.10    3.30
   6   6  -3    4.60    3.30
   6   6  -3    2.20    1.70
  -6   6   3    3.80    3.00
   4  -6  -3    1.10    2.40
   4   6  -3    1.40    1.80
  -4   6   3   -1.20    2.30
   4   6  -3    9.10    3.70
  -4   6   3    3.00    2.70
  -2  -6   3    4.50    2.70
   2  -6  -3    1.50    2.70
   2   6  -3   -0.80    1.80
  -2   6   3    1.20    3.00
  -2   6   3    2.60    3.10
   2   6  -3    2.50    3.50
   0  -6  -3   30.80    5.00
   0  -6   3   33.40    5.40
   0   6  -3   38.50    4.90
   0   6   3   24.70    4.90
   0   6  -3   19.30    5.10
   0   6   3   27.20    5.50
   2  -6   3    7.40    3.00
  -2  -6  -3   15.90    4.80
   2   6   3    6.80    3.10
   2   6   3    4.80    3.70
  -2   6  -3   16.80    4.80
  -2   6  -3    8.20    3.10
  -4  -6  -3   21.40    4.50
   4  -6   3   21.50    3.80
  -4   6  -3   16.20    4.00
   4   6   3   25.80    5.10
  -4   6  -3   29.40    6.00
   4   6   3   16.90    5.10
  -6  -6  -3   -0.80    2.50
   6  -6   3   -0.10    2.20
   6   6   3    2.00    2.60
   6   6   3   -0.10    2.50
  -6   6  -3    2.60    2.50
  -6   6  -3   -1.60    2.50
  -8  -6  -3    2.00    2.50
   8  -6   3   -0.60    2.10
   8   6   3    0.30    2.40
   8   6   3    5.00    3.50
  -8   6  -3    5.30    3.00
  -8   6  -3    2.60    3.50
 -10  -6  -3   54.59    7.10
  10  -6   3   51.59    4.70
 -10   6  -3   51.79    7.80
  10   6   3   42.50    7.20
 -10   6  -3   61.09    7.10
  10   6   3   48.60    5.90
  12  -6   3    6.40    4.20
 -12  -6  -3   11.40    4.10
  12  -6   3   10.60    2.70
  12   6   3   14.30    4.70
  12   6   3   14.40    3.20
 -12   6  -3   12.10    4.50
 -12   6  -3   11.60    4.10
 -14  -6  -3   -1.70    2.50
  14  -6   3    0.80    3.30
  14   6   3    3.30    3.80
 -14   6  -3   -2.70    3.30
 -14   6  -3   -1.20    3.00
  14   6   3   -0.10    2.20
  16  -6   3    3.60    4.00
 -16  -6  -3    6.60    3.60
 -16   6  -3    1.70    3.90
 -16   6  -3    3.30    3.80
  16   6   3    6.00    2.90
  16   6   3   13.20    4.80
  18  -6   3   35.40    7.00
 -18  -6  -3   39.10    6.90
 -18   6  -3   33.40    6.40
  18   6   3   43.70    7.70
  18   6   3   36.00    5.00
  20  -6   3    9.60    4.70
 -20  -6  -3   10.60    4.10
  20   6   3   10.00    4.80
 -20   6  -3    8.20    4.80
  20   6   3   10.30    3.00
  22  -6   3    4.20    5.70
 -22  -6  -3    7.30    4.10
  22   6   3   -1.50    2.10
  22   6   3    6.50    4.10
 -22   6  -3    3.60    3.70
  24  -6   3   -2.80    3.10
  24   6   3   -1.80    3.70
 -24   6  -3    0.60    3.40
  24   6   3   -2.60    2.10
  26  -6   3    2.00    4.60
 -26  -6  -3   -5.90    3.40
  26   6   3    2.60    2.10
 -26   6  -3    0.30    4.40
  26   6   3    0.20    5.70
  28  -6   3    1.40    3.90
 -28  -6  -3   -5.40    3.10
  28   6   3    2.60    3.70
 -28   6  -3   -2.00    4.10
 -30  -6  -3   -4.40    4.30
  30  -6   3    5.30    4.60
  30   6   3   11.50    5.50
 -30   6  -3    1.60    4.60
 -32  -6  -3   -3.20    3.50
  32  -6   3   -0.40    3.50
 -32   6  -3   -0.70    4.50
  32   6   3   -0.70    3.70
 -34  -6  -3   -2.80    3.20
  34  -6   3    7.80    4.90
 -34   6  -3   -0.20    5.00
  34   6   3   -3.90    4.00
 -36  -6  -3    4.20    4.90
  36  -6   3    3.00    5.00
 -36   6  -3    2.90    4.70
 -31  -7   3   -1.70    3.50
  31  -7  -3    3.50    4.60
 -31   7   3  -10.70    4.40
  31   7  -3   -4.60    4.50
  29  -7  -3    3.60    4.90
 -29  -7   3   -6.60    3.30
 -29   7   3   -0.70    5.20
 -27  -7   3    3.90    4.30
 -27   7   3    2.90    4.20
  27   7  -3   -4.30    4.40
 -25  -7   3    0.50    3.90
  25   7  -3    2.70    4.20
 -25   7   3    0.70    4.90
  23  -7  -3    5.80    3.50
 -23  -7   3    3.70    4.30
 -23   7   3    2.00    4.10
  23   7  -3    3.90    4.10
  21  -7  -3    5.10    4.00
 -21  -7   3    2.10    3.70
  21   7  -3    6.80    4.80
 -21   7   3    3.20    4.50
 -19  -7   3    0.70    6.60
  19  -7  -3   -4.10    3.80
 -19   7   3   -0.50    4.30
  19   7  -3   -2.50    3.90
 -17  -7   3    0.50    3.60
  17  -7  -3    5.70    3.70
 -17   7   3   -2.80    6.80
  17   7  -3    0.60    4.40
 -17   7   3    6.40    3.50
 -15  -7   3   -0.60    2.80
  15  -7  -3    2.40    3.40
 -15   7   3   -4.00    3.30
 -15   7   3   -0.70    3.00
  15   7  -3   -2.00    3.90
  13  -7  -3    6.80    2.70
  13  -7  -3    1.20    3.50
 -13  -7   3   11.90    4.50
  13   7  -3    2.20    3.20
 -13   7   3    0.90    3.40
 -13   7   3   -2.00    3.70
  11  -7  -3   18.40    3.70
 -11  -7   3   19.50    5.10
 -11   7   3   22.60    5.70
 -11   7   3   16.00    5.90
   9  -7  -3    4.60    2.60
  -9  -7   3    3.30    3.20
   9   7  -3    0.30    4.30
  -9   7   3   -1.90    4.10
  -9   7   3    4.90    3.50
   7  -7  -3    8.10    3.00
  -7  -7   3   -1.60    2.30
  -7   7   3    1.30    3.30
   7   7  -3    0.80    1.60
   7   7  -3   -3.60    3.90
  -7   7   3    5.50    3.70
  -5  -7   3    1.40    2.70
   5  -7  -3   -1.40    2.60
   5   7  -3   -5.10    3.50
  -5   7   3    8.00    4.40
  -5   7   3   -0.40    3.50
   5   7  -3    1.00    1.90
   3  -7  -3   -3.00    2.30
  -3  -7   3   -3.80    2.70
  -3   7   3    1.60    3.60
  -3   7   3    0.80    2.80
   3   7  -3    0.70    2.20
   3   7  -3    1.70    3.90
   1  -7  -3   -5.30    2.80
  -1  -7   3   -0.30    2.60
  -1   7   3    0.20    2.90
   1   7  -3    0.20    4.10
   1   7  -3   -5.30    2.20
  -1   7   3    1.20    3.60
   1  -7   3   11.80    5.00
  -1  -7  -3   12.40    4.20
   1   7   3    1.50    3.50
  -1   7  -3    9.00    3.80
  -1   7  -3   10.30    4.10
   1   7   3   14.10    4.50
   3  -7   3   12.10    3.70
  -3  -7  -3   27.60    5.00
   3   7   3   17.00    4.90
   3   7   3   17.80    4.20
  -3   7  -3   16.70    5.20
   5  -7   3   -4.30    2.30
  -5  -7  -3    0.50    2.90
   5   7   3    3.70    3.50
  -5   7  -3   -4.10    2.70
  -5   7  -3    2.50    4.10
   7  -7   3    0.40    2.50
  -7  -7  -3    8.50    3.30
  -7   7  -3   -0.30    5.60
   7   7   3    4.90    3.90
   7   7   3    5.50    3.10
  -7   7  -3    8.30    3.10
  -9  -7  -3    4.90    3.60
   9  -7   3    2.00    2.30
   9   7   3   -0.30    4.00
   9   7   3    7.10    3.10
  -9   7  -3    7.90    7.80
  -9   7  -3    6.60    3.50
 -11  -7  -3   11.70    4.40
  11   7   3   13.60    5.60
 -11   7  -3   13.60    4.60
  11   7   3    7.70    3.30
 -11   7  -3    1.90    3.90
  13  -7   3    8.20    4.70
 -13  -7  -3    4.90    3.90
  13   7   3    7.30    3.70
 -13   7  -3   10.90    4.90
 -13   7  -3   -0.10    3.30
 -15  -7  -3    3.00    3.80
  15  -7   3    9.60    4.60
  15   7   3    7.60    4.70
 -15   7  -3   13.50    5.30
  15   7   3    1.90    3.20
 -15   7  -3    6.30    3.80
  17  -7   3    1.60    3.80
 -17  -7  -3   -2.10    3.40
 -17   7  -3    9.10    4.60
 -17   7  -3   10.00    5.00
  17   7   3   -6.00    3.60
  17   7   3   -3.30    2.10
  19  -7   3   -0.90    3.60
 -19  -7  -3   -0.80    3.80
 -19   7  -3    4.40    4.90
  19   7   3    2.70    2.50
  19   7   3    5.60    4.70
 -21  -7  -3    3.90    4.50
  21  -7   3   -0.60    4.10
 -21   7  -3    3.80    4.30
  21   7   3   -7.10    3.20
  21   7   3   -1.30    4.50
 -23  -7  -3   10.70    5.40
  23  -7   3   10.30    5.20
 -23   7  -3   13.80    6.20
  23   7   3   18.00    6.20
 -25  -7  -3    7.90    4.50
  25  -7   3    5.40    4.20
  25   7   3   -3.40    4.50
 -25   7  -3   10.80    5.40
 -27  -7  -3    2.90    4.20
  27  -7   3    5.20    4.60
 -27   7  -3   -2.90    5.20
  27   7   3   -0.40    4.60
 -29  -7  -3   -3.00    4.40
  29  -7   3   -5.70    4.30
 -29   7  -3   -1.30    4.50
  29   7   3    1.30    4.70
 -31  -7  -3   -4.50    4.70
  31  -7   3   -1.60    5.20
  31   7   3   -1.00    4.50
 -31   7  -3   -5.20    4.20
  22  -8  -3    0.20    4.90
 -22  -8   3   -5.70    4.20
  22   8  -3   -5.10    4.60
 -22   8   3   -0.20    4.20
 -20  -8   3    0.10    5.60
  20  -8  -3   -7.40    4.30
 -20   8   3   -4.30    4.50
  20   8  -3   -5.30    4.70
  18  -8  -3   -6.40    3.80
 -18  -8   3   -3.60    4.10
 -18   8   3   -3.70    4.60
  18   8  -3    4.10    4.60
 -16  -8   3   -8.70    3.40
  16  -8  -3   -3.90    4.40
 -16   8   3   -1.80    4.30
 -16   8   3    1.70    4.50
  16   8  -3    7.30    5.70
  14  -8  -3   -1.70    4.40
  14   8  -3   -9.00    4.30
 -14   8   3   -7.20    4.00
 -14   8   3   -2.10    4.40
  12  -8  -3   -0.50    4.60
 -12  -8   3   -5.00    4.20
 -12   8   3   -2.70    4.50
 -12   8   3   -3.00    4.00
  12   8  -3   -9.40    4.30
 -10  -8   3   -4.80    3.30
  10  -8  -3   -1.40    3.00
  10   8  -3   -1.40    4.40
 -10   8   3   -1.30    3.80
 -10   8   3   -9.90    5.20
   8  -8  -3    1.30    3.30
   8   8  -3    4.70    4.80
   6  -8  -3    3.20    3.20
   6   8  -3    4.40    4.60
  -6   8   3   -7.60    3.50
   6   8  -3   -0.20    2.80
  -4  -8   3   -6.40    3.40
   4  -8  -3    6.90    3.80
   4   8  -3    5.20    4.80
  -4   8   3   -4.20    4.30
   4   8  -3    1.70    4.50
   2  -8  -3    0.50    3.30
  -2  -8   3   -3.60    3.30
   2   8  -3    9.10    4.50
  -2   8   3   -8.10    3.50
   0  -8   3   -0.80    3.20
   0  -8  -3   -4.60    3.10
   0   8  -3    8.90    4.70
   0   8   3    1.10    4.40
   0   8  -3   -4.90    2.90
   2  -8   3    2.20    3.30
  -2  -8  -3   -6.30    3.70
  -2   8  -3    4.10    4.80
  -2   8  -3    1.10    3.20
   2   8   3   -5.00    4.30
   2   8   3   -2.80    4.10
  -4  -8  -3    7.50    4.00
  -4   8  -3    4.20    4.10
   4   8   3    0.80    3.30
  -4   8  -3    6.00    4.20
   4   8   3    7.30    5.20
  -6  -8  -3   -2.80    4.30
   6  -8   3   -4.60    2.90
   6   8   3    8.10    4.40
  -6   8  -3   -3.80    3.60
  -6   8  -3    2.80    5.40
   8  -8   3    1.20    2.60
  -8  -8  -3   -2.80    3.30
   8   8   3   -8.00    3.40
  -8   8  -3    0.80    4.80
   8   8   3   -3.90    4.00
  -8   8  -3   -1.70    4.00
 -10  -8  -3   -2.00    4.10
  10   8   3   -1.00    4.00
 -10   8  -3   -2.80    4.00
  10   8   3   -6.00    3.00
 -10   8  -3    4.10    5.30
  12  -8   3   -0.60    4.30
 -12  -8  -3   -7.10    3.50
 -12   8  -3    6.00    5.20
 -12   8  -3   -1.00    4.60
  12   8   3    7.60    5.50
  12   8   3   -5.80    3.30
 -14  -8  -3    3.50    4.00
  14  -8   3    1.20    4.20
  14   8   3   -6.80    3.40
  14   8   3   -2.20    4.70
 -14   8  -3    2.50    4.80
  16  -8   3    7.50    5.00
 -16  -8  -3    2.80    3.80
  16   8   3    2.50    3.20
 -16   8  -3   -2.00    3.80
 -16   8  -3   10.50    5.80
  16   8   3   -6.00    4.50
  18  -8   3    9.00    4.80
 -18  -8  -3   -3.50    3.70
 -18   8  -3    6.10    4.80
  18   8   3    0.70    4.30
  20  -8   3   -9.30    4.30
 -20  -8  -3    0.50    4.00
 -20   8  -3    1.10    5.00
  20   8   3   -9.90    4.10
  50   0  -4    2.70    5.10
 -50   0   4   13.00    5.00
 -50   0   4    8.70    4.30
 -48   0   4   55.19   11.10
 -48   0   4   41.40    6.80
 -46   0   4   94.89   10.60
  46   0  -4  101.09   10.90
 -46   0   4   83.69    9.30
 -44   0   4   30.10    6.20
 -44   0   4   37.80    6.20
  44   0  -4   46.70    7.50
 -42   0   4  100.59    8.80
 -42   0   4   90.99    9.70
  42   0  -4   90.69   10.00
 -40   0   4  117.09   10.20
  40   0  -4  121.39   10.80
 -40   0   4  123.99    9.70
  38   0  -4   66.99    8.10
 -38   0   4   78.69    7.40
 -38   0   4   70.09    7.90
 -36   0   4   43.80    5.90
  36   0  -4   34.70    5.90
 -36   0   4   34.80    5.80
 -34   0   4   99.39    8.60
  34   0  -4  111.09   10.40
 -32   0   4   66.99    6.60
  32   0  -4   58.29    6.30
 -32   0   4   66.39    7.10
  30   0  -4  166.38    9.60
 -30   0   4  171.18    9.50
 -30   0   4  158.98   10.00
  28   0  -4  157.68    9.10
 -28   0   4  152.98    9.00
 -28   0   4  162.48   15.20
  26   0  -4   47.80    4.90
 -26   0   4   49.90    5.80
 -26   0   4   47.00    5.00
  24   0  -4   16.70    3.30
 -24   0   4   20.30    3.80
 -24   0   4   17.90    3.30
  22   0  -4   47.60    4.20
 -22   0   4   43.10    4.90
  22   0  -4   41.20    5.20
 -22   0   4   46.40    5.30
 -22   0   4   37.70    4.30
  20   0  -4  440.86   12.90
 -20   0   4  432.46   15.70
 -20   0   4  423.56   14.60
  20   0  -4  429.46   15.40
 -20   0   4  400.96   12.20
  18   0  -4  975.50   21.70
 -18   0   4  993.80   24.30
  18   0  -4  949.80   25.00
 -18   0   4 1020.70   26.10
 -16   0   4 1741.83   36.00
 -16   0   4 1721.53   32.20
  16   0  -4 1694.33   37.00
  16   0  -4 1718.53   32.00
  14   0  -4   54.69    3.30
  14   0  -4   59.09    5.30
 -14   0   4   57.79    5.10
 -14   0   4   52.69    3.40
  12   0  -4  653.33   18.90
 -12   0   4  667.83   18.40
  10   0  -4 3298.07   61.09
 -10   0   4 3334.77   60.29
  -8   0   4  120.79    6.90
   8   0  -4  120.59    7.20
   6   0  -4  297.77   11.30
  -6   0   4  288.97   11.00
  -4   0   4   12.20    2.80
   4   0  -4    7.20    2.40
   2   0  -4  205.98    9.20
  -2   0   4  214.68    9.30
   0   0   4  367.66   12.80
   0   0  -4  375.16   12.90
   2   0   4  552.34   11.80
   2   0   4  540.05   16.40
  -2   0  -4  530.95   16.20
   2   0   4  566.94   12.10
   4   0   4  728.63   15.60
  -4   0  -4  709.93   19.20
   4   0   4  706.73   15.20
   4   0   4  693.13   19.40
  -6   0  -4  780.02   20.50
   6   0   4  779.12   20.80
   6   0   4  785.52   17.30
   6   0   4  742.33   16.60
  -6   0  -4  774.22   17.00
  -8   0  -4  426.06   14.70
   8   0   4  441.06   15.00
  -8   0  -4  424.16   14.20
   8   0   4  442.16   12.40
 -10   0  -4   93.39    5.50
  10   0   4  106.09    7.30
 -10   0  -4   95.09    6.50
 -10   0  -4  101.09    7.00
  10   0   4  104.49    5.80
 -12   0  -4 1006.60   25.20
 -12   0  -4  983.60   25.60
  12   0   4 1027.50   26.40
  12   0   4 1033.70   23.70
 -12   0  -4  971.60   22.80
 -14   0  -4  546.35   17.90
  14   0   4  573.64   16.90
 -14   0  -4  575.54   17.70
  16   0   4  270.77   11.30
 -16   0  -4  276.17   11.60
 -16   0  -4  249.78   11.80
 -18   0  -4  307.87   13.20
  18   0   4  282.97   12.20
 -18   0  -4  300.27   12.60
 -20   0  -4  752.12   22.00
 -20   0  -4  757.92   22.90
  20   0   4  743.33   22.10
 -22   0  -4  107.79    8.50
  22   0   4  119.59    8.60
 -22   0  -4  107.09    7.90
  24   0   4   35.30    5.80
 -24   0  -4   44.90    5.60
 -26   0  -4  547.65   19.10
 -26   0  -4  527.35   19.90
  26   0   4  545.15   20.70
 -28   0  -4   12.90    4.00
 -28   0  -4   17.60    6.10
  28   0   4   21.40    5.00
 -30   0  -4   41.20    6.60
  30   0   4   40.00    6.80
 -30   0  -4   37.90    6.10
  32   0   4   70.79    8.10
 -32   0  -4   66.29    7.60
 -32   0  -4   55.99    7.20
  34   0   4  186.88   13.20
 -34   0  -4  192.28   12.50
 -34   0  -4  183.88   11.70
  36   0   4  191.48   13.90
 -36   0  -4  200.88   12.70
 -36   0  -4  176.18   12.90
 -38   0  -4   53.99    8.40
 -38   0  -4   32.40    6.30
  38   0   4   46.80    8.60
 -40   0  -4   76.09    9.00
 -40   0  -4   77.39    9.70
  40   0   4   76.59   13.90
 -42   0  -4  111.79   10.60
  42   0   4  110.79   11.80
 -42   0  -4  121.39   10.80
 -44   0  -4  107.59   11.00
  44   0   4  135.09   13.20
 -44   0  -4  117.19   18.50
  46   0   4   -4.60    4.40
 -48   0  -4   27.10    5.80
 -48   0  -4   14.60   11.00
  48   0   4   25.90    7.30
 -49  -1   4   61.99    9.80
 -49  -1   4   69.79    8.40
  49  -1  -4   87.89   10.60
 -49   1   4   87.89   10.40
  49   1  -4   61.69    9.60
 -49   1   4   71.39    9.00
  47  -1  -4    8.30    5.50
 -47  -1   4    5.40    4.70
 -47  -1   4   13.60    4.20
  47   1  -4   14.10    7.20
 -47   1   4    9.30    4.60
 -47   1   4    4.20    3.90
  45  -1  -4   40.60    7.50
 -45  -1   4   28.00    4.90
 -45   1   4   37.60    7.10
  45   1  -4   40.70    8.10
 -45   1   4   30.60    6.10
 -43  -1   4   41.20    7.80
 -43  -1   4   35.00    5.60
  43  -1  -4   46.20    7.00
 -43   1   4   48.80    7.40
 -43   1   4   41.40    6.90
  43   1  -4   46.00    8.00
 -41  -1   4   67.09    9.00
  41  -1  -4   65.09    7.90
  41   1  -4   81.49    9.40
 -41   1   4   61.09    8.30
 -41   1   4   60.29    7.80
 -39  -1   4  112.39    7.90
 -39  -1   4  114.49   10.70
  39  -1  -4  118.79    9.20
 -39   1   4  108.39    8.80
 -39   1   4  116.49   10.30
  39   1  -4  108.29    9.70
  37  -1  -4  102.79    8.60
 -37  -1   4   77.59    6.90
 -37  -1   4   97.49    9.30
 -37   1   4  101.99    9.10
  37   1  -4  111.59    9.30
 -37   1   4  103.59    9.00
 -35  -1   4   22.20    5.30
 -35  -1   4   31.20    4.80
 -35   1   4   23.70    4.30
  35   1  -4   19.30    4.90
 -35   1   4   27.30    5.20
  33  -1  -4   66.89    7.20
 -33  -1   4   73.59    7.70
 -33  -1   4   74.79    6.30
 -33   1   4   66.59    7.20
  33   1  -4   88.99    8.60
 -33   1   4   63.19    7.80
 -31  -1   4  152.08   10.70
  31  -1  -4  149.29    9.50
 -31  -1   4  160.48    8.60
 -31   1   4  141.69    9.40
 -31   1   4  160.08   10.40
  31   1  -4  164.88   10.00
 -29  -1   4   18.00    4.30
 -29  -1   4   20.60    3.80
  29  -1  -4   25.20    4.50
 -29   1   4   32.40    5.50
  29   1  -4   23.40    4.40
 -29   1   4   22.70    4.30
  27  -1  -4  128.09    8.00
 -27  -1   4  140.59    9.80
 -27  -1   4  130.59    7.60
 -27   1   4  131.09    9.40
 -27   1   4  131.59    8.60
  27   1  -4  131.19    8.20
 -25  -1   4  167.88   10.90
  25  -1  -4  176.08    8.60
 -25  -1   4  172.28    8.40
  25   1  -4  173.38    9.20
 -25   1   4  172.28    9.90
 -25   1   4  185.68    9.90
 -23  -1   4  221.58    9.40
  23  -1  -4  214.48   10.50
  23  -1  -4  210.88    9.00
 -23  -1   4  218.38   11.60
 -23   1   4  220.98   11.00
  23   1  -4  224.18   10.00
 -23   1   4  206.98   10.40
 -23   1   4  190.28    9.80
  21  -1  -4  198.08    8.10
  21  -1  -4  173.08    9.10
 -21  -1   4  171.48    8.30
 -21  -1   4  178.38   10.30
 -21   1   4  180.88    7.80
  21   1  -4  177.28    8.50
 -21   1   4  192.38    9.80
 -21   1   4  177.88    9.70
  19  -1  -4  332.77   10.30
  19  -1  -4  326.87   12.70
 -19  -1   4  325.27   13.80
 -19  -1   4  335.57   11.50
 -19  -1   4  312.87   13.10
 -19   1   4  327.97   13.30
  19   1  -4  330.77   11.40
 -17  -1   4  200.98    8.20
  17  -1  -4  209.98    7.20
  17  -1  -4  220.28    9.80
 -17  -1   4  212.58    8.90
 -17  -1   4  202.48   10.50
  17   1  -4  205.38    8.40
  17   1  -4  204.38   10.40
 -17   1   4  194.28    6.90
 -17   1   4  209.38   10.20
  15  -1  -4  332.97   12.40
 -15  -1   4  348.77   13.70
 -15  -1   4  340.67   11.60
 -15  -1   4  306.37   10.20
 -15   1   4  349.57   13.20
  15   1  -4  319.77   12.80
  15   1  -4  319.87   10.60
  13  -1  -4  955.00   23.70
 -13  -1   4  916.11   23.80
 -13  -1   4  986.30   22.40
  13   1  -4  952.60   24.60
  13   1  -4  959.60   20.70
 -13   1   4  971.80   24.50
  13   1  -4  921.51   25.00
 -11  -1   4   21.10    2.60
  11  -1  -4   20.50    3.60
 -11  -1   4   21.40    3.30
 -11   1   4   26.50    3.90
  11   1  -4   24.60    4.00
  11   1  -4   20.40    3.60
  11   1  -4   25.50    2.90
  -9  -1   4  598.84   18.20
  -9  -1   4  550.04   13.40
   9  -1  -4  596.64   17.10
  -9  -1   4  601.44   16.20
   9   1  -4  570.74   18.30
  -9   1   4  592.04   17.70
   9   1  -4  584.54   17.50
   9   1  -4  582.54   13.80
   7  -1  -4  365.86   12.80
  -7  -1   4  362.36    9.70
  -7  -1   4  374.26   12.20
   7   1  -4  385.36   10.20
   7   1  -4  387.96   13.50
  -7   1   4  365.06   13.10
  -5  -1   4  189.48    8.40
  -5  -1   4  200.88    6.70
   5  -1  -4  197.78    9.10
  -5   1   4  201.18    9.40
   5   1  -4  198.28    9.20
   5   1  -4  186.48    6.60
   3  -1  -4  520.25   15.80
  -3  -1   4  541.95   15.60
  -3  -1   4  525.75   12.60
   3   1  -4  533.65   16.10
   3   1  -4  525.45   12.60
  -3   1   4  520.95   16.30
  -1  -1   4  342.07   11.90
   1  -1  -4  317.57   11.90
  -1  -1   4  329.57    9.40
   1   1  -4  318.57   11.90
   1   1  -4  323.57    9.40
  -1   1   4  329.37   12.30
  -1  -1  -4  271.47   10.80
   1  -1   4  261.27    8.40
   1  -1   4  273.57    8.60
   1  -1   4  266.27   10.60
  -1   1  -4  251.87    8.20
  -1   1  -4  265.87   10.60
   1   1   4  262.97   10.90
   3  -1   4  309.97    9.60
   3  -1   4  327.57    9.90
   3  -1   4  325.37   12.10
  -3  -1  -4  340.87   12.50
  -3   1  -4  327.87   11.80
  -3   1  -4  326.67   12.10
  -5  -1  -4  920.01   23.50
  -5  -1  -4  899.61   18.40
   5  -1   4  902.91   23.20
   5  -1   4  912.01   20.90
   5   1   4  922.31   23.50
   5   1   4  906.81   18.40
  -5   1  -4  915.91   23.10
  -5   1  -4  914.31   22.60
   7  -1   4   24.70    3.20
  -7  -1  -4   17.70    3.20
  -7  -1  -4   18.80    2.50
   7  -1   4   25.40    3.00
   7   1   4   23.60    2.70
  -7   1  -4   19.50    3.40
  -7   1  -4   18.50    3.20
   7   1   4   21.70    3.70
  -9  -1  -4  323.37   12.50
   9  -1   4  313.67   10.80
  -9  -1  -4  312.87   12.10
   9  -1   4  334.27   11.30
   9   1   4  330.77   12.70
  -9   1  -4  317.57   12.50
   9   1   4  304.17   11.60
  -9   1  -4  315.57   11.80
 -11  -1  -4 1033.20   25.80
 -11  -1  -4  934.61   22.10
  11  -1   4  991.90   23.70
 -11   1  -4 1017.00   25.90
  11   1   4  995.10   25.60
  11   1   4 1010.60   22.80
 -11   1  -4  993.50   24.10
 -13  -1  -4  543.35   17.50
  13  -1   4  519.45   16.10
 -13  -1  -4  520.65   17.70
 -13   1  -4  548.55   17.90
  13   1   4  509.95   15.40
  13   1   4  548.95   17.50
 -13   1  -4  535.15   16.20
 -15  -1  -4  236.88   11.20
  15  -1   4  249.88   10.70
  15   1   4  241.58   10.20
  15   1   4  230.18   11.20
 -15   1  -4  239.38   10.30
 -15   1  -4  231.48   11.40
 -17  -1  -4   75.59    6.50
 -17  -1  -4   88.79    7.00
  17  -1   4   82.29    6.50
  17   1   4   77.69    6.70
  17   1   4   80.89    6.20
 -17   1  -4   80.99    7.00
 -17   1  -4   81.79    6.10
 -19  -1  -4  211.78   11.00
 -19  -1  -4  220.18   11.30
  19  -1   4  230.28   11.30
 -19   1  -4  203.68   11.40
  19   1   4  219.58   10.70
 -19   1  -4  213.58   10.20
  19   1   4  210.48   11.20
 -21  -1  -4  388.96   15.40
  21  -1   4  369.86   15.40
 -21  -1  -4  377.86   15.70
 -21   1  -4  388.86   14.30
  21   1   4  379.16   15.70
 -21   1  -4  392.26   20.70
  21   1   4  383.26   15.20
  23  -1   4  393.96   16.00
 -23  -1  -4  378.46   15.60
 -23  -1  -4  364.76   18.20
  23   1   4  400.76   16.10
 -23   1  -4  379.06   14.30
  23   1   4  395.06   16.50
 -23   1  -4  374.86   16.60
 -25  -1  -4    4.80    2.30
  25  -1   4    1.60    2.40
 -25  -1  -4    0.50    2.30
 -25   1  -4    5.90    2.40
 -25   1  -4   -0.50    2.30
  25   1   4   -0.90    2.30
  25   1   4    3.00    2.50
 -27  -1  -4  105.99    9.00
 -27  -1  -4  116.79    8.90
  27  -1   4  110.89    9.20
  27   1   4  133.29    9.70
 -27   1  -4  118.99    9.70
 -27   1  -4  115.99    8.20
 -29  -1  -4  212.08   12.30
 -29  -1  -4  197.78   12.30
  29  -1   4  189.28   12.50
 -29   1  -4  194.98   12.60
  29   1   4  196.18   12.50
 -29   1  -4  213.98   11.20
 -31  -1  -4   97.99    9.10
  31  -1   4   86.99    9.30
 -31  -1  -4   89.19    8.40
  31   1   4   89.49    8.80
 -31   1  -4   92.39    7.70
 -31   1  -4   83.29    8.40
  33  -1   4  179.68   12.70
 -33  -1  -4  143.39   11.10
 -33  -1  -4  158.48   11.10
  33   1   4  151.98   11.80
 -33   1  -4  175.18   12.50
 -35  -1  -4   68.09    8.20
  35  -1   4   69.99    9.90
 -35  -1  -4   53.69    7.70
 -35   1  -4   75.39    8.90
  35   1   4   54.59    8.50
 -35   1  -4   58.99    7.10
  37  -1   4   69.79    9.70
 -37  -1  -4   85.79    8.50
 -37  -1  -4   80.79    9.30
 -37   1  -4   73.69    9.10
 -37   1  -4   80.29    8.00
  37   1   4   76.39    9.70
  39  -1   4   38.60    7.80
 -39  -1  -4   59.19    7.90
 -39  -1  -4   39.70    7.10
 -39   1  -4   33.20    5.90
 -39   1  -4   36.50    7.30
  39   1   4   41.20    7.90
 -41  -1  -4  102.89   10.80
  41  -1   4   95.49   11.30
 -41  -1  -4   93.39    9.70
 -41   1  -4   94.99   17.10
  41   1   4   95.29   11.10
 -41   1  -4   91.39    9.00
 -43  -1  -4   24.50    5.70
  43  -1   4   28.30    7.80
 -43  -1  -4   40.90    6.80
 -43   1  -4   13.50    5.00
  43   1   4   39.60    8.50
 -43   1  -4   13.20    4.70
 -45  -1  -4   38.90    7.40
 -45  -1  -4   40.30    9.10
  45  -1   4   35.40    8.70
 -45   1  -4   30.90    7.60
 -45   1  -4   41.30    7.70
  45   1   4   27.10    6.60
  47  -1   4   54.79    9.90
 -47  -1  -4   33.50    7.50
 -47  -1  -4   39.20    7.40
  47   1   4   52.09    9.90
 -47   1  -4   41.20    7.90
 -47   1  -4   47.10    7.70
 -49  -1  -4    8.90    5.00
 -49  -1  -4   14.60    5.10
  49  -1   4    7.50    5.70
  49   1   4   -3.70    5.40
 -49   1  -4   -5.80    4.90
 -49   1  -4   19.70    6.40
 -48  -2   4    5.50    4.40
  48  -2  -4    6.00    7.30
  48   2  -4    5.30    5.30
 -48   2   4   -0.50    3.50
 -48   2   4   14.10    4.70
 -46  -2   4   12.80    5.10
  46  -2  -4   26.10    6.30
 -46   2   4   22.40    5.60
  46   2  -4   28.10    7.70
 -44  -2   4   15.40    5.70
  44  -2  -4   31.00    6.60
  44   2  -4   27.40    6.30
 -44   2   4   25.30    8.80
 -44   2   4   24.40    4.70
 -42  -2   4   14.10    5.10
  42  -2  -4   18.90    5.00
 -42  -2   4    8.60    3.30
 -42   2   4   14.40    4.40
  42   2  -4   17.10    5.60
 -42   2   4   12.60    4.30
  40  -2  -4    3.70    3.10
 -40  -2   4    8.00    2.60
 -40  -2   4   13.70    5.40
  40   2  -4   11.70    4.80
 -40   2   4    8.40    4.40
 -40   2   4    6.70    3.60
 -38  -2   4   33.60    4.60
  38  -2  -4   32.20    6.00
 -38  -2   4   39.90    7.40
 -38   2   4   35.10    6.80
 -38   2   4   46.40    5.90
  38   2  -4   34.30    6.70
 -36  -2   4   92.19    6.10
  36  -2  -4   82.59    8.00
 -36  -2   4   78.29    9.30
  36   2  -4   78.59    8.70
 -36   2   4  103.69    9.90
 -36   2   4   96.79    8.80
 -34  -2   4  108.59   10.10
  34  -2  -4  119.49   10.20
 -34  -2   4  112.69    6.50
  34   2  -4  109.89    9.30
 -34   2   4  108.49    7.80
 -34   2   4  109.09    9.60
 -32  -2   4   10.30    3.80
  32  -2  -4   12.20    3.30
 -32  -2   4   13.10    2.60
 -32   2   4   14.60    4.20
 -32   2   4   10.70    3.10
  32   2  -4   13.40    4.00
 -30  -2   4   86.79    8.60
 -30  -2   4   78.49    5.30
  30  -2  -4   80.69    7.10
 -30   2   4   74.39    6.60
 -30   2   4   72.39    7.60
  30   2  -4   84.49    8.00
  28  -2  -4  210.38   10.50
 -28  -2   4  204.78   12.70
 -28  -2   4  195.98    8.10
 -28   2   4  198.98   12.10
 -28   2   4  191.88    9.90
  28   2  -4  196.58   11.10
  28   2  -4  181.28    9.60
 -26  -2   4  124.79    9.60
 -26  -2   4  142.69    6.70
  26  -2  -4  128.79    7.80
 -26   2   4  130.89    9.50
  26   2  -4  117.09    6.30
 -26   2   4  133.79    8.10
  26   2  -4  144.69    9.10
 -24  -2   4  286.27   14.10
  24  -2  -4  293.77   11.20
 -24  -2   4  277.17    9.70
  24  -2  -4  277.67   11.50
 -24   2   4  284.17   12.00
  24   2  -4  285.47   12.60
  24   2  -4  269.37    9.60
 -24   2   4  292.47   13.70
  22  -2  -4  184.18    9.00
 -22  -2   4  178.48   10.70
  22  -2  -4  154.78    8.90
 -22  -2   4  187.38    7.60
  22  -2  -4  180.18    8.00
  22   2  -4  173.28    9.60
  22   2  -4  173.78    7.40
  20  -2  -4  148.99    6.60
  20  -2  -4  153.48    7.10
  20  -2  -4  151.48    8.10
 -20  -2   4  156.08    6.90
  20   2  -4  151.28    6.90
 -20   2   4  138.89    9.10
  20   2  -4  145.79    8.50
  18  -2  -4   59.99    5.90
 -18  -2   4   55.69    5.90
 -18  -2   4   55.59    4.20
 -18  -2   4   62.99    4.40
  18  -2  -4   55.59    4.80
  18  -2  -4   60.69    5.50
 -18   2   4   61.69    6.40
  18   2  -4   70.29    5.50
  18   2  -4   58.29    4.40
 -16  -2   4   34.00    5.20
  16  -2  -4   32.60    2.90
  16  -2  -4   31.90    4.20
 -16  -2   4   40.10    3.30
  16  -2  -4   35.80    2.90
 -16  -2   4   40.00    3.70
  16   2  -4   32.50    3.60
 -16   2   4   42.80    5.40
  16   2  -4   40.10    4.20
 -14  -2   4  102.59    5.50
  14  -2  -4   94.09    4.40
 -14  -2   4   93.89    5.20
  14  -2  -4   93.39    4.50
  14  -2  -4  100.49    6.40
 -14  -2   4   93.09    7.30
  14   2  -4   91.79    7.20
  14   2  -4   95.19    6.00
 -14   2   4   99.09    7.40
 -12  -2   4   76.89    4.90
 -12  -2   4   85.79    6.70
 -12  -2   4   78.89    4.90
  12  -2  -4   87.79    6.00
  12   2  -4   75.19    6.50
  12   2  -4   78.99    5.50
 -12   2   4   91.49    6.90
 -10  -2   4   71.69    6.10
 -10  -2   4   77.29    4.70
  10  -2  -4   74.99    5.60
 -10  -2   4   71.19    4.70
 -10  -2   4   77.99    5.10
  10   2  -4   71.59    5.90
  10   2  -4   74.99    5.20
 -10   2   4   77.89    6.30
   8  -2  -4  215.78    9.70
  -8  -2   4  221.18    8.50
  -8  -2   4  218.78    8.70
  -8  -2   4  216.68    8.50
   8   2  -4  223.68    9.00
  -8   2   4  232.28   10.70
   8   2  -4  213.88   10.10
  -6  -2   4  337.47   11.30
  -6  -2   4  310.07   10.70
   6  -2  -4  325.07   12.10
  -6  -2   4  313.67   10.60
   6   2  -4  307.87   12.30
   6   2  -4  331.77   11.00
  -6   2   4  334.27   13.20
  -4  -2   4  577.14   15.50
   4  -2  -4  585.94   17.10
  -4  -2   4  584.34   16.10
   4   2  -4  550.94   17.00
   4   2  -4  561.64   15.50
  -4   2   4  583.74   17.90
   2  -2  -4  649.34   18.60
  -2  -2   4  654.83   16.90
  -2  -2   4  648.84   17.70
   2   2  -4  628.34   18.40
   2   2  -4  647.24   17.70
   2   2  -4  660.43   17.00
  -2   2   4  647.04   19.10
   0  -2   4  298.37   11.20
   0  -2   4  283.17   10.20
   0  -2  -4  301.87   11.80
   0   2  -4  295.37   11.40
   0   2  -4  278.57   10.20
   0   2  -4  288.27   11.00
   0   2   4  296.57   12.00
  -2  -2  -4  350.96   13.10
  -2  -2  -4  339.57    9.20
   2  -2   4  343.07   11.50
   2   2   4  334.47   13.00
  -2   2  -4  323.37   12.00
  -2   2  -4  349.47   11.80
  -2   2  -4  337.67   12.30
   2   2   4  322.07    8.80
  -4  -2  -4    0.90    1.10
   4  -2   4    2.70    1.80
  -4  -2  -4    3.10    1.80
  -4   2  -4    1.00    1.20
   4   2   4    3.80    2.20
   4   2   4    2.50    1.00
  -4   2  -4    3.40    1.90
  -4   2  -4    0.90    1.40
   6  -2   4  250.77   10.10
  -6  -2  -4  239.98    8.40
  -6  -2  -4  253.17   11.10
   6   2   4  250.87   11.10
  -6   2  -4  249.58   10.00
  -6   2  -4  246.98   10.10
  -6   2  -4  247.78   10.80
   6   2   4  252.27    8.30
   8  -2   4  828.22   21.40
  -8  -2  -4  802.32   19.20
  -8  -2  -4  816.72   22.70
  -8   2  -4  831.62   21.10
   8   2   4  826.52   22.50
  -8   2  -4  803.82   22.20
   8   2   4  794.72   18.90
 -10  -2  -4   84.99    5.50
  10  -2   4   88.29    6.30
 -10  -2  -4   99.09    7.20
 -10   2  -4  100.69    6.20
  10   2   4  105.79    7.10
  10   2   4   98.39    5.70
 -10   2  -4   92.09    7.00
 -12  -2  -4  105.09    7.60
  12  -2   4  110.59    7.20
  12   2   4  113.39    6.50
  12   2   4   94.29    7.00
 -12   2  -4   94.99    7.30
 -12   2  -4  103.29    6.40
 -14  -2  -4  111.49    8.10
  14  -2   4  113.99    7.80
  14   2   4  115.69    7.70
 -14   2  -4  114.59    8.00
 -14   2  -4  114.59    6.60
  14   2   4  106.69    6.90
  16  -2   4  181.68    9.90
 -16  -2  -4  178.28   10.50
  16   2   4  184.28   10.00
 -16   2  -4  177.38    8.50
 -16   2  -4  179.38   10.50
  16   2   4  181.88    9.50
  18  -2   4  175.98   10.20
 -18  -2  -4  186.88   11.80
  18   2   4  187.28   10.20
 -18   2  -4  186.98   13.20
  18   2   4  172.68    9.70
 -18   2  -4  186.48    8.80
 -20  -2  -4   50.99    6.00
  20  -2   4   52.79    5.90
  20   2   4   47.40    5.60
  20   2   4   45.90    5.60
 -20   2  -4   53.89    4.90
 -20   2  -4   58.69    6.60
 -22  -2  -4   30.50    5.40
  22  -2   4   25.70    6.30
 -22   2  -4   21.40    3.40
  22   2   4   23.20    4.40
 -22   2  -4   34.90    5.80
  22   2   4   25.40    4.80
  24  -2   4  229.58   12.70
 -24  -2  -4  238.08   13.20
 -24   2  -4  236.88   10.40
  24   2   4  235.18   12.30
 -24   2  -4  234.98   13.50
  26  -2   4  151.78   10.60
 -26  -2  -4  170.98   11.60
  26   2   4  172.08   11.20
 -26   2  -4  170.58   11.60
  26   2   4  176.38   11.20
 -26   2  -4  148.89    8.70
  28  -2   4  111.29    9.70
 -28  -2  -4  136.99   10.50
  28   2   4  133.59   10.40
 -28   2  -4  121.89    7.70
  28   2   4  123.49   10.90
 -28   2  -4  119.99    9.90
  30  -2   4  180.88   12.70
 -30  -2  -4  202.58   13.10
  30   2   4  195.48   12.00
  30   2   4  210.08   13.10
 -30   2  -4  191.58   13.20
 -30   2  -4  196.48    9.80
 -32  -2  -4   47.20    7.50
  32  -2   4   45.30    7.80
 -32   2  -4   53.49    5.70
  32   2   4   36.90    6.10
 -32   2  -4   46.10    7.40
  32   2   4   48.10    8.00
 -34  -2  -4   81.79    8.00
 -34  -2  -4   83.59    9.40
  34  -2   4   91.49   10.10
 -34   2  -4   94.19    7.20
 -34   2  -4   89.19    9.90
  34   2   4   84.39    9.00
  34   2   4   86.89    9.80
 -36  -2  -4   36.10    6.30
 -36  -2  -4   33.80    6.30
  36  -2   4   33.60    6.90
 -36   2  -4   30.40    4.90
  36   2   4   33.40    6.60
 -36   2  -4   36.70    7.20
  36   2   4   38.70    8.00
 -38  -2  -4   41.90    7.10
 -38  -2  -4   43.30    6.50
  38   2   4   33.20    6.50
  38   2   4   49.80    8.80
 -38   2  -4   49.90    9.30
 -38   2  -4   51.79    7.40
 -40  -2  -4   21.30    6.80
 -40  -2  -4   22.00    5.90
  40  -2   4   13.30    5.30
  40   2   4   10.10    4.20
 -40   2  -4   15.70    5.70
 -40   2  -4   16.70    4.60
  40   2   4   10.00    5.50
  42  -2   4   22.10    6.80
 -42  -2  -4   16.40    5.90
 -42  -2  -4   20.10    4.70
 -42   2  -4   12.60    5.20
 -42   2  -4    8.50    3.40
  42   2   4   10.10    5.70
  42   2   4   12.20    4.70
 -44  -2  -4   48.00    8.00
 -44  -2  -4   60.09    9.20
  44  -2   4   47.80    9.10
  44   2   4   41.30    9.00
  44   2   4   40.40    7.90
 -44   2  -4   53.79    8.90
 -46  -2  -4   17.70    6.10
  46  -2   4   22.20    7.30
 -46  -2  -4   31.00    6.40
  46   2   4   24.20    7.20
 -46   2  -4   14.50    5.90
  46   2   4   28.80    6.80
  48  -2   4   19.80    6.50
 -48  -2  -4   23.80    6.10
 -48   2  -4    3.20    4.70
  48   2   4   15.20    7.20
 -48   2  -4   19.00    6.40
  48   2   4   14.30    7.40
 -47  -3   4    9.30    4.60
  47  -3  -4    2.10    5.10
  47   3  -4   18.30    6.90
 -47   3   4    2.10    4.10
 -47   3   4    8.00    5.50
  45  -3  -4   15.20    5.40
 -45  -3   4    4.80    4.10
 -45   3   4   15.20    5.30
 -45   3   4   -6.00    3.60
  45   3  -4   15.40    5.30
  43  -3  -4   12.00    5.40
 -43  -3   4    3.80    4.40
  43   3  -4   14.30    5.50
 -43   3   4    3.00    4.30
  41  -3  -4   13.50    5.30
 -41  -3   4   16.80    5.00
 -41   3   4   31.20    7.50
  41   3  -4   17.30    5.90
 -39  -3   4   -4.20    3.00
  39  -3  -4   -1.60    3.00
  39   3  -4    3.70    3.70
 -39   3   4   -0.20    2.40
  37  -3  -4    7.10    4.10
 -37  -3   4   -4.90    5.60
 -37   3   4    9.80    3.00
  37   3  -4    9.40    4.00
 -37   3   4    0.70    3.60
 -35  -3   4   57.49    8.90
  35  -3  -4   45.70    6.50
 -35   3   4   59.99    6.10
  35   3  -4   61.09    8.50
 -35   3   4   64.09    8.50
 -33  -3   4   82.49    9.90
  33  -3  -4   93.69    9.90
 -33   3   4   99.49   10.10
  33   3  -4   95.09    9.50
 -33   3   4   84.79    6.70
 -31  -3   4  145.39   11.50
  31  -3  -4  135.29    9.10
  31   3  -4  144.39   11.00
 -31   3   4  149.79    8.10
 -31   3   4  129.09   11.10
  29  -3  -4   69.99    6.50
 -29  -3   4   67.09    8.30
 -29   3   4   64.89    8.00
  29   3  -4   65.09    7.80
 -29   3   4   56.99    5.50
  27  -3  -4   88.49    6.70
 -27  -3   4   84.79    8.70
 -27   3   4   89.29    6.40
 -27   3   4   77.09    7.90
  27   3  -4   72.49    7.90
 -25  -3   4   96.69    8.90
  25  -3  -4   96.79    6.90
  25  -3  -4   99.69    6.40
 -25   3   4  100.99    9.00
  25   3  -4   96.79    8.60
 -25   3   4   98.19    6.70
  23  -3  -4   87.49    6.30
 -23  -3   4   93.19    8.70
 -23   3   4   74.29    7.70
  23   3  -4   73.69    7.20
  21  -3  -4   64.39    5.40
  21  -3  -4   55.89    4.90
 -21  -3   4   53.99    6.80
  21   3  -4   52.49    6.30
 -21   3   4   66.79    7.20
  19  -3  -4    5.70    1.90
 -19  -3   4    4.50    2.70
  19  -3  -4    4.60    1.90
  19   3  -4    5.40    2.60
 -19   3   4    5.70    3.10
 -17  -3   4   66.29    4.00
 -17  -3   4   75.29    7.10
  17  -3  -4   59.29    4.50
  17  -3  -4   61.69    5.10
  17  -3  -4   69.39    4.80
 -17   3   4   77.09    7.40
  17   3  -4   67.59    6.20
  15  -3  -4   65.09    4.50
 -15  -3   4   68.49    4.40
  15  -3  -4   67.09    4.50
  15  -3  -4   67.49    5.20
 -15   3   4   53.79    9.20
  15   3  -4   70.39    6.10
  13  -3  -4   35.20    3.60
  13  -3  -4   29.10    4.30
 -13  -3   4   42.90    3.50
 -13  -3   4   31.00    5.10
 -13   3   4   49.00    6.10
  13   3  -4   43.70    5.10
  11  -3  -4  153.18    8.10
  11  -3  -4  144.19    6.20
 -11  -3   4  146.09    6.50
 -11  -3   4  155.28    9.40
 -11  -3   4  148.49    6.80
  11  -3  -4  146.09    7.80
 -11   3   4  147.89    9.30
  11   3  -4  158.08    8.70
  -9  -3   4   43.00    3.90
   9  -3  -4   37.80    3.30
   9  -3  -4   33.70    3.10
  -9  -3   4   54.19    5.70
  -9  -3   4   47.60    3.60
   9  -3  -4   45.00    4.80
  -9   3   4   44.70    5.50
   9   3  -4   48.80    5.00
   7  -3  -4   93.99    4.70
   7  -3  -4   99.89    6.70
  -7  -3   4   97.89    5.80
  -7  -3   4  104.09    7.50
  -7  -3   4   88.39    5.20
   7   3  -4   96.39    6.70
  -7   3   4  105.09    5.10
   7   3  -4   92.59    7.10
  -7   3   4  101.59    7.60
  -5  -3   4  397.06   12.80
  -5  -3   4  400.36   14.80
   5  -3  -4  394.56   10.80
   5  -3  -4  404.86   14.20
  -5   3   4  400.76   15.30
   5   3  -4  413.26   14.30
  -5   3   4  412.66   11.10
   5   3  -4  414.56   13.00
   5   3  -4  401.76   14.70
   3  -3  -4  141.49    5.90
  -3  -3   4  151.78    8.60
   3  -3  -4  147.89    8.20
  -3  -3   4  145.09    7.60
  -3   3   4  146.79    9.00
   3   3  -4  146.79    8.40
  -3   3   4  146.89    6.20
   3   3  -4  143.99    8.30
   3   3  -4  143.59    7.40
   1  -3  -4  154.08    6.70
   1  -3  -4  160.68    8.80
   1   3  -4  167.08    8.10
   1   3  -4  168.18    8.70
  -1   3   4  151.48    6.60
   1   3  -4  151.78    8.70
  -1   3   4  154.98    9.20
  -1  -3  -4  137.09    8.20
  -1  -3  -4  129.39    7.00
  -1   3  -4  149.88    8.10
  -1   3  -4  125.09    7.20
   1   3   4  131.49    8.40
  -1   3  -4  138.09    8.20
  -3  -3  -4  302.07   12.50
  -3  -3  -4  262.17    9.40
   3   3   4  279.87   12.30
  -3   3  -4  303.27   11.60
  -3   3  -4  303.17   11.90
  -3   3  -4  291.37   12.10
   3   3   4  278.47    9.60
  -5  -3  -4  321.47   13.20
  -5  -3  -4  301.67   10.40
  -5   3  -4  316.37   11.80
  -5   3  -4  315.07   12.90
   5   3   4  321.77   10.70
   5   3   4  294.67   12.70
  -5   3  -4  327.47   12.80
  -7  -3  -4  113.39    7.60
  -7  -3  -4  122.59    8.20
   7  -3   4  122.79    8.00
  -7   3  -4  129.39    8.00
   7   3   4  127.79    8.20
  -7   3  -4  119.29    7.70
   7   3   4  126.49    6.60
  -7   3  -4  111.89    6.70
   9  -3   4   98.69    7.30
  -9  -3  -4  100.49    7.60
   9   3   4  102.49    6.30
   9   3   4  100.49    7.30
  -9   3  -4  104.29    7.60
  -9   3  -4   96.29    6.10
  -9   3  -4   94.89    7.10
 -11  -3  -4    0.90    1.60
  11  -3   4    2.10    2.10
 -11   3  -4    2.20    1.70
  11   3   4    3.00    2.10
  11   3   4    2.10    1.80
 -11   3  -4    3.50    2.00
 -13  -3  -4   30.90    6.60
  13  -3   4   22.00    4.30
 -13   3  -4   23.50    3.60
 -13   3  -4   28.90    4.90
  13   3   4   28.90    4.60
  13   3   4   25.30    3.90
 -15  -3  -4  113.89    8.80
  15  -3   4  108.29    8.20
  15   3   4  113.39    7.70
  15   3   4  116.39    7.70
 -15   3  -4  117.99    6.70
 -17  -3  -4  137.99    9.80
 -17   3  -4  144.99    7.50
  17   3   4  140.09    8.90
 -17   3  -4  137.79    9.80
  17   3   4  152.78    9.20
 -19  -3  -4  120.49    9.40
  19  -3   4  115.29    9.00
  19   3   4  116.09    8.40
 -19   3  -4  122.19    9.70
 -19   3  -4  108.59    6.60
  19   3   4  113.19    8.30
  21  -3   4   24.60    4.80
 -21  -3  -4   22.20    4.90
 -21   3  -4   24.90    5.10
 -21   3  -4   27.90    3.70
  21   3   4   31.60    5.20
  21   3   4   27.30    4.50
  23  -3   4   47.40    6.60
 -23  -3  -4   47.40    7.20
 -23   3  -4   33.60    6.30
  23   3   4   58.19    6.80
  23   3   4   42.50    5.80
 -23   3  -4   40.60    4.40
  25  -3   4  192.08   12.50
 -25  -3  -4  201.78   12.90
 -25   3  -4  189.98    8.60
  25   3   4  192.68   12.00
 -25   3  -4  187.58   13.00
  25   3   4  194.58   11.10
 -27  -3  -4  208.48   13.20
  27  -3   4  226.88   13.80
  27   3   4  223.28   13.20
  27   3   4  230.58   14.00
 -27   3  -4  212.48    9.20
 -27   3  -4  208.78   14.30
 -29  -3  -4   46.10    7.30
  29  -3   4   43.90    7.50
 -29   3  -4   47.00    8.00
  29   3   4   51.09    8.20
 -29   3  -4   36.80    4.70
  29   3   4   42.10    7.50
 -31  -3  -4   54.39    8.40
  31  -3   4   34.30    6.90
  31   3   4   46.20    8.10
 -31   3  -4   37.50    7.40
 -31   3  -4   47.90    4.90
  31   3   4   38.80    6.10
 -33  -3  -4    2.20    3.80
  33  -3   4    4.20    3.40
 -33   3  -4    1.80    3.30
  33   3   4    1.30    3.20
  33   3   4    3.70    4.00
 -33   3  -4    3.30    2.40
 -35  -3  -4   16.20    5.40
  35  -3   4   15.40    5.60
  35   3   4   39.70    7.50
  35   3   4   19.80    5.20
 -37  -3  -4   33.60    8.40
  37  -3   4   37.00    6.80
 -37   3  -4   31.80    7.20
  37   3   4   37.60    5.90
  37   3   4   50.79   11.20
 -39  -3  -4   45.00    8.30
  39  -3   4   44.70    8.80
 -39   3  -4   39.00    7.80
  39   3   4   35.90    8.30
  39   3   4   45.40    6.20
  41  -3   4   27.20    7.40
 -41  -3  -4   34.30    7.50
  41   3   4   33.50    8.10
 -41   3  -4   22.30    6.30
  41   3   4   25.20    5.90
 -43  -3  -4    0.90    4.70
  43  -3   4   -6.70    3.90
  43   3   4   -6.70    4.10
  43   3   4    1.40    4.60
 -43   3  -4    5.50    4.10
 -43   3  -4   -4.40    3.50
 -45  -3  -4   11.90    6.30
  45  -3   4   12.60    6.10
  45   3   4   10.70    5.60
  45   3   4   13.30    5.50
 -45   3  -4   10.90    5.60
 -44  -4   4    2.00    4.70
  44  -4  -4   15.10    7.10
  44   4  -4   18.30    5.90
 -44   4   4    3.70    5.90
  42  -4  -4    3.80    4.30
 -42  -4   4   -1.50    4.00
 -42   4   4    6.60    4.80
  42   4  -4   -0.20    4.10
 -40  -4   4    6.00    4.30
  40  -4  -4   -5.30    4.00
 -40   4   4    2.50    4.30
  40   4  -4    0.70    4.70
 -38  -4   4   37.00    7.80
  38  -4  -4   41.80    6.80
 -38   4   4   47.00    8.30
  38   4  -4   32.10   11.70
 -36  -4   4   15.40    5.50
  36  -4  -4   29.50    5.50
 -36   4   4   13.60    5.90
  36   4  -4   23.20    5.70
 -34  -4   4   21.40    6.30
  34  -4  -4   25.70    5.00
  34   4  -4   32.90    6.70
 -34   4   4   27.20    8.90
  32  -4  -4   51.69    6.60
 -32  -4   4   53.29    9.30
 -32   4   4   56.19    8.90
  32   4  -4   56.99    8.50
  30  -4  -4   16.70    4.40
 -30  -4   4   21.60    5.80
  30   4  -4   27.90    6.20
 -30   4   4   21.70    5.60
 -30   4   4   14.20    2.90
  28  -4  -4   22.80    4.40
 -28  -4   4   15.90    5.50
 -28   4   4   16.90    5.30
  28   4  -4   16.00    4.80
  26  -4  -4   51.09    4.70
  26  -4  -4   51.29    5.40
 -26  -4   4   50.19    8.30
 -26   4   4   67.19    8.60
  26   4  -4   65.69    7.60
 -26   4   4   48.80    4.80
  24  -4  -4   45.20    4.40
  24  -4  -4   37.60    5.20
 -24  -4   4   35.20    6.40
  24   4  -4   32.00    6.10
 -24   4   4   37.20    6.80
  22  -4  -4   20.40    3.90
  22  -4  -4   22.70    3.50
 -22  -4   4   24.30    5.20
 -22   4   4   27.40    6.10
  22   4  -4   27.80    5.70
  20  -4  -4   52.59    4.80
 -20  -4   4   42.00    6.90
  20  -4  -4   42.30    5.00
  20   4  -4   48.90    6.80
 -20   4   4   67.09    7.60
 -18  -4   4   10.00    3.80
  18  -4  -4    9.60    2.60
  18  -4  -4   10.80    2.50
  18   4  -4   11.90    3.60
 -18   4   4    5.00    3.10
  16  -4  -4   54.29    5.20
  16  -4  -4   61.29    5.30
 -16  -4   4   67.89    7.20
 -16   4   4   59.59    7.10
  16   4  -4   71.79    8.10
 -14  -4   4  293.67   14.30
  14  -4  -4  314.17   11.50
  14  -4  -4  304.17   11.80
  14   4  -4  304.17   16.40
 -14   4   4  296.87   14.70
  12  -4  -4  128.59    7.10
 -12  -4   4  139.59    9.60
  12  -4  -4  130.69    7.50
 -12   4   4  130.79    9.70
  12   4  -4  140.99    9.40
 -10  -4   4    3.00    1.70
  10  -4  -4    6.90    2.20
 -10  -4   4    2.30    1.70
  10  -4  -4    5.40    2.10
 -10   4   4    5.50    2.90
 -10   4   4    6.30    1.90
  10   4  -4    6.90    2.50
  -8  -4   4   57.49    4.70
  -8  -4   4   56.79    6.00
  -8  -4   4   61.19    4.50
   8  -4  -4   59.59    5.60
  -8   4   4   65.09    6.80
  -8   4   4   62.99    5.10
   8   4  -4   63.79    6.60
  -6  -4   4  105.59    6.30
   6  -4  -4   97.59    7.00
  -6  -4   4  117.89    8.10
  -6   4   4  101.39    6.30
  -6   4   4   97.69   12.40
   6   4  -4   95.79    5.90
   6   4  -4  112.49    8.20
  -4  -4   4   67.89    6.40
   4  -4  -4   82.29    6.70
   4   4  -4   67.19    5.40
  -4   4   4   74.69    7.40
  -4   4   4   72.99    5.50
   4   4  -4   75.79    7.00
   2  -4  -4  142.29    8.70
  -2  -4   4  147.69    8.70
  -2   4   4  133.89    8.90
   2   4  -4  152.08    9.50
  -2   4   4  139.49    7.40
   2   4  -4  138.79    7.70
   0  -4   4  102.39    7.20
   0  -4  -4   99.09    7.40
   0   4  -4   90.39    6.40
   0   4  -4   98.09    7.70
   0   4   4   92.59    6.10
   0   4   4  103.39    7.70
   2  -4   4   75.59    6.20
  -2  -4  -4   90.19    7.00
  -2   4  -4   92.29    6.90
  -2   4  -4   80.19    7.10
   2   4   4   84.19    7.00
   2   4   4   82.59    6.00
   4  -4   4   76.19    6.00
  -4  -4  -4   77.19    6.90
  -4   4  -4   81.79    7.20
   4   4   4   74.89    6.90
  -4   4  -4   79.59    6.10
   4   4   4   84.29    5.90
  -4   4  -4   76.69    6.40
  -6  -4  -4   73.59    6.80
   6  -4   4   80.99    6.00
  -6   4  -4   66.39    7.10
  -6   4  -4   82.39    6.10
   6   4   4   72.59    6.80
   6   4   4   80.79    6.00
  -6   4  -4   82.79    6.70
  -8  -4  -4   14.40    6.30
   8  -4   4   18.60    3.20
  -8   4  -4   23.30    8.40
  -8   4  -4   31.00    3.90
  -8   4  -4   17.40    4.20
   8   4   4   19.60    4.10
   8   4   4   29.90    4.20
 -10  -4  -4  149.88    9.90
  10  -4   4  141.69    9.90
  10  -4   4  130.59    7.30
 -10   4  -4  144.49    9.40
 -10   4  -4  134.19    9.70
  10   4   4  130.09    8.60
 -10   4  -4  145.59    7.50
  10   4   4  137.09    8.20
  12  -4   4   31.00    5.50
 -12  -4  -4   30.80    5.50
 -12   4  -4   36.80    4.20
 -12   4  -4   35.10    5.80
  12   4   4   32.20    5.00
 -12   4  -4   35.40    6.00
  12   4   4   32.90    5.00
  14  -4   4    1.90    2.20
 -14  -4  -4    0.30    2.30
 -14   4  -4    2.40    2.60
  14   4   4    2.60    2.20
 -14   4  -4   -0.40    1.50
  14   4   4   -2.60    2.10
  16  -4   4  252.27   13.70
 -16  -4  -4  250.57   13.60
  16   4   4  240.28   11.70
 -16   4  -4  228.58    9.30
  16   4   4  241.28   11.80
 -16   4  -4  208.38   12.80
 -18  -4  -4   79.29    8.20
  18  -4   4   77.69    8.30
 -18   4  -4   81.69    5.40
  18   4   4   83.69    9.10
  18   4   4   76.49    7.10
 -18   4  -4   76.99    8.10
  20  -4   4   67.29    7.90
 -20  -4  -4   70.99    7.80
  20   4   4   65.79    6.60
 -20   4  -4   81.59    8.80
 -20   4  -4   71.79    4.90
  20   4   4   84.89    7.70
  22  -4   4  170.88   12.30
 -22  -4  -4  167.68   12.00
 -22   4  -4  155.28   11.80
  22   4   4  159.88    9.90
  22   4   4  180.28   11.40
 -22   4  -4  167.78    7.70
  24  -4   4   38.70    4.80
  24  -4   4   43.50    7.50
 -24  -4  -4   44.90    7.10
 -24   4  -4   49.20    7.90
  24   4   4   46.20    6.00
  24   4   4   41.60    6.90
 -24   4  -4   45.90    4.50
 -26  -4  -4   11.40    4.20
  26  -4   4   19.10    5.50
 -26   4  -4   10.90    4.00
 -26   4  -4    7.80    2.00
  26   4   4    8.80    3.00
  26   4   4   12.50    4.80
  28  -4   4    6.60    3.90
 -28  -4  -4   13.40    4.90
 -28   4  -4   16.60    5.30
  28   4   4   22.70    5.90
 -30  -4  -4   16.80    5.70
  30  -4   4   14.20    5.20
 -30   4  -4   12.10    5.40
  30   4   4   17.70    3.80
  30   4   4   13.90    4.90
 -32  -4  -4   44.70   13.50
  32   4   4   36.00    5.60
 -32   4  -4   40.30    9.30
  32   4   4   39.00    7.50
 -34  -4  -4   26.70    6.90
  34  -4   4   29.10    6.80
  34   4   4   32.20    7.30
  34   4   4   21.70    4.90
 -34   4  -4   23.20    6.50
 -36  -4  -4    9.50    4.90
  36  -4   4   11.80    4.90
  36   4   4   13.30    5.00
 -36   4  -4   15.00    6.10
  36   4   4   17.80    5.80
 -38  -4  -4   24.80    6.90
  38  -4   4   14.80    5.00
 -38   4  -4   26.40    7.50
  38   4   4   25.70    7.00
  38   4   4   10.70    3.90
 -40  -4  -4    9.70    5.10
  40  -4   4   -0.40    4.40
 -40   4  -4   12.30    5.80
  40   4   4   15.20    5.80
 -42  -4  -4   18.80    5.50
  42  -4   4   12.70    6.90
 -42   4  -4   19.10    6.90
  42   4   4   11.20    6.30
 -41  -5   4   23.90    7.00
  41   5  -4   28.10    7.00
 -41   5   4   17.50    7.20
  39  -5  -4   15.60    5.30
 -39  -5   4   13.90    5.60
 -39   5   4    7.90    5.80
  39   5  -4    9.40    6.00
  37  -5  -4   20.60    5.50
 -37  -5   4   25.20    6.70
  37   5  -4   20.50    7.30
 -37   5   4   16.30    6.30
  35  -5  -4   42.30    6.80
 -35  -5   4   30.40    7.30
  35   5  -4   40.00    8.00
 -35   5   4   38.00    7.60
 -33  -5   4   -0.50    3.40
  33  -5  -4    0.90    3.10
  33   5  -4    0.90    4.20
 -33   5   4   -5.70    3.10
  31  -5  -4   -1.00    2.70
 -31  -5   4    0.50    3.40
 -31   5   4   -0.90    3.60
  31   5  -4   -2.90    3.40
  29  -5  -4   46.90    7.20
 -29  -5   4   48.50    8.70
 -29   5   4   35.40    7.30
  29   5  -4   49.10    8.40
  27  -5  -4   27.40    4.70
 -27  -5   4   23.20    6.30
  27   5  -4   26.20    6.70
 -27   5   4   32.20   10.20
  25  -5  -4   -5.20    2.70
  25  -5  -4   -2.90    1.70
 -25  -5   4    3.10    3.20
  25   5  -4    3.10    3.20
 -25   5   4    0.20    3.30
  23  -5  -4   44.60    4.50
 -23  -5   4   43.50    7.60
  23   5  -4   69.99    8.50
 -23   5   4   44.90    7.20
  21  -5  -4   78.99    7.20
 -21  -5   4   69.79    8.70
 -21   5   4   75.19    9.00
  21   5  -4   70.19    8.60
 -19  -5   4   70.99    8.50
  19  -5  -4   81.49    5.80
  19  -5  -4   75.79    6.40
  19   5  -4   71.79    8.30
 -19   5   4   79.29    9.00
  17  -5  -4   82.79    6.90
 -17  -5   4   82.39    8.60
  17  -5  -4   90.49    6.30
  17   5  -4   80.59    8.50
 -17   5   4   86.89    9.10
  15  -5  -4   34.60    4.50
 -15  -5   4   37.90    6.90
  15  -5  -4   26.90    4.80
 -15   5   4   29.50    5.30
  15   5  -4   28.70    5.50
 -13  -5   4   51.09    6.80
  13  -5  -4   51.19    5.30
  13  -5  -4   46.70    5.60
 -13   5   4   44.90    7.20
  13   5  -4   52.19    7.00
 -13   5   4   60.79    5.60
  11  -5  -4   87.79    6.70
  11  -5  -4   83.49    6.70
 -11  -5   4   78.99    7.80
 -11   5   4   80.59    6.70
  11   5  -4   83.39    8.40
 -11   5   4   82.09    8.60
  -9  -5   4  113.39    6.30
  -9  -5   4  101.59    5.70
  -9  -5   4  112.49    9.00
   9  -5  -4  109.79    7.50
  -9   5   4  113.09    7.70
   9   5  -4  121.09    9.60
  -9   5   4  116.09    9.40
  -7  -5   4   79.09    5.60
  -7  -5   4   77.69    7.60
   7  -5  -4   76.39    6.90
   7   5  -4   77.49    7.90
   7   5  -4   81.09    5.70
  -7   5   4   90.89    8.30
  -7   5   4   85.29    6.50
   5  -5  -4   82.79    7.10
  -5  -5   4   84.59    9.00
  -5   5   4   89.29    8.10
   5   5  -4   95.29    8.40
   5   5  -4   71.59    5.40
  -5   5   4   87.79    6.80
  -3  -5   4    3.90    2.40
   3  -5  -4    0.10    2.00
  -3   5   4    2.80    2.60
  -3   5   4    5.70    3.10
   3   5  -4    7.50    2.20
   3   5  -4    5.20    2.90
  -1  -5   4   26.10    4.40
   1  -5  -4   28.80    4.80
  -1   5   4   16.90    4.00
   1   5  -4   24.40    4.10
  -1   5   4   23.50    4.70
   1   5  -4   22.70    4.60
  -1  -5  -4  231.78   18.00
   1  -5   4  229.38   11.20
   1   5   4  213.78   12.00
  -1   5  -4  237.48   13.10
   1   5   4  249.78   11.50
  -1   5  -4  228.48   10.70
  -3  -5  -4   22.30    4.50
   3  -5   4   16.60    3.40
  -3   5  -4   15.90    3.70
   3   5   4   24.10    4.30
   3   5   4   17.20    4.50
  -3   5  -4   22.50    4.50
  -5  -5  -4    7.60    3.20
   5  -5   4    4.70    2.50
   5   5   4    7.30    2.80
  -5   5  -4   13.80    3.90
   5   5   4    7.20    3.10
  -5   5  -4   12.20    3.30
  -7  -5  -4  103.79    8.60
   7  -5   4   80.99    6.40
   7   5   4   93.49    7.60
  -7   5  -4   78.09    8.10
   9  -5   4  213.98   12.90
   9  -5   4  186.38    9.20
  -9  -5  -4  206.98   12.40
  -9   5  -4  198.18   11.70
  -9   5  -4  181.58   12.20
   9   5   4  205.78   11.00
  11  -5   4   28.80    5.80
 -11  -5  -4   31.00    5.80
  11  -5   4   28.10    3.90
 -11   5  -4   30.10    6.10
 -11   5  -4   29.50    5.40
  11   5   4   34.20    6.50
 -13  -5  -4  109.09    9.30
  13  -5   4  120.49    6.90
  13  -5   4  110.29   10.10
 -13   5  -4  114.69   10.20
  13   5   4  133.69    9.30
 -13   5  -4  109.59    9.30
  13   5   4  118.79    8.80
 -15  -5  -4  112.49    9.80
  15  -5   4  135.09    6.80
  15  -5   4  108.69   10.00
  15   5   4  113.89    8.70
  15   5   4  124.99    9.60
 -15   5  -4  116.69   10.00
  17  -5   4   63.69    8.30
  17  -5   4   53.29    4.40
 -17  -5  -4   69.79    8.30
 -17   5  -4   65.29    8.20
  17   5   4   48.90    6.80
  17   5   4   49.20    6.00
 -19  -5  -4   45.90    7.30
  19  -5   4   46.40    4.50
  19  -5   4   50.59    8.10
  19   5   4   52.29    6.00
 -19   5  -4   68.69    8.90
  19   5   4   51.99    7.60
 -21  -5  -4    8.20    3.60
  21  -5   4   11.90    4.80
 -21   5  -4    5.20    4.30
  21   5   4    5.60    3.60
  21   5   4    5.20    3.70
 -23  -5  -4   74.69    8.80
  23  -5   4   60.99    9.40
  23   5   4   70.19    7.90
 -23   5  -4   56.69    8.70
  23   5   4   63.19    8.40
  25  -5   4   27.40    6.50
 -25  -5  -4   37.20    6.90
 -25   5  -4   45.80    8.00
  25   5   4   39.90    7.60
 -27  -5  -4    1.10    3.70
 -27   5  -4   -1.50    6.20
  27   5   4   10.70    5.00
  29  -5   4    6.00    4.00
 -29  -5  -4    9.00    5.10
 -29   5  -4    9.50    4.70
  29   5   4    5.60    3.80
  29   5   4   -1.00    3.80
  31  -5   4   44.40    8.40
 -31  -5  -4   43.50    8.10
  31   5   4   42.00   12.40
 -31   5  -4   39.60    7.70
 -33  -5  -4   29.80    7.10
  33  -5   4   27.70    6.80
 -33   5  -4   24.30    6.70
  33   5   4   33.20    7.50
 -35  -5  -4   -4.50    3.60
  35  -5   4    5.50    4.20
  35   5   4    4.10    4.40
 -35   5  -4    0.20    3.90
  35   5   4   -5.00    2.90
 -37  -5  -4   14.40    5.80
  37  -5   4   26.70    7.50
  37   5   4   21.20    7.10
 -37   5  -4   25.60    7.40
  39  -5   4   18.80    6.80
 -39  -5  -4   18.60    6.40
  39   5   4   14.20    6.50
 -39   5  -4    9.60    6.60
 -36  -6   4   -8.10    3.90
  36   6  -4   -1.80    4.70
 -36   6   4    5.00    5.70
 -34  -6   4    7.20    4.80
  34  -6  -4   -6.40    3.60
 -34   6   4    4.10    5.00
  34   6  -4   -3.30    4.40
 -32  -6   4   26.40    7.20
  32  -6  -4   17.90    5.80
 -32   6   4   21.80    5.50
  32   6  -4   42.40    8.10
 -30  -6   4   36.30    8.50
  30  -6  -4   17.20    4.90
  30   6  -4   26.70    7.40
 -30   6   4   31.40    7.70
 -28  -6   4   10.10    5.00
  28  -6  -4    5.00    4.10
 -28   6   4    3.30    4.60
  28   6  -4    9.30    5.10
  26  -6  -4   16.00    4.40
 -26  -6   4   22.10    6.00
  26   6  -4   19.50    5.90
 -26   6   4   18.00    6.10
 -24  -6   4   30.50    7.00
  24  -6  -4   26.10    4.80
 -24   6   4   17.40    6.30
  24   6  -4   25.50   11.20
  22  -6  -4   21.10    4.60
 -22   6   4   25.80    6.30
  22   6  -4   28.20    7.20
 -20  -6   4   89.39   10.10
  20  -6  -4  101.49    8.80
  20  -6  -4  111.09    6.30
 -20   6   4   81.29   15.30
  20   6  -4  114.79   11.20
  18  -6  -4   47.60    5.00
 -18  -6   4   37.80    7.00
  18  -6  -4   48.80    6.70
  18   6  -4   51.09    8.50
 -18   6   4   44.80    8.10
  16  -6  -4   28.00    4.20
 -16  -6   4   29.40    6.60
  16  -6  -4   29.00    5.40
  16   6  -4   36.80    7.70
 -16   6   4   29.70    5.70
  14  -6  -4   36.40    6.10
  14  -6  -4   36.30    4.60
 -14  -6   4   34.90    6.50
 -14   6   4   43.70    6.50
  14   6  -4   62.19    8.50
 -14   6   4   23.80    5.90
  12  -6  -4   26.60    5.10
 -12  -6   4   35.60    6.30
  12  -6  -4   31.60    4.50
 -12   6   4   33.80    6.90
 -12   6   4   32.70    5.50
  12   6  -4   48.50    8.20
  10  -6  -4   44.70    5.70
 -10  -6   4   56.09    7.30
 -10   6   4   45.60    7.20
 -10   6   4   42.10    5.80
  10   6  -4   67.89    8.60
   8  -6  -4  114.59    8.10
  -8  -6   4  119.69    9.60
  -8  -6   4  106.59    6.60
  -8   6   4  100.99    7.90
  -8   6   4  126.39   10.60
   8   6  -4  116.79   10.40
   8   6  -4  111.59    6.60
   6  -6  -4   79.59    7.60
  -6  -6   4   73.49    7.90
   6   6  -4   74.69    9.10
  -6   6   4   74.89    7.10
  -6   6   4   89.79    9.20
   6   6  -4   88.99    6.00
  -4  -6   4   15.00    4.30
   4  -6  -4   12.80    4.00
  -4   6   4   14.20    3.50
   4   6  -4   10.90    4.70
  -4   6   4   10.90    3.80
   4   6  -4    7.00    2.60
  -2  -6   4   17.20    4.20
   2  -6  -4   21.60    4.30
   2   6  -4   20.10    5.50
  -2   6   4   20.40    4.50
  -2   6   4   17.80    5.10
   2   6  -4   18.00    3.50
   0  -6   4    6.30    3.20
   0  -6  -4    4.70    3.00
   0   6  -4    3.00    3.80
   0   6   4    5.50    3.40
   0   6   4    7.50    3.20
   0   6  -4    0.60    2.50
  -2  -6  -4   62.09    7.40
   2  -6   4   53.99    6.20
  -2   6  -4   59.49    6.10
   2   6   4   52.69    7.10
   2   6   4   53.89    6.90
  -2   6  -4   45.30    7.70
   4  -6   4  162.98    9.70
  -4  -6  -4  163.38   11.00
   4   6   4  162.58   10.50
  -4   6  -4  160.88   10.20
  -4   6  -4  171.48   12.10
   4   6   4  159.88   11.00
   6  -6   4   25.90    4.50
  -6  -6  -4   25.40    5.70
   6   6   4   32.40    5.60
  -6   6  -4   37.30    6.80
   6   6   4   28.80    5.10
  -6   6  -4   30.40    5.30
   8  -6   4   22.40    3.80
  -8  -6  -4   24.20    5.20
   8   6   4   17.70    4.30
  -8   6  -4   20.10    4.60
   8   6   4   28.70    5.60
  -8   6  -4   29.60    6.80
  10  -6   4   92.69    6.30
  10  -6   4   99.89   10.60
 -10  -6  -4   94.09    9.50
  10   6   4   98.29    9.00
  10   6   4   93.39    8.20
 -10   6  -4   99.09   10.70
 -10   6  -4  107.99    9.70
  12  -6   4  143.49    7.60
  12  -6   4  155.18   12.60
 -12  -6  -4  135.69   11.40
 -12   6  -4  145.99   12.10
 -12   6  -4  132.69   10.60
  12   6   4  152.18   11.10
  12   6   4  139.59    9.70
 -14  -6  -4   83.79    9.40
  14  -6   4   81.49    5.70
  14  -6   4   87.99   10.10
 -14   6  -4   80.19    8.80
  14   6   4  102.79   10.00
  14   6   4   70.99    7.70
 -14   6  -4   85.79    9.80
 -16  -6  -4   21.60    5.70
  16  -6   4   18.40    5.40
  16   6   4   21.40    4.30
 -16   6  -4   26.00    5.50
  16   6   4   26.20    6.10
  18  -6   4    4.10    5.00
 -18  -6  -4    5.10    3.20
  18   6   4    4.90    3.30
  18   6   4    5.70    3.80
 -18   6  -4    0.20    3.70
 -20  -6  -4   22.60    7.10
  20  -6   4   19.40    5.90
 -20   6  -4   29.50    6.50
  20   6   4   17.80    4.00
  20   6   4   18.50    5.10
  22  -6   4   37.60    7.70
 -22  -6  -4   35.00    6.90
 -22   6  -4   24.90    8.50
  22   6   4   32.00    5.20
  22   6   4   32.10    7.00
 -24  -6  -4   22.50    6.10
  24  -6   4   12.10    5.20
  24   6   4   22.80    6.20
  24   6   4   16.80    4.00
 -24   6  -4   17.30    5.90
  26  -6   4   19.50    6.40
 -26  -6  -4   13.00    5.70
  26   6   4   21.20    7.80
 -26   6  -4   11.70    5.60
  28  -6   4   22.70    6.50
 -28  -6  -4   26.00    6.40
  28   6   4   29.30    7.20
 -28   6  -4   20.50    5.90
  30  -6   4   44.30    9.10
 -30  -6  -4   42.40    8.70
 -30   6  -4   43.00    9.20
  30   6   4   48.90    9.00
 -32  -6  -4    8.90    5.20
  32  -6   4    8.40    4.50
  32   6   4    3.20    4.50
 -32   6  -4   10.20    4.30
  32   6   4    3.10    3.60
  34  -6   4   15.70    5.80
 -34  -6  -4    4.00    4.80
  34   6   4   -2.00    4.90
  34   6   4   15.50    6.20
 -34   6  -4    8.60    7.00
 -29  -7   4   15.20    5.90
  29   7  -4   11.40    7.30
 -29   7   4   25.20    7.30
 -27  -7   4   27.60    7.20
  27  -7  -4   19.10    5.80
 -27   7   4   45.80    8.40
  27   7  -4   28.60    7.40
  25  -7  -4   32.80    6.90
 -25  -7   4   30.10    7.10
 -25   7   4   26.40    7.00
  25   7  -4   42.60    8.80
 -23  -7   4    8.80    4.90
  23  -7  -4    9.70    5.20
 -23   7   4    7.60    4.80
  23   7  -4   13.50    6.20
  21  -7  -4    0.30    3.90
 -21  -7   4    0.50    4.10
 -21   7   4    3.70    3.90
  21   7  -4    6.80    5.20
  19  -7  -4   22.00    5.80
 -19  -7   4   22.20    5.70
  19   7  -4   25.70    7.40
 -19   7   4   21.60    6.20
 -17  -7   4   54.59    9.90
  17  -7  -4   45.90    6.90
  17  -7  -4   57.09    5.70
 -17   7   4   54.39    9.10
  17   7  -4   53.39    8.90
  15  -7  -4   17.40    5.00
  15  -7  -4   26.20    4.00
 -15  -7   4   20.10    6.00
  15   7  -4   21.80    7.00
 -15   7   4   25.30    5.20
 -15   7   4   16.20    5.50
 -13  -7   4   13.90    5.10
  13  -7  -4   11.90    3.40
  13  -7  -4   10.20    4.50
  13   7  -4   21.60    6.30
 -13   7   4    7.20    5.10
 -13   7   4   15.80    4.70
  11  -7  -4   53.09    6.40
 -11  -7   4   41.70    7.50
  11   7  -4   44.90    8.20
 -11   7   4   36.20    6.40
 -11   7   4   45.10    8.60
  -9  -7   4   38.10    6.90
   9  -7  -4   40.90    9.60
   9   7  -4   34.80    7.30
  -9   7   4   38.40    6.80
  -9   7   4   25.10    5.30
  -7  -7   4   -2.00    3.00
   7  -7  -4   -2.60    2.70
  -7   7   4   10.60    3.80
   7   7  -4    1.80    4.30
   7   7  -4   -1.30    2.30
  -5  -7   4   19.40    4.90
   5  -7  -4   10.40    4.20
   5   7  -4    6.80    5.20
  -5   7   4    6.10    3.90
  -5   7   4    8.40    4.40
   3  -7  -4   77.79    7.60
  -3  -7   4   75.89    7.90
  -3   7   4   80.89    9.40
  -3   7   4   75.89    8.40
   3   7  -4   57.89   10.30
   1  -7  -4   73.39    7.40
  -1  -7   4   99.09    8.70
   1   7  -4   66.09   10.80
  -1   7   4   65.39    8.30
  -1   7   4   64.59    8.10
  -1  -7  -4   41.50    6.20
   1  -7   4   37.20    6.00
   1   7   4   62.29    8.40
  -1   7  -4   54.59    6.50
   1   7   4   36.00    6.30
  -1   7  -4   53.69    9.20
   3  -7   4   16.90    4.30
   3   7   4   18.60    5.50
  -3   7  -4   14.40    5.20
   3   7   4   17.20    4.50
  -3   7  -4   19.40    3.80
  -5  -7  -4   75.99    8.10
   5   7   4   57.69    7.70
  -5   7  -4   81.69    7.90
   5   7   4   53.29    7.80
  -5   7  -4   62.09    9.40
  -7  -7  -4   88.79    9.30
   7  -7   4   86.09    7.10
  -7   7  -4   65.09    8.00
   7   7   4   62.89    8.10
   7   7   4   63.49    8.10
  -7   7  -4   53.49    8.60
  -9  -7  -4   34.10    6.80
   9  -7   4   27.70    4.50
   9   7   4   43.70    7.00
  -9   7  -4   27.20    7.10
  -9   7  -4   26.60    5.60
   9   7   4   33.30    5.80
 -11  -7  -4   42.10    7.40
  11  -7   4   32.20    4.70
  11  -7   4   35.60    7.50
  11   7   4   44.80    6.80
 -11   7  -4   38.00    8.00
  11   7   4   36.70    7.00
 -11   7  -4   39.20    6.80
 -13  -7  -4   15.10    6.20
  13  -7   4   18.50    6.50
 -13   7  -4   24.30    5.90
  13   7   4   26.70    6.30
  13   7   4   24.20    4.90
 -13   7  -4   18.40    5.50
 -15  -7  -4    1.20    4.10
  15  -7   4   -1.30    4.10
 -15   7  -4    3.90    4.30
  15   7   4    4.00    3.40
  15   7   4    4.90    4.10
 -15   7  -4   10.10    5.80
  17  -7   4   16.80    5.60
 -17  -7  -4   31.70    7.60
  17   7   4   15.90    4.30
 -19  -7  -4   31.90    7.30
  19  -7   4   31.30    6.90
  19   7   4   39.90    8.00
 -19   7  -4   36.60    7.60
 -21  -7  -4   25.60    7.10
  21  -7   4   26.00    7.10
 -21   7  -4   17.20    6.80
  21   7   4   26.00    6.90
  23  -7   4    8.40    5.40
 -23  -7  -4   14.00    5.00
 -23   7  -4    8.40    5.20
  23   7   4   10.10    6.10
 -25  -7  -4   23.80    6.80
  25  -7   4   14.60    6.20
  25   7   4    6.60    3.40
 -25   7  -4   12.00    6.00
  25   7   4    9.70    6.50
 -27  -7  -4   27.30    7.70
  27  -7   4   26.30    7.20
  27   7   4   25.30    7.50
 -27   7  -4   19.20    6.20
 -18  -8   4    6.00    4.60
  18  -8  -4    3.10    5.60
  18   8  -4    1.40    5.10
 -18   8   4   -7.60    4.50
 -16  -8   4   16.20    6.10
  16  -8  -4   20.90    7.60
 -16   8   4   11.70    6.70
  16   8  -4   31.00    6.60
 -14  -8   4   17.80    5.80
 -14   8   4    6.70    6.10
  14   8  -4   16.30    5.50
 -14   8   4   16.00    7.20
 -12  -8   4   15.70    5.40
  12  -8  -4    1.50    5.80
  12   8  -4    2.70    5.10
 -12   8   4   14.70    5.50
  10  -8  -4    0.70    3.80
 -10  -8   4   21.90    9.80
 -10   8   4   -1.20    6.50
  10   8  -4   -9.90    5.50
 -10   8   4    4.10    4.30
   8  -8  -4   14.00    4.40
  -8  -8   4   13.30    4.90
  -8   8   4    9.50    5.60
  -8   8   4    8.70    5.80
   8   8  -4    1.50    4.10
   6  -8  -4   26.40    5.30
  -6  -8   4   18.90    5.80
  -6   8   4   23.10    6.20
  -6   8   4   30.40    7.10
   6   8  -4   30.20    6.50
  -4  -8   4   59.89    7.90
   4  -8  -4   41.90    6.50
   4   8  -4   43.70    8.50
  -4   8   4   40.00    8.10
  -4   8   4   39.00    7.70
   2  -8  -4   29.70    6.50
  -2  -8   4   22.20    5.60
   2   8  -4   35.40    8.10
  -2   8   4   24.00    7.10
   0  -8   4   26.20    5.40
   0  -8  -4   33.20    6.10
   0   8   4   25.10    5.90
   0   8  -4   21.10    6.60
  -2  -8  -4   25.60    6.10
   2  -8   4   24.80    4.60
   2   8   4   22.20    9.30
  -2   8  -4   19.70    5.80
   2   8   4   31.10    6.50
  -4  -8  -4   23.80    5.80
   4  -8   4   38.40    5.80
   4   8   4   26.00    6.80
  -4   8  -4   26.20    5.40
  -4   8  -4   20.60    7.40
   4   8   4   28.20    6.10
  -6  -8  -4   19.60    6.50
   6  -8   4   15.40    4.00
  -6   8  -4   20.70    5.60
  -6   8  -4   17.10    6.70
   6   8   4   13.90    5.40
   6   8   4   29.90    5.90
  -8  -8  -4   11.30    4.90
   8   8   4    4.60    5.20
  -8   8  -4    7.80    5.60
  -8   8  -4    9.70    4.70
   8   8   4    1.90    4.50
  10  -8   4   -6.20    4.00
 -10  -8  -4    3.20    3.70
  10   8   4   -0.30    3.80
 -10   8  -4    8.60    5.00
 -10   8  -4   -8.10    4.60
  10   8   4    0.00    4.70
  12  -8   4   -9.80    4.20
 -12  -8  -4    4.10    4.50
 -12   8  -4    9.00    5.80
 -12   8  -4    2.50    6.30
  12   8   4   12.30    5.60
 -14  -8  -4   17.60    6.10
  14  -8   4   28.50    8.10
 -14   8  -4   35.50    7.70
  14   8   4   22.00    7.00
 -14   8  -4   19.20    7.00
 -16  -8  -4   15.20    6.40
  16  -8   4   15.90    6.50
 -16   8  -4   13.20    6.90
 -16   8  -4   26.80    6.80
  16   8   4    6.80    5.20
 -48   0   5   -6.70    3.40
 -48   0   5   -5.10    4.40
  46   0  -5   -5.00    3.90
 -46   0   5   -6.40    4.40
 -46   0   5    4.70    4.20
 -44   0   5   -5.60    3.10
  44   0  -5   -6.40    3.60
 -44   0   5   -5.50    4.30
 -42   0   5    1.70    3.30
  42   0  -5   -2.60    3.10
 -42   0   5   -3.40    3.40
 -40   0   5   -2.70    2.60
 -40   0   5    0.60    3.10
  40   0  -5   -3.80    3.40
 -38   0   5   -1.50    2.50
 -38   0   5   -0.50    3.20
  38   0  -5   -3.50    2.90
  36   0  -5   -0.10    2.70
 -36   0   5   -4.90    2.40
 -36   0   5   -3.40    2.40
  34   0  -5   -2.70    2.20
 -34   0   5    1.70    2.50
 -32   0   5   -1.40    2.50
  32   0  -5   -3.70    1.90
 -32   0   5    3.00    2.80
  30   0  -5    3.20    2.10
 -30   0   5   -1.40    2.20
 -30   0   5   -0.10    2.50
 -28   0   5    1.00    2.60
 -28   0   5   -3.80    2.30
  28   0  -5    2.40    2.00
  26   0  -5   -0.20    1.40
 -26   0   5   -1.50    1.90
 -26   0   5    0.00    2.30
  24   0  -5    1.50    1.70
  24   0  -5    0.30    2.20
 -24   0   5   -2.00    2.10
 -24   0   5   -0.20    2.20
  22   0  -5    1.00    1.40
 -22   0   5   -1.90    1.70
  22   0  -5   -0.60    2.00
 -22   0   5    1.00    1.90
 -20   0   5   -1.00    1.60
 -20   0   5    2.70    2.10
 -20   0   5   -0.40    1.70
  18   0  -5    0.50    1.10
  18   0  -5    0.90    2.10
 -18   0   5   -1.40    1.50
 -16   0   5    1.40    1.80
  16   0  -5    1.80    1.80
  14   0  -5    0.40    1.70
 -14   0   5   -0.70    1.80
 -12   0   5    1.30    1.90
  12   0  -5    0.00    1.50
 -10   0   5   -1.50    1.40
  10   0  -5    1.50    1.40
   8   0  -5    0.60    1.50
  -8   0   5   -0.70    1.20
   6   0  -5    2.30    1.70
  -6   0   5   -1.00    1.30
  -4   0   5    1.00    1.60
   4   0  -5    1.10    1.60
  -2   0   5   -0.20    1.50
   2   0  -5   -0.40    1.40
   0   0  -5    0.50    1.70
   0   0   5    0.40    1.50
   2   0   5   -0.20    1.50
  -2   0  -5    1.50    1.60
   4   0   5   -1.90    1.20
  -4   0  -5    1.70    2.00
   4   0   5    2.10    1.10
   6   0   5    0.50    1.70
   6   0   5    1.80    1.20
  -6   0  -5   -0.10    1.30
   6   0   5   -1.60    1.00
  -8   0  -5   -0.10    1.30
  -8   0  -5   -1.70    1.30
   8   0   5   -0.40    2.00
   8   0   5   -2.30    1.10
   8   0   5    2.30    1.40
  10   0   5   -0.10    1.90
 -10   0  -5   -0.20    1.60
  10   0   5    0.20    1.20
  10   0   5   -0.90    1.20
 -10   0  -5    1.50    1.90
 -12   0  -5    0.40    2.10
 -12   0  -5    2.50    2.30
  12   0   5   -0.80    1.90
  12   0   5    2.60    1.60
  14   0   5   -0.50    1.60
 -14   0  -5   -0.60    2.10
  14   0   5    0.20    2.10
 -14   0  -5    0.90    1.70
  16   0   5    3.40    1.90
 -16   0  -5   -0.70    1.90
 -18   0  -5    1.50    2.20
 -18   0  -5   -1.00    1.90
  18   0   5    3.50    2.00
  18   0   5   -0.50    1.80
  20   0   5    0.40    2.20
  20   0   5    0.70    2.20
 -20   0  -5    4.90    3.40
 -20   0  -5    0.00    1.60
 -22   0  -5   -1.20    2.20
  22   0   5   -2.70    2.10
 -22   0  -5    2.00    2.40
  22   0   5   -3.30    2.40
 -24   0  -5    1.40    2.70
  24   0   5    1.70    3.00
 -24   0  -5   -0.70    1.90
  26   0   5   -0.20    2.30
 -26   0  -5   -1.00    2.50
 -26   0  -5    0.40    2.50
  28   0   5    2.60    3.20
 -28   0  -5    0.30    2.50
 -28   0  -5    0.10    2.20
 -30   0  -5    3.50    3.30
 -30   0  -5   -1.20    2.90
  30   0   5   -2.50    2.80
 -32   0  -5    4.30    3.40
  32   0   5    1.10    3.10
 -32   0  -5    3.70    2.80
 -34   0  -5   -4.40    3.00
  34   0   5   -1.50    2.40
 -34   0  -5    1.00    2.90
 -36   0  -5    0.60    3.30
 -36   0  -5   -1.70    3.20
  36   0   5    2.30    3.80
 -38   0  -5   -3.70    3.40
 -38   0  -5   -0.60    3.40
  38   0   5   -3.90    4.10
 -40   0  -5    3.10    3.70
 -40   0  -5   -4.00    3.50
  40   0   5   -1.70    3.30
 -42   0  -5    2.60    3.90
 -42   0  -5   -5.40    3.50
  42   0   5    3.50    4.30
 -44   0  -5    3.10    4.40
  44   0   5    1.00    3.70
 -44   0  -5   -7.20    6.20
  46   0   5    1.50    4.80
 -46   0  -5  -11.20    4.20
 -46   0  -5    2.00    4.50
 -47  -1   5    2.40    4.10
  47  -1  -5    0.30    4.60
 -47  -1   5   -2.30    4.30
 -47   1   5   -2.50    4.10
 -47   1   5    0.50    3.60
 -45  -1   5   -1.20    4.30
 -45  -1   5    4.60    3.40
  45  -1  -5   -7.20    4.10
  45   1  -5    3.90    4.60
 -45   1   5   -2.00    3.80
 -45   1   5   -2.80    4.30
 -43  -1   5    0.50    2.90
  43  -1  -5   -2.60    3.30
 -43  -1   5   -2.60    3.40
  43   1  -5   -2.50    3.70
 -43   1   5   -0.70    3.40
 -43   1   5   -5.50    3.50
 -41  -1   5    2.80    2.90
 -41  -1   5   -6.70    3.70
  41  -1  -5   -0.80    3.50
 -41   1   5   -3.90    2.50
 -41   1   5    5.00    3.40
  41   1  -5   -1.40    2.90
 -39  -1   5   -1.80    2.70
  39  -1  -5   -1.90    2.70
 -39  -1   5   -2.90    3.30
 -39   1   5   -6.10    3.00
 -39   1   5    0.00    3.30
  37  -1  -5    5.80    3.20
 -37  -1   5   -0.90    3.00
 -37  -1   5    8.70    4.40
 -37   1   5   -1.70    2.70
  37   1  -5    4.20    3.50
 -37   1   5    0.70    3.20
 -35  -1   5   -1.40    3.00
 -35  -1   5    8.20    2.50
  35  -1  -5    3.60    3.10
 -35   1   5    2.60    3.20
  35   1  -5    5.10    3.30
 -35   1   5    5.20    3.20
 -33  -1   5    2.70    3.00
 -33  -1   5   -2.40    1.90
  33  -1  -5    4.30    3.10
 -33   1   5   -3.70    2.20
 -33   1   5    1.40    3.20
 -31  -1   5   15.30    3.50
  31  -1  -5   15.00    3.50
 -31  -1   5    8.80    4.20
 -31   1   5   13.10    4.00
 -31   1   5   11.70    3.20
  31   1  -5   11.20    3.50
 -29  -1   5   10.70    3.20
 -29  -1   5   12.60    3.20
  29  -1  -5   15.60    3.20
 -29   1   5    9.90    3.20
 -29   1   5    9.20    3.50
  29   1  -5   10.50    3.40
  27  -1  -5    1.90    2.40
 -27  -1   5    2.30    2.80
  27  -1  -5    0.60    1.90
 -27  -1   5   -0.90    1.70
  27   1  -5    1.80    2.00
 -27   1   5   -0.70    2.10
 -27   1   5   -4.10    2.10
  25  -1  -5   -0.30    1.50
 -25  -1   5   -3.20    1.80
  25  -1  -5   -1.00    1.90
 -25  -1   5    0.40    1.90
  25   1  -5    2.30    1.90
 -25   1   5    0.90    2.20
 -25   1   5    1.60    2.00
 -25   1   5    7.70    3.70
 -23  -1   5    1.50    2.50
 -23  -1   5   -0.60    1.60
  23  -1  -5   -1.10    2.30
  23  -1  -5    0.60    1.60
  23   1  -5   -1.60    1.80
 -23   1   5    4.90    1.70
 -23   1   5    1.70    2.20
 -23   1   5   -1.30    2.00
 -21  -1   5   21.50    4.60
  21  -1  -5   22.60    4.00
  21  -1  -5   19.50    2.60
 -21  -1   5   21.80    3.60
  21   1  -5   23.90    4.80
  21   1  -5   21.50    3.40
 -21   1   5   34.70    8.90
 -19  -1   5   17.70    3.50
 -19  -1   5   17.60    2.90
 -19  -1   5   18.60    4.20
  19  -1  -5   19.10    3.60
 -19   1   5   19.90    4.10
  19   1  -5   18.70    4.20
  19   1  -5   17.70    2.90
 -17  -1   5   44.00    4.90
  17  -1  -5   46.30    5.40
  17   1  -5   36.40    9.50
  17   1  -5   47.60    4.00
 -17   1   5   49.20    5.70
 -15  -1   5  123.59    5.90
  15  -1  -5  118.69    8.00
 -15  -1   5  132.19    7.80
 -15   1   5  116.09    8.20
  15   1  -5  117.69    8.30
  13  -1  -5   45.70    5.30
 -13  -1   5   38.30    3.60
 -13  -1   5   50.79    5.20
 -13   1   5   47.00    5.40
  13   1  -5   48.10    3.60
  13   1  -5   40.30    5.30
 -11  -1   5  175.98    6.50
  11  -1  -5  187.88    9.90
 -11  -1   5  193.98    9.60
  11   1  -5  196.38    7.00
 -11   1   5  202.48   10.70
  11   1  -5  189.08   10.10
  -9  -1   5  161.18    6.10
   9  -1  -5  179.98    9.60
  -9  -1   5  177.48    9.00
  -9   1   5  184.58    9.90
   9   1  -5  182.68    6.50
   9   1  -5  170.88    9.70
   7  -1  -5    2.70    2.10
  -7  -1   5    4.50    1.90
  -7  -1   5    4.90    1.20
   7   1  -5    7.00    2.70
   7   1  -5    3.30    1.40
  -7   1   5    6.80    2.60
  -5  -1   5  198.68    6.70
  -5  -1   5  205.08    9.80
   5  -1  -5  199.78   10.10
  -5   1   5  204.88   10.50
   5   1  -5  201.38    6.90
   5   1  -5  203.08   10.50
  -3  -1   5   61.19    3.80
  -3  -1   5   65.99    5.90
   3  -1  -5   58.29    5.60
  -3  -1   5   59.19    3.70
  -3   1   5   66.59    6.00
   3   1  -5   55.09    3.60
   3   1  -5   72.39    6.30
  -1  -1   5    0.30    0.90
  -1  -1   5   -0.50    1.20
   1  -1  -5    3.40    1.80
  -1  -1   5   -1.20    1.40
  -1   1   5    1.50    2.10
   1   1  -5    0.50    1.50
   1  -1   5   10.50    2.00
   1  -1   5   14.50    3.00
   1  -1   5   12.70    2.20
  -1  -1  -5   12.50    3.20
   1   1   5   11.40    3.00
  -1   1  -5    9.10    3.00
   3  -1   5   57.79    5.80
  -3  -1  -5   54.29    5.70
   3  -1   5   63.09    4.30
   3   1   5   57.39    5.90
  -3   1  -5   63.39    5.80
   5  -1   5   22.40    3.00
   5  -1   5   22.00    4.00
  -5  -1  -5   17.80    3.70
   5  -1   5   23.90    3.00
  -5  -1  -5   22.60    2.50
   5   1   5   17.80    3.70
  -5   1  -5   17.40    3.40
   5   1   5   23.60    2.40
  -7  -1  -5  318.17   13.50
   7  -1   5  306.27   13.30
   7  -1   5  309.37   10.80
   7  -1   5  297.97   10.40
  -7  -1  -5  302.37    9.30
   7   1   5  301.27   13.30
   7   1   5  299.57    9.20
  -7   1  -5  293.07   13.10
  -7   1  -5  303.27   12.70
  -9  -1  -5   59.99    4.40
   9  -1   5   59.29    4.90
   9  -1   5   63.19    6.50
  -9  -1  -5   61.29    6.30
  -9   1  -5   61.19    6.00
   9   1   5   71.99    6.30
   9   1   5   59.49    4.50
  -9   1  -5   55.09    5.50
  11  -1   5   68.29    6.90
  11  -1   5   75.99    5.70
 -11  -1  -5   83.59    7.00
 -11  -1  -5   74.89    5.10
 -11   1  -5   77.69    7.00
 -11   1  -5   74.09    6.30
  11   1   5   72.39    5.00
  11   1   5   80.69    7.10
 -13  -1  -5    3.70    2.30
  13  -1   5    0.50    1.60
 -13   1  -5    1.00    2.00
  13   1   5    5.40    2.60
 -13   1  -5    3.60    2.40
  13   1   5    4.70    1.70
 -15  -1  -5    7.20    3.60
  15  -1   5    8.80    2.70
 -15   1  -5    7.30    3.40
  15   1   5   10.10    3.50
  15   1   5    6.70    2.50
 -15   1  -5   10.70    3.00
 -17  -1  -5    2.40    2.30
  17  -1   5    7.60    2.90
  17   1   5    8.60    2.60
 -17   1  -5    4.70    2.70
 -17   1  -5    2.90    2.10
  19  -1   5   26.30    4.90
 -19  -1  -5   26.60    5.00
 -19   1  -5   23.80    5.00
  19   1   5   37.90    4.90
 -19   1  -5   29.00    5.00
  19   1   5   27.50    5.30
 -21  -1  -5  331.67   15.30
  21  -1   5  339.27   14.90
  21   1   5  340.47   14.50
 -21   1  -5  336.97   14.40
 -21   1  -5  321.57   15.60
  21   1   5  355.46   16.20
  23  -1   5    9.20    3.50
 -23  -1  -5    6.60    3.10
 -23  -1  -5    5.50    3.20
  23   1   5   14.50    3.80
 -23   1  -5   12.50    4.10
  23   1   5    4.40    3.10
 -23   1  -5    9.50    3.50
 -25  -1  -5   86.49    8.40
 -25  -1  -5   90.29    8.70
  25  -1   5  101.79    8.90
  25   1   5   87.19    8.70
 -25   1  -5  112.29    9.70
  25   1   5   94.39    8.10
 -25   1  -5   93.79   12.10
 -27  -1  -5    7.70    2.70
  27  -1   5    4.10    3.10
 -27  -1  -5    5.20    3.10
  27   1   5    5.70    3.10
  27   1   5    6.20    3.10
 -27   1  -5    3.50    2.80
 -27   1  -5    3.70    2.80
 -29  -1  -5   10.30    3.60
 -29  -1  -5   13.00    4.20
  29  -1   5   11.80    4.10
 -29   1  -5   17.90    3.90
  29   1   5   13.50    4.50
  29   1   5   13.20    4.60
 -29   1  -5    8.30    4.30
  31  -1   5    4.70    4.30
 -31  -1  -5    4.00    3.00
 -31  -1  -5    8.10    3.60
 -31   1  -5    1.10    2.80
 -31   1  -5    5.70    3.40
  31   1   5    9.80    4.10
  31   1   5    5.70    3.70
 -33  -1  -5   17.60    4.30
 -33  -1  -5   20.10    5.30
  33  -1   5   24.20    5.90
 -33   1  -5    9.70    4.20
  33   1   5   11.30    4.80
  33   1   5   12.60    4.90
 -33   1  -5   21.20    4.40
 -35  -1  -5   -0.10    3.00
  35  -1   5    4.80    4.00
 -35  -1  -5   -2.10    3.30
 -35   1  -5    3.60    3.50
  35   1   5    5.30    4.60
 -35   1  -5    6.80    4.20
  35   1   5   -3.40    3.40
 -37  -1  -5   16.80    5.00
  37  -1   5   12.10    5.30
 -37  -1  -5   10.70    4.00
  37   1   5    6.80    4.80
 -37   1  -5   18.20    4.70
  37   1   5   23.90    6.70
 -39  -1  -5    3.30    4.30
 -39  -1  -5    9.40    4.90
  39  -1   5    8.30    5.30
 -39   1  -5   14.30    5.50
 -39   1  -5   10.10    4.30
  39   1   5    9.10    5.70
  39   1   5    8.50    4.90
 -41  -1  -5   21.20    7.40
  41  -1   5   16.90    6.40
 -41   1  -5   20.50    5.80
  41   1   5    9.80    6.00
  41   1   5   16.10    6.50
 -41   1  -5   24.90    6.00
  43  -1   5   34.70    8.00
 -43  -1  -5   21.80    5.60
 -43  -1  -5   18.50    6.10
 -43   1  -5   19.00    6.90
 -43   1  -5   26.40    5.80
  43   1   5   26.20    6.90
  43   1   5   38.70    8.40
  45  -1   5   -7.90    3.70
 -45  -1  -5    2.00    4.60
 -45  -1  -5    3.20    5.00
 -45   1  -5    0.00    4.40
  45   1   5    1.70    4.40
  45   1   5   -2.40    4.10
 -45   1  -5   -2.80    4.20
 -46  -2   5   -6.10    3.40
  46  -2  -5    3.30    4.60
 -46   2   5   -2.70    4.30
 -46   2   5   -4.60    3.70
  46   2  -5    9.80    4.80
 -44  -2   5   -1.30    4.50
  44  -2  -5    7.60    4.40
  44   2  -5    3.30    4.60
 -44   2   5   -2.00    4.40
 -44   2   5    2.30    4.60
 -42  -2   5    1.70    4.50
  42  -2  -5    2.80    3.70
 -42  -2   5    3.50    3.10
 -42   2   5    0.40    3.70
 -42   2   5    9.00    4.50
  42   2  -5    1.70    3.90
 -40  -2   5    6.80    2.90
 -40  -2   5   -3.70    3.80
  40  -2  -5    2.80    3.00
 -40   2   5   -3.70    4.00
 -40   2   5    2.20    2.40
  40   2  -5    3.80    4.10
 -38  -2   5   -1.70    2.60
 -38  -2   5   -8.90    6.80
  38  -2  -5   -2.40    2.90
  38   2  -5    0.00    3.50
 -38   2   5    3.40    3.80
 -38   2   5   -0.20    2.90
 -36  -2   5    2.10    2.80
 -36  -2   5    0.20    2.10
 -36   2   5   -4.90    2.50
  36   2  -5   -1.00    2.80
 -36   2   5   -0.40    3.20
 -34  -2   5   -3.70    2.50
 -34  -2   5   -1.30    1.80
  34  -2  -5   -2.50    2.60
  34   2  -5   -0.10    2.70
 -34   2   5   -4.10    2.20
 -34   2   5   -3.00    2.70
  32  -2  -5   14.70    3.80
 -32  -2   5    9.70    4.20
 -32  -2   5   12.50    2.60
 -32   2   5    3.70    3.00
 -32   2   5   12.70    4.50
  32   2  -5   19.10    4.60
 -30  -2   5   -2.10    2.70
 -30  -2   5   10.10    1.90
  30  -2  -5    2.60    2.50
 -30   2   5    3.40    2.90
  30   2  -5    4.30    3.50
 -30   2   5   -3.40    2.60
  28  -2  -5   -0.40    2.30
 -28  -2   5    8.80    2.70
  28  -2  -5    6.80    3.40
 -28  -2   5    6.20    3.30
  28   2  -5    9.60    3.40
 -28   2   5    4.20    2.90
 -26  -2   5   10.30    2.60
  26  -2  -5   18.10    4.70
 -26  -2   5   12.30    4.20
  26  -2  -5   12.20    2.70
  26   2  -5   16.30    3.90
 -26   2   5   18.80    4.70
 -26   2   5    6.20    3.10
  24  -2  -5    3.80    1.60
 -24  -2   5    1.90    1.80
  24  -2  -5    1.70    2.30
  24  -2  -5   -2.10    1.80
 -24  -2   5   -0.30    2.10
  24   2  -5   -1.30    2.00
 -24   2   5    2.90    2.90
  22  -2  -5   59.99    6.00
  22  -2  -5   49.70    4.60
  22  -2  -5   41.50    3.90
 -22  -2   5   49.30    4.80
 -22  -2   5   64.09    7.20
  22   2  -5   60.39    5.80
 -22   2   5   45.80    6.90
 -20  -2   5   86.29    8.20
 -20  -2   5   79.49    5.70
  20  -2  -5   78.19    6.50
  20   2  -5   81.19    6.10
 -20   2   5   86.19    7.80
  18  -2  -5   -3.40    1.70
 -18  -2   5    2.20    1.70
 -18  -2   5   -1.10    1.80
 -18   2   5    0.50    2.50
  18   2  -5   -0.30    1.30
  16  -2  -5    4.40    2.40
 -16  -2   5    4.50    2.50
 -16  -2   5    3.10    2.00
  16   2  -5    5.00    2.30
 -16   2   5    7.20    3.00
  16   2  -5    7.60    3.00
 -14  -2   5    4.20    1.70
  14  -2  -5    4.80    2.20
 -14  -2   5    0.70    2.00
  14   2  -5    2.10    2.00
  14   2  -5    4.70    2.60
 -14   2   5    3.10    3.30
  12  -2  -5  134.59    8.40
 -12  -2   5  144.29    7.60
 -12  -2   5  124.79   13.90
 -12   2   5  115.09    9.80
  12   2  -5  134.19   12.90
  12   2  -5  121.19    6.60
 -10  -2   5   88.59    6.30
  10  -2  -5   89.09    6.80
  10   2  -5   85.79    7.20
 -10   2   5   84.69    7.40
  10   2  -5   91.49    5.70
  -8  -2   5    2.80    2.00
   8  -2  -5    1.30    1.80
  -8  -2   5    8.30    1.60
  -8   2   5    4.40    2.70
   8   2  -5    2.90    1.80
   8   2  -5    4.60    2.60
  -6  -2   5    3.90    2.20
  -6  -2   5    1.90    1.80
   6  -2  -5    4.00    2.30
  -6   2   5    2.30    2.00
   6   2  -5    2.40    1.90
   6   2  -5    4.10    1.50
  -4  -2   5   13.40    3.20
  -4  -2   5    7.40    2.00
   4  -2  -5   11.40    3.10
  -4   2   5   10.50    2.90
   4   2  -5   13.90    2.60
   4   2  -5   17.10    3.80
   2  -2  -5   20.70    4.00
  -2  -2   5   23.60    3.70
  -2  -2   5   26.50    4.30
  -2   2   5   22.50    4.30
   2   2  -5   18.60    4.10
   2   2  -5   19.30    3.10
   0  -2   5   53.89    5.20
   0  -2  -5   58.49    5.70
   0   2  -5   53.99    4.70
   0   2   5   61.69    6.30
   0   2  -5   57.89    5.80
   2  -2   5   41.10    5.00
  -2  -2  -5   39.80    5.10
   2  -2   5   37.40    4.10
  -2   2  -5   35.50    4.70
   2   2   5   27.80    4.80
  -2   2  -5   29.90    4.70
  -2   2  -5   39.60    4.20
  -4  -2  -5    6.50    1.60
   4  -2   5    7.40    2.10
   4  -2   5    4.50    2.40
  -4  -2  -5    4.40    2.60
   4   2   5    5.00    2.50
  -4   2  -5    7.20    2.70
  -4   2  -5    5.00    2.00
   6  -2   5    1.90    1.70
   6  -2   5    1.10    1.90
  -6  -2  -5    4.30    1.70
  -6  -2  -5    4.70    2.40
  -6   2  -5    9.80    2.70
  -6   2  -5    7.40    2.30
   6   2   5    3.30    2.40
   6   2   5    3.60    1.40
  -8  -2  -5    0.90    1.80
  -8  -2  -5    0.60    1.40
   8  -2   5   -1.60    1.30
   8   2   5    4.10    1.50
   8   2   5    5.50    2.70
  -8   2  -5    2.10    2.10
  -8   2  -5    1.30    2.00
  10  -2   5   15.30    3.30
 -10  -2  -5   22.50    6.70
 -10  -2  -5   16.80    2.80
  10   2   5   18.80    2.80
 -10   2  -5   20.40    4.20
  10   2   5   13.50    3.50
 -10   2  -5   19.00    3.80
 -12  -2  -5   40.10    6.20
  12  -2   5   45.50    5.20
  12   2   5   40.50    4.20
  12   2   5   47.70    5.90
 -12   2  -5   44.40    5.00
 -14  -2  -5  175.78   10.80
  14  -2   5  173.28   10.00
 -14   2  -5  156.18   10.30
  14   2   5  165.18    8.50
 -14   2  -5  186.28    9.60
  14   2   5  175.08   10.70
  16  -2   5   11.20    3.30
 -16  -2  -5   15.60    4.20
 -16   2  -5   11.20    3.20
 -16   2  -5   10.30    3.10
  16   2   5   13.20    3.10
 -18  -2  -5    2.40    2.50
  18  -2   5    4.50    2.40
 -18   2  -5    7.30    3.20
  18   2   5    6.60    2.80
 -18   2  -5    7.30    2.60
  18   2   5    7.70    2.90
 -20  -2  -5    0.40    2.70
  20  -2   5    0.40    2.10
  20   2   5    2.10    2.40
 -20   2  -5    0.90    2.40
  20   2   5   -1.30    2.20
 -20   2  -5    1.40    2.60
 -22  -2  -5    0.40    2.10
  22  -2   5    0.70    1.90
 -22   2  -5    2.40    2.50
  22   2   5    5.10    3.10
  22   2   5   -0.90    2.20
 -22   2  -5    1.80    2.70
 -24  -2  -5   18.30    4.70
  24  -2   5   24.00    5.00
 -24   2  -5   19.30    3.60
  24   2   5   18.80    4.50
  24   2   5   26.70    5.40
 -24   2  -5   18.40    5.20
  26  -2   5   53.29    7.00
 -26  -2  -5   42.70    6.90
 -26   2  -5   35.30    6.90
 -26   2  -5   45.50    5.90
  26   2   5   39.90    6.50
  26   2   5   41.50    6.90
 -28  -2  -5    4.70    3.30
  28  -2   5    1.20    3.20
 -28   2  -5    2.60    2.80
  28   2   5    3.00    3.40
  28   2   5    1.00    3.10
 -28   2  -5    3.50    3.60
 -30  -2  -5   10.50    4.90
  30  -2   5    7.30    3.00
  30   2   5   -1.60    2.90
 -30   2  -5    5.60    3.90
  30   2   5    6.10    3.80
 -30   2  -5    6.00    4.80
  32  -2   5    0.50    3.40
 -32  -2  -5    2.40    3.20
  32   2   5   -1.80    2.70
 -32   2  -5   -3.10    3.20
 -32   2  -5    4.90    2.80
 -34  -2  -5   -0.60    3.50
  34  -2   5   -3.70    2.60
 -34   2  -5   -3.10    2.40
  34   2   5   -0.10    3.30
  34   2   5   -3.90    3.30
 -34   2  -5    2.40    4.30
 -36  -2  -5    3.70    4.70
 -36   2  -5   -4.00    3.70
 -36   2  -5   -2.90    2.70
  36   2   5    0.30    4.00
  36   2   5   -2.30    3.80
 -38  -2  -5    8.80    4.90
  38  -2   5    3.70    4.10
  38   2   5    0.20    3.90
  38   2   5    9.70    5.50
 -38   2  -5    7.90    5.30
 -38   2  -5   -1.80    3.80
 -40  -2  -5    1.50    4.20
  40  -2   5   -5.80    3.90
 -40   2  -5   -6.30    3.40
 -40   2  -5   -3.30    4.00
  40   2   5   -2.00    4.60
  40   2   5   -1.90    3.60
 -42  -2  -5   11.30    5.30
  42  -2   5    3.40    4.90
 -42   2  -5   -3.40    3.30
  42   2   5    7.30    5.50
 -42   2  -5    2.90    4.60
  42   2   5   -4.80    4.00
 -44  -2  -5   -0.20    4.20
  44  -2   5    0.80    4.80
 -44   2  -5    6.80    4.90
  44   2   5   -6.40    3.90
 -44   2  -5   -3.50    4.30
  44   2   5   -1.80    4.80
 -45  -3   5   -3.90    3.70
  45  -3  -5    6.20    5.00
 -45   3   5    0.80    4.50
  45   3  -5    4.20    4.80
 -43  -3   5   -1.50    3.50
  43  -3  -5   -5.90    4.00
 -43   3   5   -0.30    4.20
 -43   3   5   -2.50    3.90
  43   3  -5   -1.00    4.00
 -41  -3   5    1.00    4.90
  41  -3  -5   -2.60    4.00
 -41   3   5   -4.30    3.50
 -41   3   5   -1.80    3.10
  41   3  -5   15.60    6.00
  39  -3  -5   -0.50    3.30
 -39  -3   5    3.80    4.20
  39   3  -5    6.00    4.70
 -39   3   5    0.50    4.30
 -39   3   5   -4.50    2.50
 -37  -3   5    0.00    3.70
 -37   3   5    5.20    4.20
  37   3  -5   -3.60    4.10
 -37   3   5    4.50    3.20
  35  -3  -5   17.60    4.80
 -35  -3   5    9.40    4.10
 -35   3   5   15.50    7.50
 -35   3   5    9.60    3.90
  35   3  -5   12.20    4.20
 -33  -3   5   -0.20    3.60
  33  -3  -5    2.60    2.90
 -33   3   5   -0.60    3.30
 -33   3   5    1.40    3.00
  33   3  -5   -1.70    3.20
  31  -3  -5    1.40    2.80
 -31  -3   5    5.90    3.50
  31   3  -5    4.40    3.00
 -31   3   5    4.40    3.30
 -31   3   5    3.90    3.30
 -29  -3   5   -2.60    2.60
  29  -3  -5   -2.20    2.20
  29  -3  -5    0.70    2.30
 -29   3   5   -4.40    2.70
  29   3  -5   -3.70    3.00
 -29   3   5   -5.60    2.20
  27  -3  -5    2.40    2.30
  27  -3  -5    4.30    2.60
 -27  -3   5   -1.10    2.70
  27   3  -5    2.00    2.80
 -27   3   5    3.10    3.00
 -27   3   5    0.90    2.00
 -25  -3   5   20.20    5.20
 -25  -3   5    7.60    2.10
  25  -3  -5    7.90    3.00
  25  -3  -5    9.30    3.00
 -25   3   5    7.70    3.60
  25   3  -5    9.40    3.70
  23  -3  -5    9.40    2.60
 -23  -3   5    7.80    2.30
 -23  -3   5    8.60    3.90
  23  -3  -5   13.30    3.60
 -23   3   5    3.10    2.80
  23   3  -5   10.10    4.50
 -21  -3   5    2.10    1.70
  21  -3  -5   -1.20    1.80
  21  -3  -5    4.50    2.20
 -21  -3   5    3.30    2.80
 -21  -3   5    2.50    1.60
  21  -3  -5   -1.00    1.40
  21   3  -5    2.90    2.60
 -21   3   5    1.60    2.60
  19  -3  -5    9.50    2.40
  19  -3  -5    9.70    2.20
 -19  -3   5    8.90    3.80
 -19  -3   5   17.40    2.80
  19  -3  -5   14.90    3.50
 -19   3   5   13.30    4.20
  19   3  -5   14.40    3.50
 -17  -3   5    9.70    2.10
 -17  -3   5    7.60    3.20
  17  -3  -5   11.30    3.20
 -17   3   5   11.80    3.60
  17   3  -5    9.40    3.20
 -15  -3   5    0.20    1.40
  15  -3  -5    0.40    1.60
 -15  -3   5    0.50    2.20
  15   3  -5    1.20    1.70
 -15   3   5   -2.40    2.30
  13  -3  -5   21.40    4.00
 -13  -3   5   23.00    3.50
 -13  -3   5   32.20    5.80
  13   3  -5   29.90    4.00
 -13   3   5   20.00    4.30
 -11  -3   5   88.49    7.80
  11  -3  -5  108.79    7.80
 -11  -3   5  100.89    6.50
  11   3  -5   92.59    7.00
  11   3  -5  103.09    8.20
 -11   3   5  101.09    8.50
  -9  -3   5    8.90    2.40
  -9  -3   5    5.20    3.00
   9  -3  -5    5.80    2.40
   9   3  -5   10.30    2.90
  -9   3   5   10.40    3.20
   9   3  -5    7.70    3.00
   7  -3  -5   47.90    5.70
  -7  -3   5   39.80    9.90
  -7  -3   5   41.50    4.60
   7   3  -5   46.20    5.20
  -7   3   5   50.69    6.10
   7   3  -5   39.50    8.10
   5  -3  -5   44.10    5.10
  -5  -3   5   44.00    4.90
  -5  -3   5   56.89    6.00
   5   3  -5   45.40    5.30
  -5   3   5   45.10    5.80
   5   3  -5   44.10    5.20
  -3  -3   5   69.59    6.00
   3  -3  -5   77.59    6.80
   3   3  -5   76.39    6.70
  -3   3   5   65.79    8.20
   3   3  -5   75.79    6.60
   1  -3  -5   32.00    5.10
  -1  -3   5   28.00    4.40
   1   3  -5   28.80    4.70
   1   3  -5   26.90    4.50
   1   3  -5   32.40    4.80
   1  -3   5   19.30    3.90
  -1  -3  -5   17.80    4.00
  -1  -3  -5   18.90    2.50
   1   3   5   20.60    2.50
  -1   3  -5   18.80    3.80
  -1   3  -5   18.10    3.70
  -1   3  -5   14.90    3.40
  -3  -3  -5    4.00    1.60
  -3  -3  -5    5.30    2.90
  -3   3  -5    4.00    2.10
  -3   3  -5    4.20    2.40
   3   3   5    4.10    3.30
  -3   3  -5   -1.20    1.80
   5  -3   5   50.39    5.80
  -5  -3  -5   48.50    4.30
  -5  -3  -5   58.89    9.90
   5   3   5   61.19    7.70
   5   3   5   51.59    4.20
  -5   3  -5   60.59    6.10
  -5   3  -5   56.29    5.40
  -5   3  -5   53.59    5.50
  -7  -3  -5   16.60    2.90
   7  -3   5   19.90    4.20
  -7  -3  -5   10.00    3.50
  -7   3  -5   13.10    3.10
   7   3   5   18.30    5.20
  -7   3  -5   20.50    4.20
   7   3   5   15.00    2.70
  -7   3  -5   21.00    4.50
   9  -3   5    4.90    2.70
  -9  -3  -5    9.50    3.20
  -9   3  -5    9.60    3.20
   9   3   5    5.40    2.00
 -11  -3  -5   -0.60    1.70
  11  -3   5    0.30    1.70
  11   3   5    2.90    1.90
 -11   3  -5    0.40    2.20
 -11   3  -5   -0.30    1.60
 -13  -3  -5    9.10    2.90
  13  -3   5    8.60    3.20
  13   3   5    8.10    3.80
 -13   3  -5    4.50    2.70
 -13   3  -5    5.90    2.30
  13   3   5    7.80    2.70
 -15  -3  -5    6.40    3.20
  15  -3   5    8.30    3.20
 -15   3  -5   13.60    2.80
  15   3   5   15.60    3.30
  15   3   5    5.90    2.90
 -15   3  -5   13.60    3.70
 -17  -3  -5   -2.00    2.10
  17  -3   5    3.60    2.60
 -17   3  -5    2.40    2.20
  17   3   5    0.20    2.30
 -17   3  -5   -2.40    2.70
  17   3   5    0.50    2.20
  19  -3   5    0.70    2.70
 -19  -3  -5    1.60    2.30
 -19   3  -5    0.10    2.40
  19   3   5   -0.40    2.50
  19   3   5    1.70    2.10
 -19   3  -5   -0.20    2.50
  21  -3   5   -1.00    2.50
 -21  -3  -5    3.40    2.70
  21   3   5    0.20    2.80
 -21   3  -5    1.60    2.30
 -21   3  -5    0.00    2.60
  23  -3   5    8.70    3.80
 -23  -3  -5   -0.80    2.30
 -23   3  -5    2.00    2.30
  23   3   5    4.20    3.30
 -23   3  -5    6.50    3.60
  23   3   5    7.90    3.40
  25  -3   5   -0.20    2.40
 -25  -3  -5    3.30    2.60
  25   3   5    2.50    2.90
 -25   3  -5    4.40    2.50
  25   3   5    4.50    3.20
 -25   3  -5   -0.70    2.30
 -27  -3  -5   28.10    6.40
  27  -3   5   23.60    5.50
 -27   3  -5   23.50    5.60
  27   3   5   21.70    5.00
  27   3   5   36.90    6.40
 -27   3  -5   21.30    3.80
 -29  -3  -5   28.20    6.80
  29  -3   5   22.30    6.00
 -29   3  -5   26.10    4.40
  29   3   5   38.60    6.60
 -29   3  -5   36.10    7.70
  29   3   5   28.60    6.20
  31  -3   5    8.80    4.10
 -31  -3  -5   -3.80    2.60
  31   3   5   -3.60    2.60
 -31   3  -5    4.30    5.30
 -31   3  -5    0.50    2.90
  31   3   5    3.00    3.10
 -33  -3  -5    0.50    3.70
  33  -3   5    1.10    5.00
  33   3   5    1.30    3.00
  33   3   5    4.80    4.00
 -33   3  -5   -3.30    2.50
 -33   3  -5    3.30    4.20
 -35  -3  -5   -4.90    3.30
  35  -3   5   -2.40    3.50
 -35   3  -5   -1.90    2.30
  35   3   5    0.70    3.20
 -35   3  -5    0.40    3.90
  35   3   5   -4.60    4.10
 -37  -3  -5   -2.40    3.80
  37  -3   5   -0.80    2.80
 -37   3  -5    0.60    4.30
  37   3   5   -2.10    3.90
  37   3   5   -4.10    4.00
  39  -3   5    8.20    4.50
 -39  -3  -5   -1.30    4.70
 -39   3  -5   -1.40    3.90
  39   3   5   -6.40    4.20
  39   3   5   -0.40    4.30
 -39   3  -5    1.70    5.10
 -41  -3  -5    2.80    4.40
  41  -3   5    6.00    5.40
 -41   3  -5   -0.10    3.40
 -41   3  -5   21.40    6.70
  41   3   5   10.40    5.40
  41   3   5    9.60    5.30
  43  -3   5   -2.20    5.40
 -43  -3  -5    7.30    5.00
  43   3   5    4.90    5.80
 -43   3  -5    2.20    4.00
  43   3   5    4.90    4.80
 -42  -4   5   14.90    6.20
  42   4  -5   16.50    6.60
 -42   4   5   16.80    5.40
 -40  -4   5   -7.20    3.40
  40  -4  -5   -7.70    4.10
 -40   4   5   -6.20    3.80
  40   4  -5    0.10    4.20
 -40   4   5    3.90    4.40
  38  -4  -5    2.30    3.00
 -38  -4   5    1.20    3.20
  38   4  -5    3.80    5.10
 -38   4   5    6.40    5.10
 -38   4   5   -6.40    3.00
  36  -4  -5    0.40    3.30
 -36  -4   5   -4.70    3.80
 -36   4   5    3.50    4.20
 -36   4   5    4.20    2.70
  36   4  -5   -4.30    3.40
 -34  -4   5   -3.40    3.10
  34  -4  -5   -4.00    2.90
  34   4  -5    3.20    3.80
 -34   4   5   -1.80    3.50
  32  -4  -5   -1.10    3.80
 -32  -4   5    0.40    3.40
  32   4  -5   -4.20    2.90
 -32   4   5   -5.30    3.20
 -32   4   5   -1.80    2.40
  30  -4  -5    6.60    3.00
 -30  -4   5   19.70    6.00
 -30   4   5   12.20    3.80
  30   4  -5    9.20    4.50
 -28  -4   5    4.70    3.70
  28  -4  -5   10.90    3.00
  28  -4  -5   10.00    3.40
  28   4  -5    8.20    3.90
 -28   4   5    8.70    4.70
 -28   4   5    6.20    2.90
 -26  -4   5    8.80    3.90
  26  -4  -5    3.90    2.60
  26  -4  -5    3.30    2.70
 -26   4   5    2.40    3.00
  26   4  -5    2.70    3.60
  24  -4  -5    4.10    2.00
  24  -4  -5   -5.80    2.10
 -24  -4   5    1.50    2.80
 -24   4   5    0.80    3.30
  24   4  -5   -1.80    3.00
  22  -4  -5    2.60    2.10
  22  -4  -5    9.70    3.40
 -22  -4   5   -0.20    2.90
 -22   4   5    2.30    3.10
  22   4  -5    2.90    3.00
 -20  -4   5   14.30    4.30
  20  -4  -5   10.80    3.00
  20  -4  -5   12.80    2.90
 -20   4   5   12.00    4.30
  20   4  -5   15.20    4.10
 -18  -4   5   10.30    4.30
  18  -4  -5    6.20    2.00
  18  -4  -5    6.60    2.60
 -18   4   5    4.50    3.60
  18   4  -5   11.40    3.80
  16  -4  -5    5.40    3.10
 -16  -4   5    5.50    3.00
  16  -4  -5    5.10    2.20
 -16  -4   5    6.10    1.90
 -16  -4   5   -0.10    1.80
 -16   4   5    5.20    3.40
  16   4  -5    5.50    3.40
 -14  -4   5    2.90    1.60
  14  -4  -5    4.60    1.70
  14  -4  -5    1.00    2.00
  14  -4  -5    5.60    2.40
 -14  -4   5    1.20    2.50
 -14   4   5    4.30    2.80
  14   4  -5    6.20    2.50
  12  -4  -5    3.10    1.60
 -12  -4   5   10.50    2.30
 -12  -4   5    0.00    2.30
  12  -4  -5    0.20    2.10
  12  -4  -5    3.90    2.70
 -12   4   5    6.50    3.10
  10  -4  -5    7.30    2.30
  10  -4  -5    7.10    2.50
 -10  -4   5    5.80    3.10
 -10  -4   5   10.20    2.20
  10  -4  -5    1.70    1.60
 -10   4   5    6.10    3.20
  10   4  -5    4.40    3.40
   8  -4  -5    3.10    2.20
   8  -4  -5    0.00    1.50
  -8  -4   5    2.10    1.60
  -8  -4   5    0.60    2.10
   8   4  -5    3.70    3.00
  -8   4   5    2.80    1.70
  -8   4   5    2.90    3.10
  -6  -4   5   -0.60    1.90
  -6  -4   5    1.00    2.10
   6  -4  -5    5.00    1.80
   6  -4  -5    2.40    2.30
  -6   4   5    4.70    2.50
   6   4  -5   -3.70    2.30
  -6   4   5    4.30    1.70
   4  -4  -5   17.70    4.70
  -4  -4   5   14.30    3.70
  -4  -4   5   11.10    3.00
   4  -4  -5   12.40    2.50
   4   4  -5   13.50    3.50
  -4   4   5   15.70    2.70
  -4   4   5   10.80    3.30
   4   4  -5    9.40    3.60
   2  -4  -5    8.40    2.40
   2  -4  -5   13.10    5.30
  -2  -4   5   16.20    3.30
   2   4  -5   17.20    3.70
   2   4  -5    8.10    5.20
   2   4  -5   16.10    3.90
  -2   4   5   15.30    4.10
   0  -4  -5    8.90    3.20
   0  -4   5    7.00    2.90
   0   4   5    9.30    2.30
   0   4  -5    6.70    2.80
   0   4   5    9.90    3.70
   0   4  -5   11.50    2.90
   0   4  -5   12.90    3.60
  -2  -4  -5    1.60    2.00
   2  -4   5    1.90    2.10
  -2   4  -5    3.90    2.40
   2   4   5   -0.40    2.30
  -2   4  -5    3.50    2.50
  -2   4  -5    5.30    4.90
  -4  -4  -5   11.70    3.70
   4  -4   5   12.20    3.40
  -4   4  -5   19.10    5.40
   4   4   5   11.50    2.80
  -4   4  -5   18.50    3.80
  -4   4  -5   13.40    3.70
   4   4   5   12.10    3.80
   6  -4   5  112.79    8.90
  -6  -4  -5  113.39    8.90
   6   4   5  121.29    9.40
   6   4   5  124.89    7.10
  -6   4  -5  117.39    8.80
  -6   4  -5  122.49    8.10
   8  -4   5    1.90    2.50
  -8  -4  -5   -1.30    1.90
   8   4   5    3.80    2.80
  -8   4  -5    0.60    2.00
  -8   4  -5    5.90    2.90
  -8   4  -5    1.50    2.30
   8   4   5    4.70    1.90
  10  -4   5  144.29   10.10
 -10  -4  -5  143.99   10.60
 -10   4  -5  143.79   10.30
  10   4   5  131.49    9.70
  10   4   5  137.29    8.00
 -10   4  -5  143.99   10.40
 -10   4  -5  157.18    8.90
  12  -4   5   -1.20    2.50
 -12  -4  -5    2.50    2.70
  12   4   5    2.80    1.80
 -12   4  -5    9.60    3.20
  12   4   5    2.00    2.70
 -12   4  -5    5.10    3.30
  14  -4   5   21.50    5.30
 -14  -4  -5   18.30    4.70
  14   4   5   15.80    4.30
  14   4   5    8.20    3.10
 -14   4  -5    9.40    3.50
 -14   4  -5    9.00    2.80
  16  -4   5    4.60    2.60
 -16  -4  -5    5.80    3.30
 -16   4  -5    6.10    3.30
  16   4   5    5.80    3.20
  16   4   5    7.00    3.50
 -16   4  -5    9.40    2.40
  18  -4   5   18.80    4.80
 -18  -4  -5   17.90    5.20
  18   4   5   26.80    4.70
 -18   4  -5   21.40    5.50
 -18   4  -5   30.60    4.10
  18   4   5   23.10    5.00
  20  -4   5    0.10    2.80
 -20  -4  -5    4.90    3.60
  20   4   5    3.60    2.90
 -20   4  -5    0.70    2.70
 -20   4  -5    4.60    2.00
  20   4   5    1.70    2.60
  22  -4   5    2.80    2.90
 -22  -4  -5    4.20    3.90
 -22   4  -5    2.70    2.30
 -22   4  -5    3.40    3.70
  22   4   5    8.00    3.60
  22   4   5    2.10    3.10
 -24  -4  -5    9.90    4.20
  24  -4   5    8.20    3.40
  24   4   5    4.40    3.60
 -24   4  -5    2.30    3.50
 -24   4  -5    4.40    2.70
  24   4   5    4.50    3.30
  26  -4   5   19.90    5.70
 -26  -4  -5   12.70    4.90
  26   4   5   15.80    4.30
 -26   4  -5    9.90    3.30
  26   4   5   13.90    4.50
 -26   4  -5   16.50    5.90
  28  -4   5    0.30    3.40
 -28  -4  -5   -0.90    4.30
 -28   4  -5   -5.80    2.30
  28   4   5   -0.40    3.30
 -28   4  -5   -3.20    5.70
  28   4   5    1.40    3.30
  30  -4   5   -2.10    3.50
 -30  -4  -5   -2.20    3.20
 -30   4  -5   -4.40    2.10
 -30   4  -5    3.10    3.90
  30   4   5    0.70    3.60
  30   4   5   -6.00    2.80
  32  -4   5    3.40    4.50
 -32  -4  -5    1.30    3.40
  32   4   5    1.00    3.70
 -32   4  -5    8.90    5.20
 -32   4  -5    3.10    2.90
  32   4   5    2.80    3.20
 -34  -4  -5   -1.50    3.20
  34  -4   5   -2.90    3.50
  34   4   5    2.20    4.20
  34   4   5   -7.70    3.40
 -34   4  -5   -1.70    3.20
 -34   4  -5    3.20    5.10
 -36  -4  -5    1.60    4.80
  36  -4   5    4.60    4.00
 -36   4  -5    4.40    5.30
 -36   4  -5   -2.20    3.60
  36   4   5    0.70    3.70
  36   4   5   -2.90    3.60
 -38  -4  -5    1.00    4.70
  38  -4   5   -3.10    5.40
  38   4   5   -5.10    4.10
 -38   4  -5   -0.70    3.80
  38   4   5    9.50    5.20
 -40  -4  -5   -4.40    4.70
  40  -4   5   -2.80    5.30
 -40   4  -5    4.00    4.50
  40   4   5   -2.30    5.00
  40   4   5   -4.30    4.10
  37  -5  -5   -7.80    3.40
 -37  -5   5    0.60    3.80
  37   5  -5    4.00    5.50
 -37   5   5    1.50    4.70
  35  -5  -5    1.30    3.70
 -35  -5   5   -5.10    3.70
 -35   5   5    5.70    4.80
  35   5  -5   -0.80    4.30
  33  -5  -5    5.30    3.60
 -33  -5   5   -5.20    3.60
 -33   5   5   -2.60    3.50
 -33   5   5    0.20    2.60
  33   5  -5    1.80    4.20
 -31   5   5   10.80    2.60
 -31   5   5    7.50    5.00
 -29  -5   5   -1.30    3.30
  29  -5  -5    2.60    2.80
 -29   5   5   -3.90    2.40
  29   5  -5   -1.40    3.50
 -29   5   5    1.60    3.70
  27  -5  -5    3.60    3.80
  27  -5  -5   -5.00    2.40
 -27  -5   5   -2.50    3.10
  27   5  -5   -1.30    3.60
 -27   5   5    6.80    4.60
  25  -5  -5   -0.60    2.50
  25  -5  -5    0.70    2.40
 -25  -5   5   -1.80    2.80
 -25   5   5   -0.30    3.20
  25   5  -5   -3.80    3.20
 -23  -5   5    0.60    3.70
  23  -5  -5   -2.40    2.10
  23  -5  -5    1.30    2.60
  23   5  -5    4.20    3.60
  21  -5  -5    1.60    2.50
 -21  -5   5    1.10    3.60
  21  -5  -5    0.00    2.00
 -21   5   5   -2.90    3.10
  21   5  -5    5.40    3.40
  19  -5  -5   -4.20    2.20
  19  -5  -5   -2.20    2.50
 -19  -5   5    0.60    3.00
  19   5  -5    1.80    3.00
 -19   5   5    7.20    3.90
 -17  -5   5   -3.10    2.60
  17  -5  -5    0.50    2.30
  17  -5  -5    1.90    1.70
  17   5  -5    2.90    3.50
 -17   5   5   -0.60    3.30
  15  -5  -5    4.00    1.80
 -15  -5   5   -1.10    2.70
  15  -5  -5   -1.00    2.20
 -15   5   5   -0.60    3.30
  15   5  -5    1.70    3.50
 -13  -5   5   -2.60    2.60
  13  -5  -5   -1.70    1.80
  13  -5  -5   -2.20    1.70
 -13   5   5   -1.80    2.50
  13   5  -5    1.40    3.30
 -11  -5   5    1.50    2.00
  11  -5  -5    1.80    1.70
 -11  -5   5    4.80    2.60
  11  -5  -5   -1.70    2.80
  11   5  -5   -0.40    2.50
  -9  -5   5    0.70    2.70
  -9  -5   5    1.90    1.80
   9  -5  -5   -2.90    1.50
   9  -5  -5    2.40    2.80
  -9   5   5    0.50    2.10
  -9   5   5    0.70    3.00
   9   5  -5    6.10    3.50
   7  -5  -5    1.60    2.40
  -7  -5   5    4.30    2.90
  -7  -5   5   -3.40    1.60
   7   5  -5    2.80    3.10
  -7   5   5   -0.70    2.80
  -7   5   5    0.90    2.20
  -5  -5   5    5.60    2.50
  -5  -5   5    7.80    3.50
   5  -5  -5    9.50    3.40
   5   5  -5   15.20    4.70
   5   5  -5   11.00    3.10
  -5   5   5    7.20    3.50
  -5   5   5   11.20    2.60
   3  -5  -5   79.59    7.80
  -3  -5   5   73.59    7.70
  -3  -5   5   73.09    6.90
   3   5  -5   81.99    8.60
   3   5  -5   83.09    6.80
  -3   5   5   76.39    6.10
  -3   5   5   63.39    7.60
  -1  -5   5    3.50    2.50
   1  -5  -5    3.60    3.00
   1   5  -5   -2.00    2.70
   1   5  -5    4.20    2.60
  -1   5   5    3.70    2.50
  -1   5   5    2.10    2.90
  -1  -5  -5    6.70    3.40
   1  -5   5    7.70    3.30
   1   5   5   13.20    3.00
  -1   5  -5    8.30    3.40
   1   5   5    5.70    3.40
  -1   5  -5    3.60    2.70
  -3  -5  -5   16.80    4.70
   3   5   5   16.40    3.80
   3   5   5    6.20    3.10
  -3   5  -5   13.90    4.70
  -3   5  -5   18.00    4.20
   5  -5   5   25.80    4.40
  -5  -5  -5   15.80    4.50
   5   5   5   31.10    4.90
   5   5   5   30.80    5.40
  -5   5  -5   25.10    4.80
  -5   5  -5   27.60    5.70
   7  -5   5   43.70    5.40
  -7  -5  -5   31.30    6.00
   7  -5   5   34.50    6.70
   7   5   5   24.40    5.20
   7   5   5   31.80    5.30
  -7   5  -5   47.70    6.20
  -7   5  -5   43.10    7.20
   9  -5   5    2.30    2.40
  -9  -5  -5   -1.50    2.00
   9  -5   5   -6.30    2.50
   9   5   5    1.40    2.70
  -9   5  -5    3.10    3.30
  -9   5  -5    1.20    3.10
   9   5   5    3.00    3.10
  11  -5   5    1.80    2.50
  11  -5   5    3.50    3.40
 -11  -5  -5    2.40    2.90
  11   5   5    5.20    3.20
 -11   5  -5    5.70    3.60
 -11   5  -5    4.00    3.70
  13  -5   5   17.90    5.10
 -13  -5  -5   35.30    6.60
  13  -5   5   26.60    4.40
  13   5   5   21.90    5.00
  13   5   5   26.10    4.40
 -13   5  -5   18.70    4.50
  15  -5   5    0.90    3.70
 -15  -5  -5    8.10    4.00
  15  -5   5    2.60    2.40
  15   5   5   15.10    3.80
 -15   5  -5    4.20    3.30
 -15   5  -5    2.40    2.60
  15   5   5    1.40    3.10
 -17  -5  -5    5.90    3.90
  17  -5   5   -0.10    3.30
  17  -5   5    7.40    2.30
 -17   5  -5   10.20    4.30
  17   5   5    1.00    3.20
 -17   5  -5    0.40    2.60
  17   5   5   -2.50    2.60
  19  -5   5    0.20    2.10
 -19  -5  -5    2.30    3.10
  19  -5   5   -2.90    2.90
 -19   5  -5    0.80    3.00
 -19   5  -5   -2.10    2.20
  19   5   5   -5.90    2.30
  19   5   5    3.50    3.10
  21  -5   5   -1.70    3.50
 -21  -5  -5    3.40    4.20
  21  -5   5    9.10    2.40
 -21   5  -5    3.30    3.70
 -21   5  -5    1.60    2.90
  21   5   5    3.70    3.50
  21   5   5    7.00    3.00
 -23  -5  -5   -0.60    3.70
  23  -5   5    1.60    2.30
  23  -5   5    1.70    3.90
 -23   5  -5   -2.70    2.10
 -23   5  -5    6.50    3.90
  23   5   5    5.60    3.90
  23   5   5   -2.20    3.20
 -25  -5  -5    1.00    3.70
  25  -5   5   -5.60    3.40
  25   5   5    0.40    3.30
 -25   5  -5   -2.80    2.40
  25   5   5   -3.70    3.30
 -25   5  -5    2.20    3.90
  27  -5   5    5.20    4.00
 -27  -5  -5    3.60    4.40
  27   5   5   -2.80    3.90
 -27   5  -5    8.60    4.40
  27   5   5   -1.70    2.60
 -29  -5  -5    3.80    4.50
  29  -5   5   15.30    5.90
  29   5   5    9.90    4.20
 -29   5  -5   19.80    5.60
  29   5   5   10.10    6.30
  31  -5   5   21.10    6.30
 -31  -5  -5   27.80    7.50
  31   5   5   25.40    6.60
 -31   5  -5   26.50    7.10
  31   5   5   20.00    5.30
  33  -5   5    4.30    4.30
 -33  -5  -5    6.40    4.90
  33   5   5   -2.50    3.60
  33   5   5    5.00    5.10
 -33   5  -5   -6.60    4.00
 -35  -5  -5    0.10    4.50
  35  -5   5   -3.80    3.80
 -35   5  -5   -4.90    4.10
  35   5   5   -8.30    4.10
 -37  -5  -5    2.60    5.10
  37  -5   5   11.50    5.40
  37   5   5   -1.20    4.30
 -37   5  -5    0.70    4.40
  37   5   5   -3.70    4.40
 -32  -6   5   10.20    5.80
  32  -6  -5   -4.40    3.90
 -32   6   5    7.90    5.20
  32   6  -5   15.80    5.00
 -30  -6   5    3.90    4.50
 -30   6   5   11.80    6.20
  30   6  -5   -2.00    5.00
  28  -6  -5   -1.40    3.00
 -28  -6   5   -4.80    4.00
 -28   6   5    3.60    4.30
  28   6  -5    2.60    4.80
 -26  -6   5   -0.20    3.80
  26  -6  -5    8.70    3.60
 -26   6   5    6.70    4.80
  26   6  -5    0.20    4.70
 -24  -6   5    3.70    4.50
  24  -6  -5    8.60    3.30
  24  -6  -5    4.80    2.80
 -24   6   5    4.80    4.10
  24   6  -5   -3.00    3.60
  22  -6  -5    3.00    3.10
 -22  -6   5   -2.90    3.60
  22  -6  -5   -2.80    2.40
 -22   6   5    3.70    4.10
  22   6  -5    1.00    4.80
  20  -6  -5    5.50    3.20
  20  -6  -5   -2.90    3.00
 -20  -6   5    6.30    4.40
  20   6  -5    6.40    5.10
 -20   6   5   10.30    5.10
  18  -6  -5   -1.30    2.60
  18  -6  -5    2.70    2.70
  18   6  -5   12.90    4.30
  16  -6  -5    1.90    3.30
  16  -6  -5    2.00    2.70
 -16  -6   5   -0.40    3.00
  16   6  -5   -2.80    3.50
 -16   6   5   -1.60    3.80
 -14  -6   5   -2.10    3.10
  14  -6  -5   -5.80    2.60
  14   6  -5   -6.40    3.10
 -14   6   5    2.90    4.40
 -12  -6   5   -0.30    3.00
  12  -6  -5   -4.40    2.40
  12  -6  -5   -0.20    2.40
  12   6  -5    1.10    3.80
 -12   6   5    0.90    3.50
 -10  -6   5    8.80    2.80
  10  -6  -5    8.10    3.50
  10  -6  -5    5.60    2.90
 -10  -6   5    4.90    3.20
 -10   6   5    4.20    4.10
 -10   6   5    8.40    3.90
  10   6  -5    5.60    4.50
   8  -6  -5   13.20    4.10
  -8  -6   5    9.80    3.70
  -8  -6   5   15.10    3.50
  -8   6   5   15.90    4.80
  -8   6   5   16.40    4.60
   8   6  -5    8.70    4.80
  -6  -6   5   -1.50    2.00
   6  -6  -5   -1.00    2.80
  -6  -6   5   -2.30    3.00
  -6   6   5    0.80    2.80
  -6   6   5    0.40    3.60
   6   6  -5   -2.40    2.40
   6   6  -5    3.90    3.90
   4  -6  -5    4.40    2.70
  -4  -6   5   -0.90    2.60
  -4  -6   5   -3.10    2.60
   4   6  -5    8.50    4.20
  -4   6   5    7.30    5.10
   4   6  -5    6.30    2.70
  -4   6   5   -0.20    2.60
  -2  -6   5    3.80    2.80
   2  -6  -5   10.80    3.60
   2   6  -5    4.60    2.80
  -2   6   5    9.30    4.10
   2   6  -5    9.40    4.90
   0  -6  -5   18.10    5.00
   0  -6   5   11.70    4.00
   0   6   5   20.40    4.90
   0   6  -5   15.70    5.00
   0   6   5   21.70    5.50
   0   6  -5   17.90    3.60
   2  -6   5    3.20    3.00
  -2  -6  -5   -0.70    2.90
  -2   6  -5    1.20    3.30
   2   6   5    3.90    3.20
   2   6   5    3.90    2.70
  -2   6  -5    2.30    2.90
  -4  -6  -5   18.40    4.70
   4  -6   5   16.20    4.20
  -4   6  -5   22.70    5.70
  -4   6  -5   13.00    4.30
   4   6   5   23.10    4.90
   4   6   5   14.50    4.90
  -6  -6  -5   13.90    4.40
   6  -6   5   19.50    4.40
  -6   6  -5   24.00    5.20
   6   6   5   16.30    4.70
  -6   6  -5   28.50    6.50
   6   6   5   13.00    4.70
   8  -6   5   -2.90    2.70
  -8  -6  -5    0.30    3.00
  -8   6  -5   -2.80    3.40
   8   6   5    6.30    3.50
   8   6   5    0.20    3.10
  -8   6  -5   -1.60    2.80
  10  -6   5    8.00    3.20
 -10  -6  -5    4.60    3.50
  10  -6   5    6.40    3.80
  10   6   5    7.30    3.70
 -10   6  -5    4.50    3.50
 -10   6  -5    3.50    4.10
  10   6   5   -3.60    2.60
 -12  -6  -5   -1.20    3.00
  12  -6   5   -1.70    2.50
  12  -6   5   -0.30    2.60
  12   6   5    1.40    2.80
  12   6   5    4.40    3.40
 -12   6  -5   -4.30    3.20
 -12   6  -5   -1.70    3.30
 -14  -6  -5    2.40    3.40
  14  -6   5    0.20    2.20
 -14   6  -5   -0.80    3.30
  14   6   5   -0.90    2.70
  14   6   5    0.90    3.50
 -16  -6  -5   11.80    6.30
  16  -6   5    4.10    2.50
  16  -6   5   -3.90    3.20
 -16   6  -5    2.20    3.70
  16   6   5    0.80    3.40
  16   6   5    4.00    3.90
  18  -6   5    6.90    4.40
 -18  -6  -5    7.10    3.60
  18  -6   5    1.20    2.80
 -18   6  -5   -0.80    3.80
  18   6   5    0.00    3.20
  18   6   5    6.30    2.80
  20  -6   5    1.20    4.00
 -20  -6  -5   -1.00    2.80
  20   6   5   -0.70    3.30
  20   6   5   -4.80    3.40
 -20   6  -5   -1.70    4.30
 -22  -6  -5    6.70    5.00
  22  -6   5   19.60    6.60
  22   6   5   13.20    5.00
  22   6   5   16.80    5.80
 -22   6  -5   18.50    5.70
 -24  -6  -5   -2.20    3.70
  24  -6   5    6.20    4.60
 -24   6  -5    0.20    3.80
  24   6   5   -1.00    3.90
  24   6   5   10.10    7.20
  26  -6   5    1.40    4.20
  26   6   5   -2.20    3.80
  26   6   5    1.20    3.80
 -26   6  -5    1.80    4.20
 -28  -6  -5   17.50    6.40
  28  -6   5   20.30    6.40
 -28   6  -5   13.80    5.40
  28   6   5   17.90    6.00
  30  -6   5    0.50    4.60
 -30  -6  -5   -2.90    4.50
  30   6   5   -2.90    4.20
  30   6   5    1.90    4.80
 -30   6  -5   -3.70    4.20
  25  -7  -5    4.40    4.80
 -25  -7   5   -2.10    4.40
  25   7  -5   -3.60    5.20
 -25   7   5   -0.80    4.30
 -23  -7   5    1.70    3.90
  23  -7  -5   -7.80    4.10
  23   7  -5   -0.60    4.10
 -23   7   5   -4.50    3.70
  21  -7  -5    0.20    4.30
 -21  -7   5   -1.10    4.00
 -21   7   5   -0.70    3.70
  21   7  -5   -5.20    4.00
  19  -7  -5    2.80    4.10
  19  -7  -5   -5.50    3.30
 -19  -7   5   -3.60    4.10
 -19   7   5   -8.30    3.40
  19   7  -5    1.70    5.00
  17  -7  -5   -5.60    3.50
 -17  -7   5    0.50    4.60
  17   7  -5   -3.30    4.70
 -17   7   5    2.70    4.70
  15  -7  -5   -3.00    2.80
  15  -7  -5   -6.20    3.50
 -15  -7   5    5.40    4.30
 -15   7   5    5.50    5.00
  15   7  -5    1.90    4.80
  13  -7  -5    1.70    3.00
  13  -7  -5   -5.10    2.80
 -13  -7   5   -0.40    4.00
  13   7  -5   -7.50    3.80
  11  -7  -5    1.20    3.00
 -11  -7   5    1.30    4.40
  11  -7  -5   -1.10    3.40
  11   7  -5    4.50    4.60
  -9  -7   5   -3.10    3.30
   9  -7  -5   -3.20    3.60
  -9   7   5   -1.40    3.30
  -9   7   5   -1.90    3.30
   7  -7  -5   -6.10    2.80
  -7  -7   5   -3.30    3.50
  -7  -7   5   -5.40    3.00
   7   7  -5   -2.40    4.10
  -7   7   5   -2.80    3.20
  -5  -7   5   -6.60    3.10
   5  -7  -5   -0.90    3.60
  -5  -7   5   -5.10    2.60
   5   7  -5   -4.90    2.50
  -5   7   5    4.80    3.40
  -5   7   5   -0.40    4.70
   5   7  -5    0.00    4.20
  -3  -7   5    8.90    4.20
   3  -7  -5    1.40    3.40
   3   7  -5   -3.20    3.90
  -3   7   5   -3.90    4.90
   3   7  -5    1.30    3.10
  -3   7   5   -6.20    3.50
   1  -7  -5    0.60    3.30
  -1  -7   5    8.40    4.10
   1   7  -5    7.60    4.60
   1   7  -5    2.20    3.00
  -1   7   5   -1.70    3.70
  -1   7   5    0.60    3.70
   1  -7   5   -3.40    3.30
  -1  -7  -5   16.90    5.30
  -1   7  -5    4.90    3.80
  -1   7  -5    7.20    4.60
   1   7   5   10.80    4.90
   1   7   5    0.90    3.40
   3  -7   5   17.50    4.00
  -3  -7  -5   17.10    5.00
  -3   7  -5   12.30    4.00
   3   7   5   15.00    5.40
   3   7   5    6.20    4.20
   5  -7   5    0.60    3.30
  -5  -7  -5    9.00    4.70
  -5   7  -5   11.20    5.80
  -5   7  -5   -2.50    3.30
   5   7   5    6.60    4.90
   5   7   5   17.50    4.30
   7  -7   5   -8.70    3.40
  -7  -7  -5    3.50    4.10
   7  -7   5    0.70    3.10
   7   7   5   -3.60    4.20
   7   7   5   -4.60    2.90
  -7   7  -5   -1.70    3.40
   9  -7   5   -5.90    3.10
  -9  -7  -5    2.40    4.50
   9  -7   5    5.30    4.60
   9   7   5   -0.60    4.10
  -9   7  -5   -0.40    4.60
   9   7   5   -1.20    3.90
  -9   7  -5   -0.30    3.80
  11  -7   5   -0.70    3.00
 -11  -7  -5    9.30    4.30
  11  -7   5    8.70    5.10
 -11   7  -5   -2.00    4.00
  11   7   5   -0.70    3.80
  11   7   5   11.10    5.10
 -11   7  -5   -1.90    4.10
  13  -7   5   -1.00    2.80
  13  -7   5    4.80    4.40
 -13  -7  -5   -1.00    3.90
 -13   7  -5    1.90    4.30
 -13   7  -5    7.80    5.80
  13   7   5    0.90    3.50
  13   7   5   -3.00    3.50
  15  -7   5   -5.90    3.80
 -15  -7  -5    4.70    4.50
  15   7   5    1.70    3.80
 -15   7  -5    1.90    3.90
  15   7   5    3.90    4.20
  17  -7   5    4.40    4.70
 -17  -7  -5    8.30    4.30
  17   7   5   -3.10    3.90
 -17   7  -5    1.90    4.90
 -19  -7  -5    0.50    4.00
  19  -7   5    2.40    4.80
  19   7   5    1.60    4.70
 -19   7  -5   -2.70    4.10
  19   7   5   -0.10    3.80
 -21  -7  -5    1.50    4.00
  21  -7   5    8.50    5.40
  21   7   5   -7.70    4.00
  21   7   5    4.00    5.00
 -21   7  -5    5.20    4.20
 -23  -7  -5   -6.90    2.90
 -23   7  -5    0.00    4.90
  23   7   5    2.50    4.70
  23   7   5   -5.20    4.00
  -8  -8   5   -6.10    4.30
   8  -8  -5   -3.40    3.90
  -8   8   5    2.10    4.90
  -8   8   5   -6.90    4.50
   8   8  -5   -4.40    5.00
   6  -8  -5    3.00    4.60
   6   8  -5   -2.70    5.10
  -6   8   5   -1.00    4.80
  -6   8   5    0.90    4.40
  -4  -8   5  -11.50    4.30
   4  -8  -5    1.00    4.80
   4   8  -5   -7.60    4.10
  -4   8   5   -6.90    4.80
   4   8  -5    3.30    5.80
  -4   8   5   -1.50    4.70
  -2  -8   5   -4.50    4.40
   2  -8  -5    2.60    4.20
  -2   8   5   -8.30    4.40
   2   8  -5   -1.80    3.70
   2   8  -5   -5.80    4.90
  -2   8   5   -4.70    5.20
   0  -8  -5   -6.40    3.90
   0  -8   5   -3.50    4.60
   0   8   5   -3.80    4.50
   0   8  -5    9.30    4.10
   2  -8   5  -10.20    3.90
  -2  -8  -5   -1.40    4.90
  -2   8  -5   -4.20    4.60
  -2   8  -5  -11.20    5.00
   2   8   5   -4.60    4.90
   4  -8   5   -5.40    4.00
  -4  -8  -5    1.80    4.00
  -4   8  -5   -3.10    5.70
  -4   8  -5    0.60    3.70
   4   8   5   -6.90    5.10
   4   8   5   -1.50    4.30
   6  -8   5    2.90    3.80
  -6  -8  -5    0.70    4.10
  -6   8  -5    0.20    5.10
   6   8   5    0.60    4.30
   6   8   5   -3.50    3.80
  -6   8  -5   -8.80    4.10
 -44   0   6   18.90    5.90
 -44   0   6   16.80    4.90
 -42   0   6   38.00    7.80
 -42   0   6   34.20    6.50
 -40   0   6   42.30   13.40
  40   0  -6   25.60    5.10
 -40   0   6   35.70    6.90
 -38   0   6  104.09    9.50
  38   0  -6   69.39    7.60
 -38   0   6   96.89   10.40
  36   0  -6   65.89    7.60
 -36   0   6   70.09    9.20
 -36   0   6   82.59    8.00
 -34   0   6    5.20    4.40
  34   0  -6   10.70    3.20
 -34   0   6   11.50    3.70
 -32   0   6    3.70    3.00
 -32   0   6    4.30    3.70
  32   0  -6    9.40    3.40
  30   0  -6    0.40    2.10
 -30   0   6    2.60    3.00
 -30   0   6    3.90    2.70
 -28   0   6   -1.30    2.70
  28   0  -6    0.70    2.10
 -28   0   6    3.00    3.50
 -26   0   6   -4.80    2.20
  26   0  -6    2.70    2.70
  26   0  -6   -0.80    1.60
 -26   0   6    1.10    2.60
 -24   0   6   -0.70    2.40
 -24   0   6   -2.40    2.40
  24   0  -6    2.80    1.40
 -24   0   6    3.50    2.60
  24   0  -6    4.70    3.10
 -22   0   6   10.80    3.80
  22   0  -6   10.30    3.50
 -22   0   6   11.10    3.20
 -20   0   6  497.55   18.50
  20   0  -6  480.35   18.80
 -18   0   6 1191.28   36.90
  18   0  -6 1168.18   32.10
  16   0  -6  105.69    8.80
  14   0  -6  249.58   12.90
 -14   0   6  259.97   14.30
  12   0  -6   71.99    7.00
 -12   0   6   77.19    7.10
 -10   0   6   96.39    7.70
  10   0  -6   85.49    7.60
   8   0  -6   68.29    6.70
  -8   0   6   70.29    6.60
   6   0  -6   17.40    4.00
  -6   0   6   17.70    3.90
   4   0  -6   40.60    6.50
  -4   0   6   38.40    5.80
   2   0  -6   23.90    5.20
   0   0   6   45.40    7.60
   0   0  -6   58.09    8.70
  -2   0  -6    8.90    4.00
  -4   0  -6  138.79   10.30
   4   0   6  148.69   10.00
   6   0   6    6.20    2.80
   6   0   6    2.30    1.60
  -6   0  -6    7.10    2.70
   8   0   6    1.90    2.10
   8   0   6   -0.70    1.50
  -8   0  -6   -0.10    2.20
   8   0   6   -3.00    1.30
 -10   0  -6  153.88   10.00
  10   0   6  143.09   10.30
  10   0   6  165.58   10.70
  10   0   6  162.58    7.90
  12   0   6  465.95   15.10
  12   0   6  450.65   18.60
 -12   0  -6  499.15   18.80
 -14   0  -6  317.97   14.90
  14   0   6  335.07   13.10
  14   0   6  317.87   15.60
  16   0   6  427.56   18.50
 -16   0  -6  417.06   17.60
  16   0   6  432.96   15.70
  18   0   6  761.92   22.80
  18   0   6  752.12   26.00
 -18   0  -6  727.83   24.40
 -20   0  -6    7.30    3.40
  20   0   6    4.90    3.00
 -20   0  -6    7.80    3.30
  20   0   6    7.10    2.80
 -22   0  -6    4.80    3.30
  22   0   6    4.80    3.50
 -22   0  -6    8.60    3.30
  24   0   6    1.10    2.60
  24   0   6    0.40    2.90
 -24   0  -6    0.40    2.50
 -24   0  -6    4.90    3.10
 -26   0  -6   -1.90    2.50
  26   0   6    0.50    2.90
  26   0   6   -1.00    3.10
 -26   0  -6    0.50    3.00
 -28   0  -6    2.20    3.40
  28   0   6    9.70    4.30
 -28   0  -6    1.60    3.70
  28   0   6   -2.00    3.30
 -30   0  -6   -0.80    2.80
  30   0   6    3.70    4.30
  30   0   6   -0.40    2.80
 -32   0  -6   96.89    9.70
 -32   0  -6  101.29   10.70
  32   0   6   93.59   10.20
  32   0   6   88.49   11.00
 -34   0  -6  121.99   11.20
  34   0   6  137.49   11.70
 -36   0  -6   76.29   10.10
  36   0   6   52.09    9.20
  36   0   6   57.59    9.70
 -36   0  -6   62.19    9.40
 -38   0  -6    0.30    4.40
  38   0   6    2.40    3.70
 -38   0  -6   -6.70    3.40
  40   0   6   63.99   11.00
 -40   0  -6   57.59   10.80
 -40   0  -6   68.69   10.70
  40   0   6   95.09   11.60
  42   0   6   60.49   10.40
 -42   0  -6   87.49   11.80
 -42   0  -6   82.99   10.90
  42   0   6   71.79   11.20
 -45  -1   6   15.10    5.40
  45  -1  -6   -0.60    4.70
 -45  -1   6   10.60    4.90
 -45   1   6   15.10    5.50
 -45   1   6   17.70    5.30
  45   1  -6   19.90    6.10
  43  -1  -6    5.20    3.90
 -43  -1   6   15.30    4.60
 -43  -1   6   13.20    5.30
 -43   1   6   14.90    5.00
  43   1  -6   15.50    5.60
 -41  -1   6   27.60    5.70
 -41  -1   6   33.40    7.70
 -41   1   6   36.00    7.20
  41   1  -6   35.50    6.60
 -41   1   6   30.80    7.70
 -39  -1   6   46.80    7.30
 -39  -1   6   38.50    5.80
  39   1  -6   38.30    6.60
 -39   1   6   48.40    7.60
 -39   1   6   47.40    7.70
 -37  -1   6    5.40    5.80
 -37  -1   6   12.30    4.20
  37  -1  -6    0.80    2.20
  37   1  -6    7.60    3.90
 -37   1   6    5.00    4.60
 -37   1   6   12.00    4.90
 -35  -1   6   36.50    5.60
 -35  -1   6   39.20    7.20
 -35   1   6   40.10    7.40
  35   1  -6   53.49    7.10
 -35   1   6   47.00    7.40
 -33  -1   6   32.50    6.30
 -33  -1   6   33.20    5.20
 -33   1   6   24.50    5.70
 -33   1   6   33.10    6.00
  33   1  -6   31.20    5.20
 -31  -1   6   18.50    4.00
 -31  -1   6   23.70    6.10
 -31   1   6   27.10    5.90
 -31   1   6   11.50    4.10
  31   1  -6   25.60    4.40
 -29  -1   6   23.70    5.80
 -29  -1   6   20.60    4.40
  29  -1  -6   22.00    5.20
  29  -1  -6   15.60    3.00
 -29   1   6   22.60    5.30
 -29   1   6   21.50    5.00
  29   1  -6   25.30    4.10
  27  -1  -6   27.10    3.40
  27  -1  -6   38.60    6.20
 -27  -1   6   28.10    5.60
  27   1  -6   27.80    4.10
 -27   1   6   28.50    5.50
 -27   1   6   20.60    4.60
 -25  -1   6   40.60    5.30
  25  -1  -6   31.80    5.80
 -25  -1   6   28.60    5.60
 -25   1   6   51.09    6.90
 -25   1   6   36.30    6.10
  25   1  -6   30.20    4.30
 -23  -1   6   82.89    7.10
  23  -1  -6   92.69    8.10
 -23  -1   6   88.19    9.00
  23   1  -6   76.69    5.30
  23   1  -6   80.59    8.40
 -23   1   6   80.29    8.00
 -21  -1   6  143.79   10.60
  21  -1  -6  140.89   10.00
 -21  -1   6  123.59    9.90
 -21  -1   6  153.18    9.30
  21   1  -6  138.19    6.90
  21   1  -6  146.79   10.70
 -21   1   6  150.38   10.60
  19  -1  -6    6.20    2.70
 -19  -1   6   11.30    2.80
 -19  -1   6    7.90    2.30
 -19  -1   6    5.30    2.70
  19   1  -6   10.40    3.30
 -19   1   6    8.00    2.80
  19   1  -6    5.30    2.00
 -17  -1   6  186.58   10.50
 -17  -1   6  182.78    7.00
  17  -1  -6  198.08   11.50
 -17   1   6  200.98   11.70
  17   1  -6  194.98   11.90
  17   1  -6  179.78    9.40
 -15  -1   6  205.98   10.60
  15  -1  -6  182.08   10.90
 -15  -1   6  151.38    8.80
  15   1  -6  177.78   11.10
 -15   1   6  185.48   11.20
  13  -1  -6   98.19    8.00
 -13  -1   6   98.09    7.90
 -13   1   6   97.09    8.30
  13   1  -6   89.29    8.00
 -11  -1   6  249.28   12.10
  11  -1  -6  249.78   12.70
  11   1  -6  258.37   12.90
 -11   1   6  255.37   13.20
   9  -1  -6  114.39    8.80
  -9  -1   6  124.19    8.50
   9   1  -6  132.79    9.40
  -9   1   6  133.89    9.40
  -7  -1   6  135.19    8.70
   7  -1  -6  117.09    8.80
  -7   1   6  120.09    9.10
   7   1  -6  115.99    8.60
  -5  -1   6   82.99    7.20
   5  -1  -6   88.19    7.60
  -5   1   6   87.09    7.80
   5   1  -6   78.79    7.30
   3  -1  -6   79.19    7.50
  -3  -1   6   81.79    7.10
  -3  -1   6   97.89    4.60
  -3   1   6   84.99    7.60
   3   1  -6   78.69    7.30
  -1  -1   6    4.30    2.10
  -1  -1   6   -0.50    1.10
  -1  -1   6    1.40    1.40
   1  -1  -6    0.10    1.90
   1   1  -6    5.60    2.90
  -1   1   6    1.20    2.20
   1  -1   6  117.49    7.40
   1  -1   6  115.79    8.70
  -1  -1  -6  124.49    9.00
  -1   1  -6  105.09   12.10
   1   1   6  118.49    9.00
  -3  -1  -6  232.38   12.40
   3  -1   6  238.38    8.80
   3  -1   6  239.98    8.90
  -3   1  -6  240.98   19.10
   3   1   6  242.48   12.60
   5  -1   6   28.50    5.00
   5  -1   6   36.90    3.70
  -5  -1  -6   38.30    6.00
   5  -1   6   30.80    3.50
   5   1   6   32.20    5.20
   7  -1   6   80.89    5.50
  -7  -1  -6   69.79    4.40
   7  -1   6   75.19    7.50
  -7  -1  -6   81.99    7.40
   7   1   6   73.89    4.20
   7   1   6   77.49    7.40
   7   1   6   67.29    3.90
  -7   1  -6   82.99   11.20
  -9  -1  -6  127.39    9.40
   9  -1   6  116.59    6.90
  -9  -1  -6  101.19    5.70
   9  -1   6  112.59    9.00
   9   1   6  111.99    5.70
   9   1   6  102.09    8.60
  -9   1  -6   91.69    9.50
 -11  -1  -6  302.27   14.70
  11  -1   6  320.47   15.20
 -11  -1  -6  282.97   11.50
  11  -1   6  310.67   12.20
  11   1   6  316.27   14.90
  11   1   6  293.47   10.60
 -11   1  -6  306.57   14.60
 -11   1  -6  311.27   14.80
  13  -1   6  312.57   12.70
 -13  -1  -6  293.07   14.50
  13  -1   6  302.87   15.10
  13   1   6  294.07   11.20
  13   1   6  294.17   14.60
 -13   1  -6  282.27   13.70
 -13   1  -6  261.37   14.20
  15  -1   6  134.69    8.90
 -15  -1  -6  137.09   10.20
  15  -1   6  140.49   10.50
  15   1   6  133.59    7.80
 -15   1  -6  134.99    9.60
  15   1   6  143.59   10.60
 -15   1  -6  128.79    9.90
  17  -1   6    4.80    2.40
 -17  -1  -6    3.40    3.00
  17  -1   6    3.90    2.80
  17   1   6   -2.00    2.20
 -17   1  -6   -0.10    2.70
  17   1   6    2.30    2.40
 -17   1  -6    2.70    2.60
  19  -1   6  135.59   11.20
  19  -1   6  140.59    9.30
 -19  -1  -6  143.29   10.90
  19   1   6  123.19   10.40
  19   1   6  139.79    9.20
 -19   1  -6  125.19   10.30
 -19   1  -6  161.78   10.50
 -21  -1  -6  181.48   11.80
  21  -1   6  183.48   13.00
  21  -1   6  178.78   10.90
 -21   1  -6  182.88   12.40
  21   1   6  157.78   11.40
  21   1   6  172.38   10.40
 -21   1  -6  172.48   11.00
  23  -1   6   17.80    4.70
 -23  -1  -6   26.40    5.40
  23   1   6   23.90    4.80
 -23   1  -6   13.10    4.20
 -23   1  -6   15.60    4.50
  23   1   6   20.30    5.30
  25  -1   6   70.49    8.20
 -25  -1  -6   77.99    8.70
  25   1   6   58.69    7.50
 -25   1  -6   75.49    9.00
 -25   1  -6   69.69    7.60
  25   1   6   73.69    8.90
 -27  -1  -6   15.60    4.50
  27  -1   6   12.30    4.60
  27   1   6   10.00    4.00
  27   1   6   10.90    4.20
 -27   1  -6   12.40    4.40
 -27   1  -6   17.90    5.20
 -29  -1  -6   32.80    6.40
  29  -1   6   33.80    6.80
 -29   1  -6   34.30    6.20
  29   1   6   35.90    6.80
 -29   1  -6   43.40    7.60
  29   1   6   32.50    7.00
 -31  -1  -6   21.80    5.40
  31  -1   6   17.10    5.60
 -31   1  -6   28.20    6.00
  31   1   6   30.40    6.50
  31   1   6   30.80    6.20
 -31   1  -6   27.50    6.50
 -33  -1  -6   53.59    8.20
  33  -1   6   66.19    9.00
 -33   1  -6   68.19    8.40
 -33   1  -6   59.89    9.60
  33   1   6   51.39    8.20
  33   1   6   51.29    8.80
 -35  -1  -6   39.90   11.00
  35  -1   6   16.50    5.80
  35   1   6   23.60    7.80
 -35   1  -6   25.30    6.30
  35   1   6   30.30    6.50
 -35   1  -6   22.60    5.50
  37  -1   6   34.30    7.40
 -37  -1  -6   41.10    7.60
 -37  -1  -6   28.50    6.60
 -37   1  -6   41.70    7.00
  37   1   6   24.10    6.70
 -37   1  -6   42.40    7.90
  37   1   6   41.50    9.10
 -39  -1  -6   44.70    8.70
  39  -1   6   60.59   10.20
 -39  -1  -6   45.80    8.00
  39   1   6   43.10    9.10
  39   1   6   76.39   10.10
 -39   1  -6   54.39    9.60
 -39   1  -6   55.29    8.50
 -41  -1  -6   10.40    5.40
 -41  -1  -6    6.10    4.80
  41  -1   6    9.60    6.00
  41   1   6   15.10    6.10
 -41   1  -6   15.40    5.50
  41   1   6   21.70    6.20
 -41   1  -6   10.60    5.50
  43  -1   6   40.70    9.00
 -43  -1  -6   38.20    8.60
 -43  -1  -6   47.40    8.40
 -43   1  -6   28.90    7.20
  43   1   6   45.20    9.70
  43   1   6   54.39    9.70
 -44  -2   6   44.80    7.70
 -44   2   6   32.40    6.60
 -44   2   6   19.30    6.30
  44   2  -6   30.60    7.20
 -42  -2   6   23.40    4.80
 -42  -2   6   13.80    5.40
 -42   2   6    7.40    5.00
  42   2  -6   17.20    5.70
 -42   2   6   14.40    4.80
  40  -2  -6   -6.30    3.30
 -40  -2   6    3.90    4.10
  40   2  -6    0.20    4.20
 -40   2   6    4.90    4.20
 -38  -2   6   20.10    6.80
 -38  -2   6    7.20    3.50
 -38   2   6    4.20    3.90
  38   2  -6   13.20    4.30
 -38   2   6   13.50    5.10
 -36  -2   6   21.00    5.50
 -36  -2   6   22.00    4.40
 -36   2   6   23.10    4.50
  36   2  -6   15.30    4.80
 -34  -2   6    5.70    4.70
 -34  -2   6   23.00    4.00
 -34   2   6   13.70    4.30
 -34   2   6   11.50    5.00
  34   2  -6   18.40    4.30
 -32  -2   6   82.99   10.50
 -32  -2   6   78.69    6.50
 -32   2   6   82.59    9.30
 -32   2   6   64.09    7.70
  32   2  -6   89.09    7.80
 -30  -2   6  109.69    7.60
  30  -2  -6  125.89    9.70
 -30  -2   6  109.59   11.10
 -30   2   6  110.19    9.50
 -30   2   6   95.99   10.10
  28  -2  -6  180.98   11.30
 -28  -2   6  181.38    9.50
 -28  -2   6  183.38   13.40
 -28   2   6  177.38   12.40
 -28   2   6  201.58   12.30
  28   2  -6  194.98   10.60
  26  -2  -6  181.48   11.40
 -26  -2   6  203.18   13.80
 -26  -2   6  211.58   10.30
  26   2  -6  198.08   10.10
 -26   2   6  202.18   12.90
  24  -2  -6  159.38   10.40
 -24  -2   6  160.08    9.20
 -24  -2   6  170.78   12.10
  24   2  -6  163.38    9.10
 -24   2   6  165.78   11.80
  22  -2  -6   93.59    7.90
 -22  -2   6   92.99    7.20
 -22  -2   6   91.39    9.30
  22   2  -6   84.29    6.60
 -22   2   6   84.29    8.50
 -20  -2   6    4.60    3.20
  20  -2  -6    8.60    2.90
 -20  -2   6   12.60    3.20
 -20   2   6   16.20    4.10
  20   2  -6    7.00    2.40
 -18  -2   6   -1.10    2.50
  18  -2  -6    0.70    2.40
 -18  -2   6    0.60    1.90
  18   2  -6   -1.80    1.50
  18   2  -6   -1.40    2.20
 -18   2   6    3.70    2.70
  16  -2  -6   -2.00    2.10
 -16  -2   6    1.50    1.90
 -16  -2   6    3.80    2.80
  16   2  -6   -2.70    1.60
  16   2  -6    1.90    3.00
 -16   2   6    4.40    2.90
  14  -2  -6   37.40    6.00
 -14  -2   6   43.70    5.10
 -14  -2   6   40.20    6.70
  14   2  -6   40.90    4.20
  14   2  -6   43.30    6.60
 -14   2   6   54.29    6.70
 -12  -2   6  152.78    9.10
  12  -2  -6  120.99    8.90
 -12   2   6  121.49    9.40
  12   2  -6  121.99    9.30
  12   2  -6  124.19    6.70
 -10  -2   6  253.27   11.90
  10  -2  -6  246.68   12.60
  10   2  -6  236.68   12.80
  10   2  -6  224.88    9.30
 -10   2   6  239.38   13.20
   8  -2  -6  206.88   11.60
  -8  -2   6  225.08   11.30
  -8   2   6  223.18   12.60
   8   2  -6  194.78   11.50
   8   2  -6  205.98    8.80
  -6  -2   6  235.58   11.80
   6  -2  -6  222.38   12.00
   6   2  -6  226.48    9.20
  -6   2   6  232.68   12.80
   6   2  -6  242.88   12.60
   4  -2  -6  102.99    8.20
  -4  -2   6   99.79    7.70
  -4   2   6   99.09    8.20
   4   2  -6  101.79    6.40
   4   2  -6  106.49    8.50
  -2  -2   6  242.48   12.10
  -2  -2   6  259.87   10.20
   2  -2  -6  263.57   13.40
  -2   2   6  263.07   13.60
   2   2  -6  249.68    9.80
   2   2  -6  248.78   12.80
   0  -2   6  304.97   11.30
   0  -2   6  309.87   13.80
   0  -2  -6  287.17   13.90
   0   2   6  325.37   15.10
   0   2  -6  306.57   14.10
   2  -2   6   38.90    4.50
  -2  -2  -6   47.30    6.90
   2   2   6   47.50    6.40
  -2   2  -6   38.20    5.90
  -4  -2  -6  254.57   13.10
   4  -2   6  229.08   10.10
   4  -2   6  219.38   12.20
  -4   2  -6  211.28   13.80
   4   2   6  226.38   12.60
   6  -2   6  392.16   16.70
  -6  -2  -6  422.16   17.60
   6  -2   6  414.96   14.60
   6   2   6  422.26   17.50
  -6   2  -6  402.06   20.90
  -6   2  -6  405.76   16.80
   8  -2   6  361.26   16.10
  -8  -2  -6  341.57   10.90
  -8  -2  -6  346.67   16.00
   8  -2   6  370.36   14.00
  -8   2  -6  406.36   22.70
   8   2   6  354.06   11.80
  -8   2  -6  360.46   15.90
   8   2   6  376.66   16.40
 -10  -2  -6  123.19    6.60
 -10  -2  -6  141.79   10.20
  10  -2   6  133.69    8.50
  10  -2   6  128.69    9.90
 -10   2  -6  130.49    9.70
  10   2   6  159.28   10.80
  10   2   6  133.39    6.50
  12  -2   6    4.30    3.00
  12  -2   6    9.90    3.20
 -12  -2  -6    9.40    3.70
 -12   2  -6   10.20    3.90
  12   2   6    8.10    3.00
  12   2   6    7.00    2.20
 -12   2  -6   10.00    3.50
  14  -2   6   -2.20    1.80
 -14  -2  -6    1.20    2.30
 -14   2  -6    1.90    2.30
  14   2   6   -2.50    2.10
 -14   2  -6   -1.80    2.10
  14   2   6    3.20    1.60
 -16  -2  -6   21.00    5.20
  16  -2   6   19.80    4.50
 -16   2  -6   19.50    4.20
  16   2   6   19.20    4.70
 -16   2  -6   17.40    4.60
  16   2   6   17.30    3.60
 -18  -2  -6    5.40    3.50
  18  -2   6   13.30    4.00
  18   2   6    3.40    2.40
 -18   2  -6    9.70    2.80
 -18   2  -6    3.80    3.00
  18   2   6    7.00    3.50
  20  -2   6   29.00    5.40
 -20  -2  -6   29.30    5.70
  20   2   6   31.40    5.20
 -20   2  -6   27.80    5.30
  20   2   6   32.40    5.70
 -20   2  -6   33.50    5.60
  22  -2   6  212.58   12.80
 -22  -2  -6  195.58   13.40
  22   2   6  237.18   13.90
 -22   2  -6  219.58   14.10
 -22   2  -6  226.38   12.00
  24  -2   6  164.48   11.70
 -24  -2  -6  182.18   12.90
  24   2   6  167.58   10.80
 -24   2  -6  177.98   10.90
  24   2   6  170.38   12.40
 -24   2  -6  159.08   12.50
  26  -2   6  283.17   15.60
 -26  -2  -6  281.07   16.70
 -26   2  -6  297.17   14.50
  26   2   6  291.67   16.00
  26   2   6  305.97   15.40
 -26   2  -6  314.07   17.90
 -28  -2  -6  168.18   12.90
  28  -2   6  147.29   11.80
  28   2   6  156.18   11.30
  28   2   6  159.48   12.50
 -28   2  -6  164.68   10.80
 -28   2  -6  160.48   13.30
  30  -2   6   83.29    9.60
 -30  -2  -6   86.49    9.90
 -30   2  -6   61.89   13.70
  30   2   6   69.29    9.00
 -30   2  -6   75.19    8.30
  30   2   6   65.09    9.00
 -32  -2  -6   24.10    8.20
  32  -2   6   16.40    5.50
  32   2   6   12.40    4.60
 -32   2  -6   15.10    5.60
  32   2   6   12.50    5.20
 -32   2  -6   11.80    4.00
 -34  -2  -6   10.50    4.70
  34  -2   6    6.70    6.20
 -34   2  -6   17.90    6.20
  34   2   6    6.80    5.20
  34   2   6    7.30    4.70
 -34   2  -6    3.00    4.00
  36  -2   6   39.80    8.20
 -36  -2  -6   35.50    7.50
 -36   2  -6   40.10    6.00
  36   2   6   24.10    8.60
 -36   2  -6   34.30    8.20
 -38  -2  -6   20.30    6.10
  38  -2   6    2.30    4.90
  38   2   6    7.40    5.40
 -38   2  -6    8.50    4.80
  38   2   6   11.30    6.00
 -38   2  -6   11.40    6.20
  40  -2   6   23.30    7.00
 -40  -2  -6   19.00    6.80
  40   2   6   23.00    7.20
 -40   2  -6   15.00    5.10
  40   2   6   22.30    7.30
 -40   2  -6   15.90    6.60
  42  -2   6   29.50    7.20
 -42  -2  -6    7.30    5.80
 -42   2  -6   -2.60    4.30
  42   2   6    4.30    6.00
 -42   2  -6   13.60    6.20
  42   2   6   18.40    7.10
  41  -3  -6    8.10    3.80
 -41  -3   6   13.90    5.80
 -41   3   6   21.60    6.70
  41   3  -6    9.80    8.70
 -39  -3   6   15.60    5.70
  39   3  -6   25.80    6.20
 -39   3   6   14.20    4.70
 -39   3   6    8.70    5.10
 -37  -3   6   17.20    5.90
  37   3  -6   10.60    5.10
 -37   3   6   17.50    5.90
 -37   3   6   11.20    4.40
 -35  -3   6   51.69    9.20
 -35   3   6   59.59    9.30
  35   3  -6   44.40    7.30
 -35   3   6   41.40    6.30
 -33  -3   6  109.49   11.20
 -33   3   6   98.69    8.70
 -33   3   6   80.09   10.20
  33   3  -6   92.49    9.00
  31  -3  -6   84.79    8.10
 -31  -3   6   76.89   10.00
  31   3  -6   97.59    8.90
 -31   3   6   84.49    8.50
 -29  -3   6   91.09    6.10
  29  -3  -6   86.29    7.90
 -29   3   6   76.29    8.20
  29   3  -6   84.79    8.20
 -29   3   6   95.79   10.20
 -27  -3   6   78.09    9.80
 -27  -3   6   83.99    6.20
  27  -3  -6   88.09    7.80
 -27   3   6   94.79   10.10
  27   3  -6   92.49    8.60
  25  -3  -6  137.29    9.70
 -25  -3   6  140.89    7.80
 -25  -3   6  128.29   11.80
 -25   3   6  136.19   11.50
  25   3  -6  156.18   10.20
 -23  -3   6   91.29    6.10
 -23  -3   6   85.99    9.60
  23  -3  -6   69.09    7.20
 -23   3   6   91.29    9.60
  23   3  -6   79.19   11.00
 -21  -3   6   69.89    8.30
 -21  -3   6   59.99    5.30
  21  -3  -6   55.69    6.80
 -21   3   6   61.69    7.80
  21   3  -6   62.39    6.40
  19  -3  -6   88.09    7.70
 -19  -3   6   83.29    6.00
 -19  -3   6  101.09    9.50
  19   3  -6   93.89    7.40
 -19   3   6   92.69    9.20
 -17  -3   6   32.80    6.60
 -17  -3   6   39.40    4.80
  17  -3  -6   40.80    6.10
  17   3  -6   44.60    5.60
 -17   3   6   45.10    7.40
 -15  -3   6   30.20    4.60
 -15  -3   6   42.90    7.30
  15  -3  -6   42.80    5.50
 -15   3   6   34.50    6.40
  15   3  -6   43.00    5.60
 -13  -3   6   62.59    7.70
 -13  -3   6   62.19    5.80
  13  -3  -6   64.09    7.00
  13   3  -6   62.59    7.50
 -13   3   6   62.39    7.50
  13   3  -6   71.69    6.50
 -11  -3   6    9.30    3.20
 -11  -3   6   10.50    3.10
  11  -3  -6    6.60    3.20
  11   3  -6    6.70    2.90
  11   3  -6   11.40    3.80
 -11   3   6   12.30    3.70
  -9  -3   6   36.00    6.50
   9  -3  -6   32.00    5.60
  -9  -3   6   28.10    4.60
  -9   3   6   28.80    5.70
   9   3  -6   31.20    5.60
   9   3  -6   31.90    4.70
   7  -3  -6  131.79    9.60
  -7  -3   6  136.69   10.20
  -7  -3   6  139.19    8.80
   7   3  -6  147.59    8.50
  -7   3   6  138.09   10.50
   7   3  -6  126.39    9.50
  -5  -3   6  344.47   14.30
   5  -3  -6  342.97   15.40
   5   3  -6  328.57   15.20
  -5   3   6  348.47   16.50
   5   3  -6  343.47   13.40
   3  -3  -6  491.15   19.00
  -3  -3   6  486.45   17.50
  -3   3   6  495.85   19.90
   3   3  -6  458.75   16.20
   3   3  -6  476.65   18.50
   1  -3  -6  294.97   14.40
  -1  -3   6  295.07   14.00
   1   3  -6  308.77   14.60
   1   3  -6  301.67   12.80
  -1   3   6  319.67   15.20
   1  -3   6  322.87   13.60
   1  -3   6  348.47   18.50
  -1  -3  -6  318.37   15.10
  -1   3  -6  318.27   14.60
   1   3   6  322.57   15.60
  -1   3  -6  312.07   12.90
  -3  -3  -6  198.08   11.90
   3  -3   6  190.18   11.20
   3  -3   6  182.18   10.20
  -3   3  -6  186.98   11.00
  -3   3  -6  182.48   10.10
  -3   3  -6  183.08   10.90
   3   3   6  166.08   11.30
  -5  -3  -6  250.67   13.90
   5  -3   6  269.37   12.30
   5  -3   6  273.87   13.80
  -5   3  -6  248.98   13.20
   5   3   6  247.78   13.90
  -5   3  -6  259.97   12.90
  -7  -3  -6  155.98    7.50
   7  -3   6  175.78   11.20
   7  -3   6  176.68   10.10
  -7  -3  -6  174.08   11.60
  -7   3  -6  154.88   10.00
  -7   3  -6  156.78   10.60
   7   3   6  159.68   10.90
   7   3   6  162.48    7.10
  -9  -3  -6   28.70    5.70
   9  -3   6   31.30    5.30
   9   3   6   29.90    5.20
  -9   3  -6   43.00    6.60
  -9   3  -6   36.40    5.70
   9   3   6   35.40    3.80
 -11  -3  -6   11.10    3.50
  11   3   6    7.20    2.50
  11   3   6    8.20    3.70
 -11   3  -6   11.40    3.70
 -11   3  -6    2.40    3.10
  13  -3   6    0.80    2.80
 -13  -3  -6    1.60    2.70
 -13   3  -6    2.70    2.90
  13   3   6   -1.30    2.20
  13   3   6    4.70    2.40
 -13   3  -6   -1.30    3.10
 -15  -3  -6   66.89    8.00
  15  -3   6   40.40    6.50
 -15   3  -6   44.80    7.50
 -15   3  -6   40.60    7.10
  15   3   6   52.69    5.50
  15   3   6   39.50    6.50
 -17  -3  -6  172.78   12.60
  17  -3   6  194.08   12.20
 -17   3  -6  172.48   12.40
  17   3   6  166.38   11.70
 -17   3  -6  194.08   13.10
  17   3   6  170.88    9.70
 -19  -3  -6  140.49   11.50
  19  -3   6  143.19   10.80
 -19   3  -6  159.18   10.50
 -19   3  -6  161.58   11.90
  19   3   6  147.79    9.30
  19   3   6  154.08   11.30
  21  -3   6   35.40    6.40
 -21  -3  -6   41.10    7.10
  21   3   6   32.90    6.60
  21   3   6   34.00    5.30
 -21   3  -6   33.60    5.20
 -21   3  -6   41.30    7.40
  23  -3   6   77.99    8.70
 -23  -3  -6   71.29    9.20
  23   3   6   98.89    9.80
 -23   3  -6   80.19    7.40
 -23   3  -6   97.39   10.10
  23   3   6   74.19    7.70
  25  -3   6   88.99    9.20
 -25  -3  -6   96.69    9.80
 -25   3  -6   94.59    8.00
  25   3   6   95.99    8.30
 -25   3  -6   88.19    9.70
  25   3   6   74.89    8.80
  27  -3   6  142.39   11.90
  27   3   6  153.28   11.10
 -27   3  -6  136.49    9.50
  27   3   6  150.88   12.10
 -27   3  -6  130.49   16.60
  29  -3   6  166.78   13.10
 -29  -3  -6  174.68   13.90
  29   3   6  186.68   13.10
 -29   3  -6  163.08   10.40
  29   3   6  179.08   12.30
 -29   3  -6  192.28   14.90
 -31  -3  -6   82.69   10.60
 -31   3  -6   94.09   11.60
  31   3   6   89.19    9.20
  31   3   6  101.39   11.00
 -31   3  -6   95.49    8.70
 -33  -3  -6   30.80    6.60
  33  -3   6   41.80    8.30
  33   3   6   50.69    8.10
 -33   3  -6   53.09    9.40
 -33   3  -6   38.20    6.10
  33   3   6   48.70    8.50
 -35  -3  -6   -3.10    3.80
  35  -3   6    6.60    5.10
  35   3   6    1.00    4.20
  35   3   6    3.00    4.40
 -35   3  -6    6.90    5.10
 -35   3  -6    2.00    3.50
 -37  -3  -6   37.60    8.40
  37  -3   6   38.60    7.90
 -37   3  -6   36.10    7.70
  37   3   6   34.40    7.80
 -39  -3  -6   13.30    5.90
  39  -3   6   17.10    6.20
  39   3   6   10.50    6.40
 -39   3  -6   21.10    7.50
  39   3   6   31.90    7.20
 -38  -4   6   25.50    7.30
  38   4  -6   20.90    6.60
 -38   4   6   23.30    7.00
 -36  -4   6   45.50    9.00
  36   4  -6   36.30    9.50
 -36   4   6   32.50    8.10
 -34  -4   6   84.89   11.30
  34   4  -6   88.89   10.10
 -34   4   6   66.59   10.40
 -32  -4   6   34.60    7.60
 -32   4   6   36.20    7.30
  32   4  -6   68.39    9.30
  30  -4  -6    1.50    2.50
 -30  -4   6    6.20    4.50
  30  -4  -6    8.80    3.60
 -30   4   6    8.90    3.60
 -30   4   6   14.70    5.30
  30   4  -6   10.90    4.60
  28  -4  -6   15.80    4.90
 -28  -4   6   16.10    5.00
 -28   4   6    9.70    5.30
  28   4  -6   12.00    4.90
  26  -4  -6    7.30    3.20
 -26  -4   6    7.00    4.50
 -26   4   6    9.90    4.60
  26   4  -6   11.10    4.50
  24  -4  -6   64.39    7.00
  24   4  -6   54.19    7.40
  22  -4  -6  165.18   10.40
 -22  -4   6  158.78   12.70
 -22   4   6  156.88   12.80
  22   4  -6  151.48   10.90
  20  -4  -6   78.19    7.80
 -20  -4   6   98.99    9.70
 -20   4   6   79.89    9.80
  20   4  -6   80.39    8.30
 -18  -4   6   69.69    5.40
  18  -4  -6   79.99    7.50
 -18  -4   6   93.99    9.80
  18   4  -6   77.09    8.50
 -18   4   6   92.39   10.20
 -16  -4   6  172.78    8.60
  16  -4  -6  177.88   10.80
 -16  -4   6  181.78   12.90
  16   4  -6  171.08   11.10
 -16   4   6  184.68   13.40
  14  -4  -6  139.99    9.90
 -14  -4   6  111.19   10.50
 -14  -4   6  116.29    7.50
 -14   4   6  134.19   11.30
  14   4  -6  123.19    9.10
 -12  -4   6   57.09    7.40
  12  -4  -6   59.09    6.90
 -12  -4   6   50.69    5.20
 -12   4   6   57.99    7.40
  12   4  -6   62.99    6.80
 -10  -4   6   41.20    6.70
 -10  -4   6   53.89    5.90
 -10   4   6   41.30    6.70
  10   4  -6   63.49    6.90
   8  -4  -6   16.60    4.30
  -8  -4   6   26.80    5.20
  -8  -4   6   16.60    4.00
   8   4  -6   18.40    4.40
  -8   4   6   15.10    4.60
   6  -4  -6   70.79    7.60
  -6  -4   6   60.89    7.40
  -6  -4   6   63.49    6.60
  -6   4   6   64.69    8.20
   6   4  -6   75.69    7.60
   6   4  -6   64.59    7.50
  -4  -4   6  161.78   11.10
  -4  -4   6  183.58   10.40
   4  -4  -6  188.28   11.80
   4   4  -6  178.28   11.40
   4   4  -6  172.98   11.10
  -4   4   6  166.48   11.80
   2  -4  -6  238.98   13.20
  -2  -4   6  264.67   14.10
   2   4  -6  237.68   12.50
  -2   4   6  237.38   14.10
   2   4  -6  243.98   13.30
   0  -4   6  208.88   11.60
   0  -4  -6  191.08   12.00
   0  -4   6  180.88   11.50
   0  -4  -6  169.78    7.70
   0   4  -6  195.58   11.20
   0   4  -6  204.58   11.80
   0   4   6  191.88   12.70
   0   4  -6  203.88   11.60
  -2  -4  -6  194.38   12.20
   2  -4   6  214.48   12.10
  -2  -4  -6  194.48    8.50
   2  -4   6  223.98   12.30
  -2   4  -6  205.08   11.80
   2   4   6  196.48    8.20
  -2   4  -6  215.38   12.20
  -2   4  -6  228.78   12.20
   2   4   6  190.88   12.80
   4  -4   6   56.89    6.90
   4  -4   6   42.00    6.10
  -4  -4  -6   56.09    7.60
   4   4   6   40.30    6.90
  -4   4  -6   37.80    6.00
  -4   4  -6   61.19    6.80
  -4   4  -6   44.50    6.60
   4   4   6   45.00    4.20
   6  -4   6   -1.00    2.30
  -6  -4  -6    0.20    2.70
   6   4   6    0.60    2.60
  -6   4  -6    6.20    3.50
   6   4   6    2.20    2.10
  -6   4  -6    7.60    2.90
  -6   4  -6    5.30    3.40
  -8  -4  -6  128.49   10.50
   8  -4   6  129.89    9.80
   8   4   6  130.19   10.20
   8   4   6  104.79    6.90
  -8   4  -6  124.59    9.70
  -8   4  -6  122.39    8.80
 -10  -4  -6   24.30    5.40
  10  -4   6   33.90    6.00
 -10   4  -6   33.40    5.40
  10   4   6   35.30    6.30
  10   4   6   36.80    4.70
 -10   4  -6   32.60    5.60
  12  -4   6   99.79    9.30
 -12  -4  -6   91.19    9.40
  12   4   6   84.39    6.90
  12   4   6   99.69    9.10
 -12   4  -6   93.59    9.30
 -12   4  -6   96.09    8.00
 -14  -4  -6  239.38   14.80
  14  -4   6  257.37   14.50
 -14   4  -6  234.68   14.30
 -14   4  -6  253.37   13.00
  14   4   6  230.68   11.00
  14   4   6  220.38   13.50
 -16  -4  -6  117.49   10.70
  16  -4   6  118.09   10.40
  16   4   6  128.69   10.30
  16   4   6  106.09    8.30
 -16   4  -6  118.39   10.60
 -16   4  -6  126.79   10.60
  18  -4   6  104.69    9.80
 -18  -4  -6  105.69   10.30
  18   4   6  111.69   10.10
 -18   4  -6  121.09   13.50
  18   4   6  113.69    8.50
 -18   4  -6  109.69   10.60
  20  -4   6  106.29   10.50
 -20  -4  -6  105.49   10.80
  20   4   6  113.69    9.00
 -20   4  -6  101.09   10.50
  20   4   6  118.39   10.70
  22  -4   6   63.39    8.80
 -22   4  -6   59.89    9.50
  22   4   6   72.39    7.70
  22   4   6   55.49    8.00
  24  -4   6   27.80    6.70
 -24  -4  -6   38.00    7.40
 -24   4  -6   27.30    6.90
  24   4   6   27.90    5.70
  24   4   6   36.40    6.10
 -26  -4  -6   16.10    6.00
  26  -4   6    8.60    6.70
  26   4   6   18.50    5.10
 -26   4  -6   15.80    5.40
  26   4   6   22.80    5.40
 -28  -4  -6   12.90    5.30
  28  -4   6   16.30    5.40
  28   4   6   17.90    5.70
  28   4   6   18.10    5.20
 -28   4  -6   12.40    5.20
  30  -4   6   52.69    9.00
 -30  -4  -6   65.29   10.40
  30   4   6   56.29    8.40
  30   4   6   66.49    9.30
 -30   4  -6   80.79   11.00
 -32  -4  -6   50.49    8.70
  32  -4   6   38.60    7.90
 -32   4  -6   48.10    9.20
  32   4   6   53.99    8.80
  34  -4   6   53.19    9.20
 -34  -4  -6   49.00    9.50
  34   4   6   53.49    8.40
 -34   4  -6   44.70    8.40
  34   4   6   45.20    8.50
 -36  -4  -6   18.30    6.50
  36  -4   6   22.80    7.40
 -36   4  -6   28.80    8.20
  36   4   6   30.40    7.80
 -33  -5   6    2.30    4.30
  33  -5  -6    8.40    3.30
  33   5  -6   -4.70    4.20
 -33   5   6    1.90    4.30
 -33   5   6    7.80    3.20
 -31  -5   6   27.30    6.40
  31   5  -6   18.20    6.50
 -31   5   6   24.90    6.30
 -29  -5   6   27.70    7.30
  29  -5  -6   22.30    4.30
  29   5  -6   29.70    9.60
 -29   5   6   12.70    5.80
  27  -5  -6   24.30    4.20
 -27  -5   6   11.10    5.20
  27   5  -6   16.20    5.40
 -27   5   6   14.90    6.50
  25  -5  -6   22.80    4.80
 -25  -5   6   16.50    5.40
  25   5  -6   24.40    6.60
 -25   5   6   18.60    5.50
 -23  -5   6    9.90    4.50
  23  -5  -6   20.50    4.00
  23  -5  -6    3.80    2.70
 -23   5   6    9.20    4.50
  23   5  -6    7.20    4.40
 -21  -5   6   29.20    6.80
  21  -5  -6   40.50    6.30
  21   5  -6   46.90    8.10
 -21   5   6   47.20    8.50
 -19  -5   6   77.99   16.00
  19  -5  -6   77.79    7.30
  19   5  -6   86.29    9.50
 -19   5   6   56.09    9.20
  17  -5  -6   81.79    7.80
 -17  -5   6   80.69    9.80
 -17   5   6  103.49   12.70
  17   5  -6   67.79    8.50
 -15  -5   6   69.99    9.10
 -15  -5   6   73.29    5.70
  15  -5  -6   79.49    7.90
  15   5  -6   84.39    9.10
 -15   5   6   72.69   13.20
  13  -5  -6  113.29    8.90
 -13  -5   6  130.69   11.50
 -13  -5   6  111.69    7.30
  13   5  -6  103.69    9.50
 -13   5   6  108.79   11.30
 -11  -5   6   93.79    6.80
 -11  -5   6   87.59    9.60
 -11   5   6  101.49   10.40
  11   5  -6   92.79    9.10
  -9  -5   6  153.78    9.10
  -9  -5   6  153.78   12.00
   9  -5  -6  164.88   10.90
  -9   5   6  153.88   12.10
   9   5  -6  162.58   11.50
  -7  -5   6  179.98   12.10
  -7  -5   6  155.78    9.60
   7  -5  -6  172.58   11.70
   7   5  -6  170.58   11.80
  -7   5   6  169.68   13.20
  -7   5   6  147.09    7.30
  -5  -5   6   -4.00    2.10
   5  -5  -6    0.80    2.90
   5   5  -6    3.00    3.30
  -5   5   6   -0.60    3.00
  -5   5   6    0.20    1.90
  -3  -5   6    0.00    2.50
   3  -5  -6   -3.10    2.40
  -3  -5   6   -0.70    2.30
   3   5  -6    2.40    3.10
  -3   5   6    2.00    3.20
  -3   5   6    7.00    2.00
  -1  -5   6   54.89    6.90
   1  -5  -6   41.20    6.80
  -1  -5   6   34.30    5.50
   1   5  -6   33.60    5.30
   1   5  -6   41.70    6.60
  -1   5   6   41.50    7.20
  -1  -5  -6   31.70    6.60
   1  -5   6   18.20    4.30
   1  -5   6   21.70    4.70
   1   5   6   23.10    5.50
  -1   5  -6   21.30    4.60
   1   5   6   25.90    4.10
  -1   5  -6   28.90    5.70
   3  -5   6    9.30    2.90
  -3  -5  -6    0.90    3.10
   3   5   6    1.80    2.00
  -3   5  -6    1.90    3.90
  -3   5  -6    1.70    2.90
   3   5   6    5.40    4.00
   5  -5   6   70.89    8.50
  -5  -5  -6   84.49    9.10
   5  -5   6   62.49    7.50
  -5   5  -6   63.39    7.40
  -5   5  -6   78.19    8.30
   5   5   6   75.39    8.60
   5   5   6   79.29    6.50
   7  -5   6  113.19    9.00
   7  -5   6  123.49   10.80
  -7  -5  -6  121.19   10.90
  -7   5  -6  116.29    9.40
  -7   5  -6  117.69   10.40
   7   5   6  114.39    7.90
   7   5   6  110.09   10.10
  -7   5  -6  128.19   10.10
  -9  -5  -6   94.69    9.80
   9  -5   6   97.09    9.70
   9  -5   6   95.89    8.40
  -9   5  -6   92.39    9.50
  -9   5  -6   99.39   10.00
   9   5   6   79.49    9.40
   9   5   6   95.29    7.40
  -9   5  -6   67.39    7.80
  11  -5   6  133.49    9.50
  11  -5   6  151.78   11.90
 -11  -5  -6  157.68   12.00
 -11   5  -6  122.89    9.30
  11   5   6  138.09   11.10
  11   5   6  147.79   11.70
 -11   5  -6  150.68   11.20
 -13  -5  -6   76.89    9.20
  13  -5   6   95.69   10.20
  13  -5   6   74.09    7.00
 -13   5  -6   88.89    7.90
 -13   5  -6   85.39    9.60
  13   5   6  105.19    7.80
  13   5   6   67.59    8.80
  15  -5   6  133.69   11.90
 -15  -5  -6  149.88   16.10
  15  -5   6  136.19    9.50
  15   5   6  141.49   11.50
 -15   5  -6  126.59   11.10
  15   5   6  142.49    9.40
 -15   5  -6  141.29    9.50
  17  -5   6   50.19    7.50
  17  -5   6   79.89    9.90
 -17  -5  -6   45.70    8.70
 -17   5  -6   66.19    9.10
  17   5   6   56.89    8.10
  17   5   6   66.49    7.20
 -17   5  -6   80.99   12.70
 -19  -5  -6    4.30    3.50
  19  -5   6   15.90    5.00
  19   5   6   11.50    4.80
  19   5   6    5.20    3.40
 -19   5  -6    2.30    3.90
 -21  -5  -6   39.30    7.80
  21  -5   6   38.40    8.40
  21   5   6   43.10    6.90
  21   5   6   39.60    6.80
 -21   5  -6   30.80    6.90
 -23  -5  -6   85.39   10.40
  23  -5   6   87.69   10.60
  23   5   6   77.99    8.60
 -23   5  -6   62.49    9.80
  23   5   6   77.59   10.00
 -25  -5  -6   18.00    6.10
  25  -5   6   20.60    6.30
 -25   5  -6   23.90    6.40
  25   5   6   19.90    5.80
  25   5   6   22.40    5.00
  27  -5   6    2.80    5.10
 -27  -5  -6    2.60    4.20
 -27   5  -6    1.80    4.90
  27   5   6   -2.00    4.00
 -27   5  -6   -7.00    3.20
  29  -5   6    7.80    5.10
 -29  -5  -6   17.40    5.90
 -29   5  -6   25.40    6.00
  29   5   6   30.30    7.20
  29   5   6   20.00    5.90
  31  -5   6    9.30    5.60
 -31  -5  -6    1.90    4.60
  31   5   6    4.10    5.60
  31   5   6   -3.90    5.00
 -31   5  -6    2.20    4.80
 -28  -6   6    8.60    6.40
  28  -6  -6    4.30    4.10
 -28   6   6   30.50    7.40
  28   6  -6   17.30    6.80
  26  -6  -6    6.70    4.10
 -26  -6   6    4.90    4.90
  26  -6  -6   10.20    3.20
  26   6  -6   15.10    5.80
 -26   6   6    6.30    5.50
 -24  -6   6   12.40    4.50
  24  -6  -6   18.60    4.60
  24  -6  -6    4.90    3.50
 -24   6   6    6.00    5.40
  24   6  -6    3.20    5.10
  22  -6  -6   14.90    4.40
 -22  -6   6    8.50    4.60
  22  -6  -6    9.70    3.70
 -22   6   6   15.20    5.80
  22   6  -6   19.50    6.80
  20  -6  -6   -4.50    3.10
 -20  -6   6   14.00    4.90
  20  -6  -6    4.70    3.90
  20   6  -6    2.50    4.80
 -20   6   6   12.40    6.10
  18  -6  -6   18.50    4.40
 -18  -6   6   19.70    6.30
 -18   6   6   24.20    6.20
 -16  -6   6   33.20    7.30
  16  -6  -6   43.60    6.00
  16   6  -6   61.79   10.40
 -16   6   6   25.30    6.00
 -14  -6   6   28.30    6.60
  14  -6  -6   39.30    5.90
  14   6  -6   41.30    7.00
 -14   6   6   40.50    7.90
 -12  -6   6   17.60    3.80
  12  -6  -6   10.90    4.60
 -12   6   6   23.20    6.00
  12   6  -6   26.10    6.60
 -10  -6   6   65.29    6.50
 -10  -6   6   63.49    8.40
  10  -6  -6   72.19    8.20
 -10   6   6   77.19   10.30
  10   6  -6   67.49    9.10
  -8  -6   6   43.60    5.90
  -8  -6   6   40.80    7.20
   8  -6  -6   39.10    6.90
  -8   6   6   44.60    8.10
   8   6  -6   50.19    7.80
  -8   6   6   50.69    6.00
   6  -6  -6   63.39    8.10
  -6  -6   6   54.49    8.30
  -6   6   6   47.20    6.40
   6   6  -6   56.19    8.80
  -6   6   6   49.50    9.90
  -4  -6   6   24.90    4.50
   4  -6  -6   22.40    5.20
  -4  -6   6   29.00    5.60
   4   6  -6   21.90    6.10
  -4   6   6   26.10    4.70
   2  -6  -6    8.20    4.00
  -2  -6   6   13.20    4.20
   2   6  -6    2.50    3.10
  -2   6   6    9.60    3.20
  -2   6   6   11.20    5.10
   2   6  -6   11.10    4.60
   0  -6   6   -1.60    2.80
   0  -6  -6   -1.30    3.20
   0  -6   6    4.60    2.50
   0   6  -6    5.70    3.30
   0   6   6    0.70    3.60
   0   6   6    2.50    2.70
   0   6  -6   -8.60    3.30
  -2  -6  -6   38.90    7.40
   2  -6   6   33.50    6.00
  -2   6  -6   41.60    6.20
   2   6   6   40.20    7.00
  -2   6  -6   33.60    6.80
   4  -6   6   74.29    7.80
  -4  -6  -6   65.09    8.70
   4   6   6   57.59    6.60
  -4   6  -6   45.10    7.40
  -4   6  -6   67.99    8.10
   4   6   6   53.99    8.30
   6  -6   6   28.30    6.70
  -6  -6  -6   43.20    8.50
   6  -6   6   36.10    5.40
  -6   6  -6   36.10    5.60
   6   6   6   46.10    6.40
   6   6   6   41.90    7.00
  -6   6  -6   45.40    7.80
   8  -6   6   47.60    6.40
  -8  -6  -6   59.69   12.50
   8   6   6   39.30    7.40
  -8   6  -6   48.50   11.70
  -8   6  -6   34.10    6.30
   8   6   6   38.00    6.10
  10  -6   6   53.19    6.70
  10  -6   6   42.50    7.90
 -10  -6  -6   52.39    8.60
  10   6   6   56.09    8.30
 -10   6  -6   49.40    9.30
  10   6   6   73.99    7.00
 -10   6  -6   43.40    7.30
  12  -6   6   43.70    7.90
 -12  -6  -6   60.19    9.50
  12  -6   6   77.99    7.20
  12   6   6   54.99    7.40
 -12   6  -6   46.10    7.50
  12   6   6   65.59    8.90
 -14  -6  -6   33.00    6.70
  14  -6   6   32.40    5.30
  14  -6   6   34.90    7.90
  14   6   6   36.10    6.70
  14   6   6   29.00    6.00
 -14   6  -6   31.90    9.30
 -16  -6  -6    6.60    4.50
  16  -6   6    3.40    3.10
  16  -6   6    9.00    5.10
  16   6   6   21.50    5.30
  16   6   6    7.30    4.70
 -16   6  -6   10.40    4.90
  18  -6   6    3.10    4.80
 -18  -6  -6   13.30    5.50
  18   6   6    6.10    4.30
 -18   6  -6    2.40    4.90
  18   6   6    8.60    4.80
 -20  -6  -6   32.80    7.30
  20  -6   6   23.70    4.20
  20  -6   6   26.80    7.80
 -20   6  -6   20.20    6.40
  20   6   6   17.90    5.40
  20   6   6   23.40    5.90
  22  -6   6   36.70    8.00
 -22  -6  -6   36.10    7.70
  22   6   6   24.90    5.90
  22   6   6   30.40    6.90
 -22   6  -6   27.50    6.70
 -24  -6  -6   -1.10    4.70
  24  -6   6    5.60    5.10
  24   6   6    4.70    5.30
 -24   6  -6    9.80    5.60
  24   6   6   -5.00    4.80
  26  -6   6   23.30    6.70
 -26  -6  -6   26.10    7.50
  26   6   6   15.00    5.80
 -26   6  -6   41.90    9.80
  26   6   6   24.20    6.30
  17  -7  -6    1.00    3.30
 -17  -7   6    9.50    4.80
  17  -7  -6   19.10    4.00
 -17   7   6   -1.90    4.30
  17   7  -6    5.10    5.00
  15  -7  -6    1.70    4.50
  15  -7  -6   -4.00    3.80
 -15  -7   6    1.50    4.40
 -15   7   6   -1.20    4.40
  15   7  -6   -5.60    3.90
  13  -7  -6   18.40    5.50
  13  -7  -6   10.80    5.60
 -13  -7   6    0.40    4.80
  13   7  -6   -0.80    4.70
 -13   7   6   15.60    5.60
  11  -7  -6   14.10    4.80
 -11  -7   6   15.00    5.10
  11  -7  -6    9.60    3.60
  11   7  -6   13.70    6.80
 -11   7   6   15.70    5.80
  -9  -7   6   -0.90    3.90
   9  -7  -6    0.80    3.70
   9  -7  -6    0.40    3.20
   9   7  -6    4.60    5.30
  -9   7   6    2.40    4.40
  -9   7   6   12.00    4.30
  -7  -7   6   -7.60    3.10
   7  -7  -6   -2.70    3.90
   7  -7  -6   -2.50    3.20
  -7   7   6    2.30    4.40
  -7   7   6    5.20    3.80
   7   7  -6    1.10    5.20
  -5  -7   6    2.80    6.00
   5  -7  -6    5.50    4.70
  -5  -7   6   12.40    4.20
   5   7  -6    7.30    5.10
  -5   7   6   18.30    5.60
  -5   7   6   15.10    4.60
  -3  -7   6   41.10    6.40
  -3  -7   6   46.30    7.30
   3  -7  -6   41.20    7.50
  -3   7   6   55.69    7.10
   3   7  -6   53.39    8.60
  -3   7   6   46.50    8.30
   1  -7  -6   46.40    8.30
  -1  -7   6   49.40    7.00
  -1  -7   6   50.29    7.40
   1   7  -6   61.49    9.20
  -1   7   6   55.79    7.30
  -1   7   6   50.29    8.90
   1  -7   6   19.70    5.80
   1  -7   6   19.60    5.80
  -1   7  -6   27.80    6.00
  -1   7  -6   33.90    6.50
   1   7   6   35.90    5.80
   1   7   6   20.90    5.50
  -3  -7  -6   24.30    6.30
   3  -7   6   23.80    4.50
  -3   7  -6   28.50    5.50
  -3   7  -6   25.00    7.30
   3   7   6   24.00    5.30
   3   7   6   19.40    5.90
  -5  -7  -6    6.10    4.40
   5  -7   6    1.90    3.50
   5  -7   6    8.30    5.20
  -5   7  -6   13.40    5.90
   5   7   6    8.90    4.30
  -5   7  -6   -4.90    4.10
   5   7   6   -1.90    4.10
  -7  -7  -6   -2.70    4.20
   7  -7   6   -4.80    3.80
   7  -7   6    0.20    3.60
  -7   7  -6   -7.40    4.00
   7   7   6   -8.90    3.70
  -7   7  -6   -2.40    3.90
   7   7   6    4.90    4.40
   9  -7   6   17.80    6.00
   9  -7   6   -3.20    3.40
  -9  -7  -6   15.10    6.10
  -9   7  -6    8.20    7.50
   9   7   6    2.80    5.00
  -9   7  -6    7.50    5.80
   9   7   6    4.20    4.90
  11  -7   6   11.70    5.40
  11  -7   6    7.20    3.80
 -11  -7  -6   10.40    5.00
 -11   7  -6   19.20    6.50
  11   7   6   11.30    5.10
 -11   7  -6    5.10    4.50
  11   7   6    7.10    4.70
  13  -7   6    4.20    5.20
  13  -7   6   -2.80    3.40
 -13  -7  -6    0.40    4.30
  13   7   6    2.70    4.90
  13   7   6    0.40    4.60
 -13   7  -6    4.10    5.10
 -15  -7  -6    6.00    4.80
  15  -7   6   15.20    5.80
  15   7   6    0.60    4.90
  15   7   6   -4.20    4.60
 -15   7  -6    9.60    6.10
  42   0  -7   -1.60    4.60
 -42   0   7    6.90    5.10
 -42   0   7  -10.30    5.30
 -40   0   7   -5.10    3.40
  40   0  -7   12.80    3.70
 -40   0   7   -3.00    3.60
 -38   0   7    2.80    3.50
 -38   0   7  -10.50    3.90
  38   0  -7    0.80    3.20
 -36   0   7    3.30    3.60
 -36   0   7    1.50    3.60
  36   0  -7   -0.10    3.00
 -34   0   7    1.60    3.40
  34   0  -7    0.40    2.50
 -34   0   7   -4.80    4.00
  32   0  -7   -2.90    2.50
 -32   0   7    5.10    4.00
 -32   0   7   -3.50    3.00
 -30   0   7   -2.60    3.00
 -30   0   7    0.90    2.80
 -28   0   7    0.20    2.80
  28   0  -7    0.40    3.20
 -26   0   7    4.10    3.20
  26   0  -7   -3.50    2.70
 -24   0   7   -4.80    2.50
  24   0  -7    0.40    2.50
 -22   0   7   -1.90    2.40
  22   0  -7    2.50    2.80
 -20   0   7   -5.70    2.40
  20   0  -7   -5.30    2.30
 -18   0   7    4.00    2.80
  18   0  -7    2.60    2.90
  16   0  -7   -0.50    2.40
 -16   0   7    0.00    2.90
  14   0  -7   -3.30    1.80
 -14   0   7    2.60    2.80
  12   0  -7    0.00    2.00
 -12   0   7    2.40    2.80
 -10   0   7    2.70    2.50
  10   0  -7    1.10    2.30
  -8   0   7   -2.30    2.40
   8   0  -7    1.10    2.10
   6   0  -7   -0.60    2.00
  -6   0   7   -2.00    1.90
   4   0  -7    4.40    2.50
  -4   0   7    0.70    2.60
   2   0  -7    0.60    2.40
  -2   0   7   -0.30    2.40
   0   0  -7    4.50    2.90
   0   0   7    2.80    2.50
  -2   0  -7   -3.50    2.10
   2   0   7   -1.50    2.10
   4   0   7    0.40    2.50
  -4   0  -7   -3.30    2.10
  -6   0  -7   -1.30    1.80
   6   0   7   -2.90    2.50
  -8   0  -7    2.70    2.60
   8   0   7    1.40    2.30
   8   0   7   -0.60    1.70
   8   0   7   -1.60    1.70
 -10   0  -7   -2.30    2.10
  10   0   7   -0.10    1.60
  10   0   7    2.70    3.00
  12   0   7    1.90    3.00
 -12   0  -7    1.10    3.10
  12   0   7    0.00    1.80
 -14   0  -7   -1.80    2.60
  14   0   7    0.40    3.10
  14   0   7   -1.10    2.10
 -16   0  -7   -0.60    2.60
  16   0   7   -1.90    2.80
  16   0   7   -1.40    2.00
  18   0   7   -1.90    2.70
  18   0   7    3.10    2.90
 -18   0  -7   -1.40    2.80
  20   0   7    3.80    3.70
 -20   0  -7    3.70    3.40
  20   0   7   -7.10    3.10
  22   0   7    4.00    3.40
 -22   0  -7    1.30    3.00
  24   0   7   -1.50    2.30
  24   0   7    0.20    3.00
 -24   0  -7   -4.00    2.80
  26   0   7   -3.50    3.00
  26   0   7   -0.30    3.50
 -26   0  -7   -2.50    3.30
  28   0   7   -7.10    3.40
 -28   0  -7   -2.90    3.40
  28   0   7   -0.10    3.20
  30   0   7   -5.70    4.10
 -30   0  -7    0.60    3.20
 -30   0  -7   -0.90    3.20
  30   0   7    0.00    2.90
  32   0   7   -2.20    3.80
 -32   0  -7    0.40    7.60
 -32   0  -7    7.50    4.00
  32   0   7    2.50    3.30
  34   0   7    4.00    4.90
 -34   0  -7   -1.80    3.60
  34   0   7   -1.20    4.10
 -34   0  -7   -4.10    3.90
  36   0   7   -4.10    4.30
  36   0   7    1.50    4.70
 -36   0  -7    2.40    4.10
 -36   0  -7    1.30    4.20
 -38   0  -7    8.40    5.10
 -38   0  -7   -5.70    4.30
  38   0   7    0.50    3.20
  38   0   7    3.60    4.40
 -41  -1   7    4.30    5.00
 -41  -1   7    2.00    4.70
  41   1  -7    4.30    4.10
 -41   1   7    6.80    5.10
 -41   1   7   16.50    5.70
  39  -1  -7    5.70    4.10
 -39  -1   7    6.80    4.10
 -39  -1   7    2.00    4.30
  39   1  -7   -0.90    3.60
 -39   1   7   -9.80    4.00
 -39   1   7    3.10    3.90
 -37  -1   7    4.70    4.30
 -37  -1   7   -6.00    3.20
  37  -1  -7   -0.50    3.30
  37   1  -7   -4.40    3.20
 -37   1   7    1.20    3.60
 -37   1   7   -7.90    3.30
 -35  -1   7   -4.40    3.40
 -35  -1   7    2.60    3.50
 -35   1   7    2.30    4.80
  35   1  -7    0.40    3.20
 -35   1   7    0.50    3.40
 -33  -1   7   15.00    5.30
 -33  -1   7    6.50    4.40
 -33   1   7   11.90    5.20
 -33   1   7   10.80    4.80
 -31  -1   7   11.90    3.90
 -31  -1   7    7.00    5.00
 -31   1   7   17.00    5.10
  31   1  -7   11.00    2.80
 -31   1   7    0.50    3.60
 -29  -1   7   -5.60    2.50
  29  -1  -7   -4.80    3.10
 -29  -1   7    2.40    3.70
 -29   1   7    3.40    3.30
  29   1  -7    3.90    2.20
 -29   1   7    1.70    3.90
 -27  -1   7   -3.80    2.80
 -27  -1   7    7.30    3.10
  27  -1  -7   -6.00    2.60
  27   1  -7   -0.70    2.00
 -27   1   7   -1.10    3.50
 -27   1   7   -4.50    2.60
  25  -1  -7    2.50    3.00
 -25  -1   7   -2.20    2.50
 -25  -1   7   -2.40    2.90
  25   1  -7   -2.10    1.50
 -25   1   7    7.00    3.50
  25   1  -7    1.60    2.90
 -23  -1   7   14.90    3.70
 -23  -1   7   15.60    5.20
  23  -1  -7    7.70    3.40
 -23  -1   7   15.20    3.70
  23   1  -7   14.40    5.00
 -23   1   7   18.30    5.50
 -21  -1   7   28.10    5.40
  21  -1  -7   27.30    5.40
 -21  -1   7   24.50    6.10
 -21   1   7   26.60    5.60
  21   1  -7   21.70    5.30
 -19  -1   7   -3.00    2.50
 -19  -1   7    3.10    3.40
  19  -1  -7   -0.20    2.20
 -19   1   7    1.60    3.00
  19   1  -7    2.40    2.90
  17  -1  -7    5.70    3.10
 -17  -1   7    2.00    3.10
 -17   1   7    1.80    2.70
  17   1  -7    7.70    3.50
  15  -1  -7    6.60    3.40
 -15  -1   7    1.00    2.50
 -15   1   7    6.80    3.20
  15   1  -7    3.50    3.00
  13  -1  -7    0.70    2.20
 -13  -1   7   -0.30    2.60
 -13   1   7    0.10    2.70
  13   1  -7    4.00    3.50
 -11  -1   7    0.60    2.70
  11  -1  -7   -1.70    2.40
  11   1  -7   -0.30    2.30
 -11   1   7    0.80    2.60
   9  -1  -7   24.60    5.00
  -9  -1   7   17.70    4.20
   9   1  -7   26.90    6.00
[truncated: 617,807 more chars]
