# Supplementary material for: Crystal structures of two isostructural bivalent metal N-benzoyl­glycinates
Source: Acta Crystallogr E Crystallogr Commun. 2020 Jul 10;76(Pt 8):1260–5. doi: 10.1107/S2056989020009287 (PMC7405563; doi:10.1107/S2056989020009287)
Supplement: Supplementary file 2 [file e-76-01260-1sup2.hkl]

data_1                                                                          
_shelx_title ' 942_Cmas_293K_24092019_0m_a.res in C2/c'                         
_shelx_refln_list_code          4                                               
_shelx_F_calc_maximum      405.72                                               
_exptl_crystal_F_000      1052.00                                               
_reflns_d_resolution_high  0.7505                                               
                                                                                
loop_                                                                           
 _space_group_symop_operation_xyz                                               
 'x, y, z'                                                                      
 '-x, y, -z+1/2'                                                                
 'x+1/2, y+1/2, z'                                                              
 '-x+1/2, y+1/2, -z+1/2'                                                        
 '-x, -y, -z'                                                                   
 'x, -y, z-1/2'                                                                 
 '-x+1/2, -y+1/2, -z'                                                           
 'x+1/2, -y+1/2, z-1/2'                                                         
                                                                                
_cell_length_a    40.8434                                                       
_cell_length_b     6.9072                                                       
_cell_length_c     8.0031                                                       
_cell_angle_alpha  90.000                                                       
_cell_angle_beta   91.891                                                       
_cell_angle_gamma  90.000                                                       
                                                                                
_shelx_F_squared_multiplier     1.000                                           
                                                                                
loop_                                                                           
 _refln_index_h                                                                 
 _refln_index_k                                                                 
 _refln_index_l                                                                 
 _refln_F_squared_calc                                                          
 _refln_F_squared_meas                                                          
 _refln_F_squared_sigma                                                         
 _refln_observed_status                                                         
   6   0   0      10661.43      10380.11       138.96 o                         
   8   0   0        153.17        130.75         9.72 o                         
  10   0   0      10439.95       9464.43        86.17 o                         
  12   0   0       1041.73       1077.32        26.47 o                         
  14   0   0       1391.03       1266.61        31.10 o                         
  16   0   0       1498.88       1482.51        34.01 o                         
  18   0   0      11708.08      11070.59       176.11 o                         
  20   0   0       6730.20       6348.41        89.08 o                         
  22   0   0      16151.61      15351.13       196.00 o                         
  24   0   0       8725.37       8974.08       155.95 o                         
  26   0   0       1125.49       1161.05        54.44 o                         
  28   0   0       4956.05       5050.58       119.34 o                         
  30   0   0      11777.00      12072.72       205.50 o                         
  32   0   0       9585.60       9833.73       185.83 o                         
  34   0   0       2689.23       2840.07        96.12 o                         
  36   0   0       9514.59       9838.57       196.44 o                         
  38   0   0        643.61        629.20        90.39 o                         
  40   0   0        182.32        216.45        38.62 o                         
  42   0   0        223.22        218.11        40.30 o                         
  44   0   0         81.15        107.75        33.88 o                         
  46   0   0        389.35        366.13        51.47 o                         
  48   0   0        214.44        203.61        45.28 o                         
  50   0   0       1072.80       1182.46        93.32 o                         
  52   0   0       1427.32       1646.44        99.55 o                         
  54   0   0       1421.33       1568.47       137.71 o                         
   1   1   0       7544.76       7962.72        63.11 o                         
   3   1   0      75763.70      71613.88       403.14 o                         
   5   1   0       3609.25       3395.04        36.23 o                         
   7   1   0      33864.84      32587.91       202.57 o                         
   9   1   0       7658.21       7552.97        61.86 o                         
  11   1   0       4728.06       4301.03        35.95 o                         
  13   1   0       1918.76       1700.84        24.76 o                         
  15   1   0      11396.05      11066.56       108.43 o                         
  17   1   0       1190.54       1083.22        21.45 o                         
  19   1   0        858.64        748.88        21.94 o                         
  21   1   0      21362.04      21257.03       176.27 o                         
  23   1   0       5661.40       5492.19        70.43 o                         
  25   1   0       3028.52       2812.73        47.71 o                         
  27   1   0       4123.22       4141.83        60.99 o                         
  29   1   0       7953.78       7990.28       110.90 o                         
  31   1   0       5671.84       5941.46        97.68 o                         
  33   1   0       3798.86       3863.20        79.35 o                         
  35   1   0        227.96        273.42        26.71 o                         
  37   1   0        272.27        338.17        29.23 o                         
  39   1   0       3549.81       3684.94        84.04 o                         
  41   1   0        579.22        605.95        40.58 o                         
  43   1   0        730.53        784.89        64.77 o                         
  45   1   0        363.41        410.87        47.34 o                         
  47   1   0        498.83        470.38        40.31 o                         
  49   1   0        651.81        583.50        45.99 o                         
  51   1   0        671.57        754.52        62.93 o                         
  53   1   0        474.64        561.22        51.21 o                         
   0   2   0      18037.94      19058.45       148.06 o                         
   2   2   0       1698.77       1742.78        21.46 o                         
   4   2   0       3212.94       3125.76        29.73 o                         
   6   2   0      11916.70      11705.79        97.64 o                         
   8   2   0      37501.51      36067.27       262.83 o                         
  10   2   0      17418.92      16298.29       131.55 o                         
  12   2   0      20943.44      20558.12       156.79 o                         
  14   2   0      10308.77       9576.94       121.12 o                         
  16   2   0       3888.06       3765.84        81.54 o                         
  18   2   0      15107.16      15203.52       194.54 o                         
  20   2   0        217.32        185.81        17.71 o                         
  22   2   0        342.33        323.53        24.23 o                         
  24   2   0       6536.66       6539.39        86.47 o                         
  26   2   0       6131.28       5933.80        64.17 o                         
  28   2   0       2836.00       2769.26        46.26 o                         
  30   2   0        102.85        103.67        12.47 o                         
  32   2   0         28.38         24.06         9.84 o                         
  34   2   0        269.52        244.58        19.24 o                         
  36   2   0       1199.87       1241.35        53.17 o                         
  38   2   0        573.28        662.42        38.85 o                         
  40   2   0       2690.99       2924.44        74.14 o                         
  42   2   0       2202.78       2302.92        89.58 o                         
  44   2   0       1910.22       2215.44        82.31 o                         
  46   2   0       1481.73       1679.06       104.81 o                         
  48   2   0        382.75        363.14        53.50 o                         
  50   2   0        137.24         60.97        31.23 o                         
  52   2   0          4.88        -25.84        25.84 o                         
   1   3   0         11.25         12.45         5.36 o                         
   3   3   0         62.89        116.94         8.49 o                         
   5   3   0       6618.73       6552.42        57.24 o                         
   7   3   0       1072.05        951.62        23.61 o                         
   9   3   0        820.42        755.17        37.38 o                         
  11   3   0       8834.47       8860.16       120.08 o                         
  13   3   0      12273.57      12336.19       151.52 o                         
  15   3   0      18126.46      17749.80       220.85 o                         
  17   3   0       6146.03       5660.17       126.16 o                         
  19   3   0       4396.70       4256.42        99.09 o                         
  21   3   0       1352.80       1298.35        57.23 o                         
  23   3   0        604.99        597.78        45.27 o                         
  25   3   0       1538.59       1557.54        80.55 o                         
  27   3   0         14.40         51.90        19.89 o                         
  29   3   0         29.25         13.00        23.29 o                         
  31   3   0         24.31         29.85        19.15 o                         
  33   3   0        528.38        568.03        52.05 o                         
  35   3   0       2395.06       2406.58        93.61 o                         
  37   3   0       2664.99       2963.18       105.90 o                         
  39   3   0        543.21        578.43        97.74 o                         
  41   3   0        500.95        620.58        63.06 o                         
  43   3   0        975.23       1047.18       111.40 o                         
  45   3   0        651.01        851.68       116.57 o                         
  47   3   0        771.27        825.03        73.87 o                         
  49   3   0        185.19        151.69        51.00 o                         
  51   3   0        107.70         40.72        40.93 o                         
   0   4   0        554.57        483.27        43.72 o                         
   2   4   0       5944.20       6087.55        67.64 o                         
   4   4   0      10596.27      11135.58       107.94 o                         
   6   4   0        335.98        310.13        16.73 o                         
   8   4   0         11.96         21.20        12.35 o                         
  10   4   0        389.35        383.31        34.93 o                         
  12   4   0        766.16        699.29        43.22 o                         
  14   4   0       2103.26       2152.04        63.77 o                         
  16   4   0       4533.30       4499.87       136.38 o                         
  18   4   0       3299.32       3353.47        93.79 o                         
  20   4   0       2156.22       2133.01        85.90 o                         
  22   4   0       1186.79       1167.68        60.32 o                         
  24   4   0        329.13        300.46        36.14 o                         
  26   4   0        527.12        509.92        48.18 o                         
  28   4   0       1256.45       1280.84        71.88 o                         
  30   4   0        215.71        244.84        36.25 o                         
  32   4   0       2488.04       2574.46        98.48 o                         
  34   4   0       1584.74       1688.97        96.08 o                         
  36   4   0        502.33        484.10        50.48 o                         
  38   4   0        789.38        879.15       135.90 o                         
  40   4   0        443.57        369.79        53.55 o                         
  42   4   0         54.94         18.86        32.87 o                         
  44   4   0         37.22         43.08        33.17 o                         
  46   4   0         43.53         80.66        42.94 o                         
  48   4   0        164.66        156.80        43.99 o                         
   1   5   0       4678.04       4747.40        78.71 o                         
   3   5   0       3508.85       3624.57        60.70 o                         
   5   5   0       1969.01       1937.55        39.90 o                         
   7   5   0       1740.98       1782.91        46.98 o                         
   9   5   0       1072.16       1179.97        50.61 o                         
  11   5   0       4104.81       4157.58       120.46 o                         
  13   5   0         87.81         62.07        22.60 o                         
  15   5   0       1851.83       1792.55        65.91 o                         
  17   5   0        319.60        299.54        33.57 o                         
  19   5   0       1963.78       2069.63        81.86 o                         
  21   5   0         41.68         29.93        21.30 o                         
  23   5   0        621.76        627.35        54.14 o                         
  25   5   0       4148.63       4361.15       125.52 o                         
  27   5   0       1848.04       1937.32        88.28 o                         
  29   5   0       2057.82       2095.63        93.87 o                         
  31   5   0       1023.64       1032.33        74.54 o                         
  33   5   0        621.57        600.14       106.73 o                         
  35   5   0        607.79        517.96        57.88 o                         
  37   5   0          8.13        -16.50        30.32 o                         
  39   5   0         31.73         26.99        33.65 o                         
  41   5   0        292.82        230.33        45.92 o                         
  43   5   0        234.63        288.07        56.35 o                         
  45   5   0         11.54        -15.35        31.99 o                         
   0   6   0       1380.28       1531.54        69.63 o                         
   2   6   0       1832.06       1874.81        54.14 o                         
   4   6   0       2120.86       2056.67        56.24 o                         
   6   6   0        521.85        565.78        29.28 o                         
   8   6   0       1830.24       1805.08        42.31 o                         
  10   6   0       2365.50       2281.50        57.06 o                         
  12   6   0        568.00        626.93        52.25 o                         
  14   6   0        932.09        983.72        62.59 o                         
  16   6   0         56.47         32.65        23.03 o                         
  18   6   0         62.25         28.75        23.13 o                         
  20   6   0       1168.95       1174.69        74.41 o                         
  22   6   0       2714.22       2918.08       107.42 o                         
  24   6   0       1667.61       1807.92        89.78 o                         
  26   6   0        928.82        952.26        73.41 o                         
  28   6   0        801.45        795.05        86.39 o                         
  30   6   0        870.43        906.24        94.29 o                         
  32   6   0        744.63        706.29        66.00 o                         
  34   6   0         66.27         91.91        36.96 o                         
  36   6   0         14.89        -32.38        32.38 o                         
  38   6   0        121.65         98.21        40.63 o                         
  40   6   0        405.79        406.38        60.72 o                         
   1   7   0       1477.44       1525.56        60.76 o                         
   3   7   0        186.84        123.25        23.93 o                         
   5   7   0        266.99        278.64        28.67 o                         
   7   7   0       1544.77       1532.87        56.60 o                         
   9   7   0        580.27        595.85        51.46 o                         
  11   7   0        231.92        166.99        34.22 o                         
  13   7   0        412.64        492.70        52.50 o                         
  15   7   0       1584.76       1830.60        79.54 o                         
  17   7   0       2468.65       2536.64        98.19 o                         
  19   7   0        927.58        958.05        66.41 o                         
  21   7   0        575.29        564.64        66.59 o                         
  23   7   0        355.91        370.24        64.29 o                         
  25   7   0         71.18         22.95        59.54 o                         
  27   7   0        179.15        235.63        46.30 o                         
  29   7   0        382.33        410.70        57.04 o                         
  31   7   0        138.33         90.54        40.88 o                         
  33   7   0        130.24        109.90        44.39 o                         
  35   7   0        279.05        288.69        96.79 o                         
   0   8   0        272.79        181.16        40.08 o                         
   2   8   0        181.13        185.31        29.59 o                         
   4   8   0        389.95        388.85        36.12 o                         
   6   8   0        543.12        480.51        39.53 o                         
   8   8   0        145.26        228.10        40.07 o                         
  10   8   0        159.69        136.85        38.26 o                         
  12   8   0        644.95        674.06        64.22 o                         
  14   8   0       1295.69       1418.17       102.05 o                         
  16   8   0       1238.41       1591.12        99.72 o                         
  18   8   0        526.69        614.82        58.41 o                         
  20   8   0        237.76        169.33        46.95 o                         
  22   8   0        193.18        145.62        44.84 o                         
  24   8   0        155.32        187.16        48.32 o                         
  26   8   0         58.74          5.94        45.55 o                         
   1   9   0         78.51         62.43        34.83 o                         
   3   9   0        130.35         75.39        37.39 o                         
   5   9   0        143.84         59.23        35.41 o                         
   7   9   0        303.79        171.99        47.88 o                         
   9   9   0        505.50        468.59        66.28 o                         
  11   9   0        211.48        136.01        49.41 o                         
 -53   1   1         10.22        -27.11        27.11 o                         
 -51   1   1         48.91        -34.01        34.01 o                         
 -49   1   1        125.00         97.23        30.20 o                         
 -47   1   1          3.32        -13.75        19.96 o                         
 -45   1   1         50.93         11.46        21.73 o                         
 -43   1   1       1521.13       1647.12        63.85 o                         
 -41   1   1          0.20        -16.46        16.46 o                         
 -39   1   1        356.63        357.02        32.36 o                         
 -37   1   1         22.86         32.53        15.73 o                         
 -35   1   1         51.05         44.38        15.93 o                         
 -33   1   1       1058.19       1060.45        42.95 o                         
 -31   1   1        107.94        120.42        18.26 o                         
 -29   1   1          3.39          9.92        10.97 o                         
 -27   1   1       1081.07       1036.70        33.40 o                         
 -25   1   1       5659.53       5529.62        64.64 o                         
 -23   1   1         10.19         28.12        11.18 o                         
 -21   1   1        467.11        489.02        21.21 o                         
 -19   1   1        183.51        271.54        14.75 o                         
 -17   1   1        744.33        788.13        17.96 o                         
 -15   1   1      15443.59      15567.89       100.15 o                         
 -13   1   1      25093.33      24516.58       155.22 o                         
 -11   1   1       1970.96       1928.57        23.26 o                         
  -9   1   1       1308.00       1496.54        22.32 o                         
  -7   1   1         51.36         86.06         6.35 o                         
  -5   1   1         13.44          6.31         4.01 o                         
  -3   1   1      22489.05      22534.43       115.11 o                         
  -1   1   1        111.89        107.90         5.61 o                         
   1   1   1      13668.16      13682.23        74.58 o                         
   3   1   1       1571.22       1693.88        18.92 o                         
   5   1   1        181.15        183.59         7.32 o                         
   7   1   1       1171.77       1216.81        17.18 o                         
   9   1   1       3477.82       3459.38        33.56 o                         
  11   1   1       2954.93       2973.69        35.32 o                         
  13   1   1       3426.51       3329.37        35.09 o                         
  15   1   1       1666.51       1622.06        25.07 o                         
  17   1   1      22272.34      22757.28       156.15 o                         
  19   1   1       3059.66       3051.35        49.48 o                         
  21   1   1        235.52        188.58        14.84 o                         
  23   1   1        193.15        218.56        15.55 o                         
  25   1   1       1577.84       1675.98        41.41 o                         
  27   1   1         85.73         84.41        13.47 o                         
  29   1   1        616.59        626.91        37.14 o                         
  31   1   1          0.17        -11.84        12.00 o                         
  33   1   1         92.93         45.53        19.31 o                         
  35   1   1        561.62        549.55        38.02 o                         
  37   1   1       3400.86       3567.07        82.65 o                         
  39   1   1       1380.19       1368.76        54.72 o                         
  41   1   1         16.80         18.31        18.97 o                         
  43   1   1         40.83         42.27        24.93 o                         
  45   1   1        147.08        140.44        25.99 o                         
  47   1   1          0.01         -2.47        22.03 o                         
  49   1   1          3.92        -32.86        32.86 o                         
  51   1   1         15.25         -5.18        38.76 o                         
  53   1   1         70.53         35.85        35.89 o                         
 -52   2   1          0.07        -40.41        40.80 o                         
 -50   2   1          2.51        -25.89        25.89 o                         
 -48   2   1          1.98        -22.36        22.36 o                         
 -46   2   1        588.28        541.61        46.39 o                         
 -44   2   1         95.87         50.69        38.60 o                         
 -42   2   1          0.28         13.65        20.53 o                         
 -40   2   1        436.40        396.43        32.98 o                         
 -38   2   1        106.67         84.04        19.62 o                         
 -36   2   1        252.66        257.89        25.07 o                         
 -34   2   1          0.00        -17.10        17.10 o                         
 -32   2   1        357.03        396.82        21.74 o                         
 -30   2   1         19.27         16.47        11.26 o                         
 -28   2   1         39.86         31.83        10.83 o                         
 -26   2   1         21.90          3.40         9.80 o                         
 -24   2   1          0.91          7.74         9.60 o                         
 -22   2   1       2406.73       2444.80        48.45 o                         
 -20   2   1        936.74        916.37        28.52 o                         
 -18   2   1       1309.45       1327.36        37.81 o                         
 -16   2   1        217.87        257.58        15.96 o                         
 -14   2   1       4857.96       4987.49        61.86 o                         
 -12   2   1      11938.81      11743.33       127.06 o                         
 -10   2   1       1905.47       1868.43        37.58 o                         
  -8   2   1       2591.51       2627.60        30.78 o                         
  -6   2   1         57.74         71.32         7.41 o                         
  -4   2   1       2070.03       2046.99        23.60 o                         
  -2   2   1       3955.56       3651.43        32.13 o                         
   0   2   1        924.11        934.74        15.88 o                         
   2   2   1       8041.35       8030.76        58.33 o                         
   4   2   1       7321.74       7268.33        58.75 o                         
   6   2   1       1282.97       1374.64        19.80 o                         
   8   2   1      10499.76      10922.27        83.62 o                         
  10   2   1      11478.72      11777.63        85.71 o                         
  12   2   1          1.83         18.03         6.69 o                         
  14   2   1          7.35         24.00         8.81 o                         
  16   2   1       5085.22       5130.48        71.39 o                         
  18   2   1         68.78         63.75        10.37 o                         
  20   2   1          3.05         17.93         7.08 o                         
  22   2   1         17.40         12.80         7.54 o                         
  24   2   1        187.86        175.61        21.27 o                         
  26   2   1         52.06         37.43         9.55 o                         
  28   2   1        234.62        192.85        19.66 o                         
  30   2   1        558.89        517.58        27.14 o                         
  32   2   1         71.16         81.08        13.29 o                         
  34   2   1        406.17        334.44        27.52 o                         
  36   2   1         17.76         -2.40        14.23 o                         
  38   2   1        198.22        104.30        21.71 o                         
  40   2   1        535.75        469.11        36.26 o                         
  42   2   1         43.78         11.44        19.96 o                         
  44   2   1          1.00          9.27        22.49 o                         
  46   2   1         62.41         25.08        22.64 o                         
  48   2   1         18.22         -0.89        24.01 o                         
  50   2   1          1.29        -25.72        25.72 o                         
  52   2   1          0.01        -40.98        40.98 o                         
 -51   3   1          0.22         34.39        39.65 o                         
 -49   3   1          1.95         43.54        38.31 o                         
 -47   3   1        146.53         81.15        40.33 o                         
 -45   3   1         14.53         17.50        28.85 o                         
 -43   3   1        151.37        140.39        91.65 o                         
 -41   3   1        109.82        130.09        33.63 o                         
 -39   3   1         43.81         79.26        28.26 o                         
 -37   3   1          8.17          1.36        27.13 o                         
 -35   3   1          2.07        -23.54        23.54 o                         
 -33   3   1          9.17         16.30        19.48 o                         
 -31   3   1          5.26         19.07        18.75 o                         
 -29   3   1         18.69         18.49        25.15 o                         
 -27   3   1         31.49         20.69        21.19 o                         
 -25   3   1       2013.56       2145.52        90.98 o                         
 -23   3   1       1643.10       1649.40        66.26 o                         
 -21   3   1        315.24        297.08        32.00 o                         
 -19   3   1         98.81        111.10        21.01 o                         
 -17   3   1        216.26        225.82        26.91 o                         
 -15   3   1        851.64        883.89        43.22 o                         
 -13   3   1        666.35        571.50        31.01 o                         
 -11   3   1       3010.27       3223.23        66.51 o                         
  -9   3   1        383.24        378.01        17.18 o                         
  -7   3   1      11681.42      12381.94       104.19 o                         
  -5   3   1        863.16        972.63        19.41 o                         
  -3   3   1        581.02        549.15        20.23 o                         
  -1   3   1       1641.37       1822.13        27.54 o                         
   1   3   1        590.53        702.43        18.06 o                         
   3   3   1       1192.42       1291.10        24.19 o                         
   5   3   1       2143.63       2431.04        33.06 o                         
   7   3   1        220.29        222.43        11.71 o                         
   9   3   1       2753.08       2873.73        50.70 o                         
  11   3   1       2167.90       2271.80        42.95 o                         
  13   3   1       1035.76       1132.79        30.59 o                         
  15   3   1        104.57        153.13        15.11 o                         
  17   3   1        969.81       1070.41        32.75 o                         
  19   3   1         88.40         72.29        13.14 o                         
  21   3   1        736.22        766.40        35.46 o                         
  23   3   1        311.31        324.49        26.32 o                         
  25   3   1        399.15        413.85        31.50 o                         
  27   3   1        714.84        848.03        41.57 o                         
  29   3   1       1068.70       1045.71        38.93 o                         
  31   3   1        424.94        402.67        28.67 o                         
  33   3   1          0.08         -9.31        16.43 o                         
  35   3   1        116.47         65.45        29.61 o                         
  37   3   1          6.76          7.07        18.71 o                         
  39   3   1          1.04          3.28        19.29 o                         
  41   3   1        104.54         53.88        43.75 o                         
  43   3   1         19.78         16.41        23.51 o                         
  45   3   1        134.15        123.90        39.42 o                         
  47   3   1         41.73         21.48        36.48 o                         
  49   3   1          3.84        -33.30        33.30 o                         
  51   3   1         16.34        -73.96        73.96 o                         
 -48   4   1          0.72        -24.89        34.88 o                         
 -46   4   1          6.44         10.05        41.28 o                         
 -44   4   1        190.11        260.61        45.34 o                         
 -42   4   1        103.00        107.26        35.77 o                         
 -40   4   1        118.26         30.41        30.97 o                         
 -38   4   1         14.82         19.68        36.50 o                         
 -36   4   1         17.21         28.71        25.34 o                         
 -34   4   1          0.76         -5.53        25.04 o                         
 -32   4   1          0.77        -11.00        21.93 o                         
 -30   4   1        594.43        587.01        88.54 o                         
 -28   4   1       2511.70       2619.63        93.42 o                         
 -26   4   1        210.60        263.84        36.24 o                         
 -24   4   1        557.68        473.98        45.86 o                         
 -22   4   1         58.05         24.02        19.70 o                         
 -20   4   1        193.97        195.61        30.13 o                         
 -18   4   1        273.96        236.49        31.66 o                         
 -16   4   1        502.48        559.23        41.00 o                         
 -14   4   1        303.88        321.57        28.82 o                         
 -12   4   1       1116.66       1073.00        50.79 o                         
 -10   4   1        138.02        123.49        16.42 o                         
  -8   4   1        186.72        233.92        19.43 o                         
  -6   4   1        312.88        325.64        19.26 o                         
  -4   4   1         20.37         34.78        10.46 o                         
  -2   4   1        407.13        432.60        19.48 o                         
   0   4   1       2115.87       2233.59        40.23 o                         
   2   4   1       1430.73       1409.37        29.43 o                         
   4   4   1       2474.13       2557.17        42.39 o                         
   6   4   1         16.18         27.39         7.91 o                         
   8   4   1        412.20        475.69        22.77 o                         
  10   4   1       3587.28       3500.44        68.90 o                         
  12   4   1       1358.06       1393.05        36.59 o                         
  14   4   1         43.66         37.40         8.57 o                         
  16   4   1         26.65         30.48        15.91 o                         
  18   4   1         34.44         41.94        19.12 o                         
  20   4   1       2181.45       2179.23        79.24 o                         
  22   4   1        728.53        677.87        78.71 o                         
  24   4   1       1652.83       1635.44        73.31 o                         
  26   4   1         11.22        -18.22        18.22 o                         
  28   4   1        105.47         74.55        22.26 o                         
  30   4   1        172.01        175.00        38.19 o                         
  32   4   1         83.35         90.71        26.53 o                         
  34   4   1          0.04        -21.90        21.90 o                         
  36   4   1         25.94         15.87        26.88 o                         
  38   4   1         11.20        -14.72        42.12 o                         
  40   4   1         13.73        -27.62        27.62 o                         
  42   4   1          0.47         -5.14        29.28 o                         
  44   4   1         65.39         82.14        42.70 o                         
  46   4   1         20.72         -0.08        32.58 o                         
  48   4   1         48.63         43.19        38.81 o                         
 -45   5   1          3.97         10.28        35.97 o                         
 -43   5   1        100.85        105.82        42.23 o                         
 -41   5   1        153.78         70.36        39.18 o                         
 -39   5   1         32.30         79.72        36.42 o                         
 -37   5   1         27.79         31.44        38.01 o                         
 -35   5   1         17.71        -22.53        36.06 o                         
 -33   5   1         37.62         13.07        37.46 o                         
 -31   5   1        102.11        171.13        32.54 o                         
 -29   5   1         80.34         38.89        28.31 o                         
 -27   5   1        185.95        132.80        32.00 o                         
 -25   5   1        114.20        113.42        30.51 o                         
 -23   5   1       1322.60       1276.54        68.83 o                         
 -21   5   1        405.69        368.04        43.23 o                         
 -19   5   1        718.52        697.54        53.11 o                         
 -17   5   1        218.78        239.21        29.17 o                         
 -15   5   1        407.16        408.35        37.99 o                         
 -13   5   1        225.58        227.80        38.33 o                         
 -11   5   1         11.13         21.50        16.95 o                         
  -9   5   1         60.41         54.95        12.08 o                         
  -7   5   1        303.09        300.74        20.68 o                         
  -5   5   1        444.41        443.66        22.98 o                         
  -3   5   1         15.91         -4.09        12.51 o                         
  -1   5   1          3.75         11.16        10.63 o                         
   1   5   1         71.31         55.66        13.44 o                         
   3   5   1        157.83        140.31        15.69 o                         
   5   5   1        211.04        227.28        18.14 o                         
   7   5   1       1233.17       1160.27        34.61 o                         
   9   5   1       1579.81       1665.96        55.25 o                         
  11   5   1          5.40          9.98        13.23 o                         
  13   5   1        917.88        802.26        43.82 o                         
  15   5   1         35.61         44.28        15.00 o                         
  17   5   1        520.01        441.70        39.18 o                         
  19   5   1        116.84        105.54        29.55 o                         
  21   5   1       2182.03       2170.12        85.63 o                         
  23   5   1         48.86         25.50        25.01 o                         
  25   5   1         45.69         67.73        31.03 o                         
  27   5   1        235.90        289.80        41.29 o                         
  29   5   1        270.55        251.54        41.28 o                         
  31   5   1        201.53        203.02        39.28 o                         
  33   5   1          0.36        -24.45        50.13 o                         
  35   5   1         33.81          4.07        29.89 o                         
  37   5   1         12.12         32.09        31.14 o                         
  39   5   1         20.08        -26.35        29.73 o                         
  41   5   1        129.98        115.56        36.46 o                         
  43   5   1          0.23        -37.56        37.56 o                         
  45   5   1          0.81         40.15        44.15 o                         
 -40   6   1         43.25         51.48        37.10 o                         
 -38   6   1          0.93         -9.97        30.88 o                         
 -36   6   1         99.20         63.63        37.11 o                         
 -34   6   1         59.71         21.85        33.86 o                         
 -32   6   1          4.72        -29.96        33.92 o                         
 -30   6   1         91.82         63.77        31.87 o                         
 -28   6   1        271.93        389.01        94.50 o                         
 -26   6   1         87.00         65.51        31.64 o                         
 -24   6   1        194.36        164.64        36.97 o                         
 -22   6   1         16.87         53.33        33.71 o                         
 -20   6   1        193.49        165.81        35.73 o                         
 -18   6   1        183.40        135.41        28.69 o                         
 -16   6   1        164.52        159.45        29.35 o                         
 -14   6   1        396.12        395.62        43.77 o                         
 -12   6   1         29.31          7.66        23.28 o                         
 -10   6   1        351.77        270.60        29.63 o                         
  -8   6   1         12.31         -1.82        12.56 o                         
  -6   6   1        200.31        175.34        20.76 o                         
  -4   6   1         17.14         29.17        14.36 o                         
  -2   6   1         44.52         50.13        14.10 o                         
   0   6   1        855.69        911.00        40.22 o                         
   2   6   1       1673.57       1726.54        71.79 o                         
   4   6   1        195.65        223.33        23.45 o                         
   6   6   1          4.02         -7.42        12.64 o                         
   8   6   1         95.55         58.47        19.80 o                         
  10   6   1        258.06        227.53        31.11 o                         
  12   6   1        676.19        603.05        41.37 o                         
  14   6   1         59.41         33.12        25.85 o                         
  16   6   1        357.66        280.29        34.91 o                         
  18   6   1         83.74         51.78        24.37 o                         
  20   6   1          2.66        -19.19        26.57 o                         
  22   6   1        358.70        366.88        47.67 o                         
  24   6   1        376.55        359.53        48.23 o                         
  26   6   1         20.18          1.94        27.69 o                         
  28   6   1         73.35         45.13        63.18 o                         
  30   6   1         63.37         51.41        32.58 o                         
  32   6   1        127.52        156.31        39.26 o                         
  34   6   1         81.20        110.31        36.12 o                         
  36   6   1          8.00         65.19        36.03 o                         
  38   6   1        136.92        -25.92        58.36 o                         
  40   6   1         23.20        -45.85        52.26 o                         
 -35   7   1          0.29        -35.60        35.60 o                         
 -33   7   1         15.31         31.96        39.02 o                         
 -31   7   1        143.90         64.07        37.97 o                         
 -29   7   1         53.18         21.82        36.71 o                         
 -27   7   1        101.15         47.08        36.79 o                         
 -25   7   1          6.56         12.45        35.35 o                         
 -23   7   1         46.66         39.79        47.96 o                         
 -21   7   1        118.09         70.97        36.58 o                         
 -19   7   1         68.69         41.89        30.11 o                         
 -17   7   1         39.32         14.75        30.12 o                         
 -15   7   1         33.84         -4.38        26.09 o                         
 -13   7   1          0.13        -24.56        24.56 o                         
 -11   7   1          0.18         27.30        26.68 o                         
  -9   7   1         18.72         19.41        18.60 o                         
  -7   7   1         41.53         18.12        17.53 o                         
  -5   7   1         57.19         24.02        18.42 o                         
  -3   7   1        174.16        210.15        26.80 o                         
  -1   7   1         18.67        -16.13        17.13 o                         
   1   7   1        616.56        590.48        56.66 o                         
   3   7   1        273.86        269.83        30.60 o                         
   5   7   1         70.33         80.38        23.77 o                         
   7   7   1         40.28         10.89        28.17 o                         
   9   7   1        118.52        105.78        26.60 o                         
  11   7   1          4.54         13.02        22.43 o                         
  13   7   1         41.61         49.39        45.07 o                         
  15   7   1         20.71         25.24        23.70 o                         
  17   7   1          1.29        -18.39        29.99 o                         
  19   7   1         32.83         29.36        29.41 o                         
  21   7   1        257.69        174.25        42.33 o                         
  23   7   1         82.50         92.23        38.42 o                         
  25   7   1         72.94        125.96        44.84 o                         
  27   7   1          0.06        -31.74        31.74 o                         
  29   7   1         83.44        112.38        39.08 o                         
  31   7   1         22.90         28.59        47.02 o                         
  33   7   1         16.13         96.86        49.53 o                         
 -26   8   1         20.88        -37.72        37.72 o                         
 -24   8   1          7.12         20.99        37.42 o                         
 -22   8   1          0.04         49.50        36.53 o                         
 -20   8   1          8.81        -18.35        38.67 o                         
 -18   8   1         24.75         34.62        33.77 o                         
 -16   8   1        115.97         56.21        41.54 o                         
 -14   8   1        183.88        238.51        45.73 o                         
 -12   8   1          8.21         -5.23        35.10 o                         
 -10   8   1         36.61        -19.72        40.33 o                         
  -8   8   1        142.33        186.66        30.58 o                         
  -6   8   1         13.76        -20.28        20.28 o                         
  -4   8   1         24.32        -20.28        20.28 o                         
  -2   8   1          6.53        -26.53        26.53 o                         
   0   8   1        131.38         47.99        23.97 o                         
   2   8   1         53.29         31.86        30.75 o                         
   4   8   1          4.44         -3.09        22.85 o                         
   6   8   1          0.06        -22.93        22.93 o                         
   8   8   1         19.71        -20.48        40.19 o                         
  10   8   1         93.04         99.12        38.54 o                         
  12   8   1         30.39         73.51        36.67 o                         
  14   8   1        116.80         52.87        40.40 o                         
  16   8   1         26.90         45.85        37.66 o                         
  18   8   1          0.07         -0.97        34.86 o                         
  20   8   1        106.39         82.07        41.04 o                         
  22   8   1          1.87        -40.40        40.40 o                         
  24   8   1         51.27          8.29        37.95 o                         
  26   8   1          8.07        -19.18        73.78 o                         
  -9   9   1          3.75        -19.25        44.12 o                         
  -7   9   1          0.00        -13.79        41.84 o                         
  -5   9   1          0.52         -5.69        40.09 o                         
  -3   9   1          1.62        -18.58        30.75 o                         
  -1   9   1          4.89          3.71        34.67 o                         
   1   9   1         35.76        -28.13        28.13 o                         
   3   9   1         46.24        -33.97        33.97 o                         
   5   9   1        136.10        -14.17        44.15 o                         
   7   9   1         30.05        -34.03        34.03 o                         
   9   9   1         86.06        -56.76       106.32 o                         
 -52   0   2        422.82        559.13        87.86 o                         
 -50   0   2        180.70        126.71        43.57 o                         
 -48   0   2          4.32        -42.64        46.46 o                         
 -46   0   2        210.53        201.64        71.01 o                         
 -44   0   2       1358.55       1549.85        87.35 o                         
 -42   0   2         13.94        -16.10        31.07 o                         
 -40   0   2        879.69       1069.33        66.04 o                         
 -38   0   2       1803.20       1931.55        91.29 o                         
 -36   0   2        459.09        528.05        61.73 o                         
 -34   0   2        906.04        988.81        60.57 o                         
 -32   0   2       2686.10       2742.18        93.47 o                         
 -30   0   2       2111.67       2151.57        79.50 o                         
 -28   0   2        391.85        350.31        41.39 o                         
 -26   0   2       3122.46       3074.31        88.14 o                         
 -24   0   2       1850.15       1646.19        61.33 o                         
 -22   0   2       7387.72       7118.22       116.37 o                         
 -20   0   2       8342.46       7760.43       108.10 o                         
 -18   0   2       8327.15       7550.16        89.23 o                         
 -16   0   2         75.31        114.84        15.03 o                         
 -14   0   2       6166.89       6258.55        69.94 o                         
 -12   0   2       5036.66       5310.49        62.45 o                         
 -10   0   2       2022.57       1936.48        34.22 o                         
  -8   0   2     164611.25     161647.52      1031.27 o                         
  -6   0   2      28291.09      27837.98       216.86 o                         
  -4   0   2         83.39        124.40        13.47 o                         
  -2   0   2      98597.03      99292.41       793.75 o                         
   0   0   2      16290.16      16417.01       146.99 o                         
   2   0   2      32883.40      32074.53       226.85 o                         
   4   0   2       2704.20       2697.95        36.51 o                         
   6   0   2        228.40        298.49        15.57 o                         
   8   0   2         32.59         17.59         7.23 o                         
  10   0   2       2562.42       2752.01        49.61 o                         
  12   0   2       3067.07       2816.90        52.43 o                         
  14   0   2       9927.48       9329.23       101.86 o                         
  16   0   2       1660.55       1507.37        41.14 o                         
  18   0   2       1737.24       1916.98        53.89 o                         
  20   0   2       2004.63       1824.27        65.98 o                         
  22   0   2       3307.28       3091.07        88.70 o                         
  24   0   2       2199.86       2036.75        74.86 o                         
  26   0   2       1364.88       1441.67       101.99 o                         
  28   0   2      14873.14      15271.28       254.24 o                         
  30   0   2       3003.04       3014.20       101.35 o                         
  32   0   2        796.72        807.68        68.69 o                         
  34   0   2       6630.60       6583.52       164.15 o                         
  36   0   2        496.15        563.93        60.23 o                         
  38   0   2         86.90         88.76        31.88 o                         
  40   0   2        163.45        140.22        35.90 o                         
  42   0   2        114.35        156.96        57.53 o                         
  44   0   2        390.39        431.11        73.49 o                         
  46   0   2        241.25        246.10        47.75 o                         
  48   0   2        136.25        126.03        43.00 o                         
  50   0   2        621.16        608.08        88.85 o                         
  52   0   2       1466.49       1761.05       109.40 o                         
 -53   1   2        156.70         88.07        29.80 o                         
 -51   1   2        476.03        480.16        47.65 o                         
 -49   1   2        451.29        494.80        43.78 o                         
 -47   1   2        775.00        692.77        50.17 o                         
 -45   1   2         12.76         10.69        21.83 o                         
 -43   1   2        184.96        177.26        26.27 o                         
 -41   1   2       1882.56       1892.94        94.17 o                         
 -39   1   2        615.89        661.89        41.47 o                         
 -37   1   2        748.63        787.91        42.55 o                         
 -35   1   2        363.74        361.33        29.41 o                         
 -33   1   2        881.76        897.24        45.07 o                         
 -31   1   2       2551.84       2533.83        62.61 o                         
 -29   1   2       5142.25       5180.31        86.97 o                         
 -27   1   2        395.08        365.57        22.55 o                         
 -25   1   2       1697.61       1669.32        40.14 o                         
 -23   1   2       7229.03       7050.08        86.10 o                         
 -21   1   2        677.18        637.03        22.37 o                         
 -19   1   2       2895.94       2673.90        39.81 o                         
 -17   1   2       3290.96       3180.32        42.59 o                         
 -15   1   2       6671.65       6339.07        54.47 o                         
 -13   1   2        598.58        477.73        14.50 o                         
 -11   1   2       8490.67       8202.05        59.18 o                         
  -9   1   2        112.25         92.91         6.52 o                         
  -7   1   2        864.32        732.54        15.20 o                         
  -5   1   2      33758.95      33061.23       159.92 o                         
  -3   1   2        144.23        174.96         9.63 o                         
  -1   1   2      19747.96      20045.36       114.58 o                         
   1   1   2       6469.72       6670.76        47.86 o                         
   3   1   2       5036.90       4893.72        40.26 o                         
   5   1   2       8278.69       8285.60        56.69 o                         
   7   1   2       9201.26       9458.15        69.51 o                         
   9   1   2        942.10        859.24        18.11 o                         
  11   1   2        697.61        577.21        16.67 o                         
  13   1   2      17800.55      17804.43       113.22 o                         
  15   1   2         84.98        148.64        11.76 o                         
  17   1   2         51.32         18.74         7.81 o                         
  19   1   2       4448.62       4551.48        65.82 o                         
  21   1   2       8293.67       7979.22        94.64 o                         
  23   1   2       4523.29       4652.66        76.60 o                         
  25   1   2       1278.17       1219.32        42.10 o                         
  27   1   2        596.39        616.87        34.25 o                         
  29   1   2       2608.93       2692.18        65.99 o                         
  31   1   2       7792.62       7783.67       121.47 o                         
  33   1   2        184.36        216.01        25.62 o                         
  35   1   2        767.89        812.62        44.80 o                         
  37   1   2        786.31        869.93        46.67 o                         
  39   1   2        564.55        541.74        40.61 o                         
  41   1   2        915.47        912.39        66.89 o                         
  43   1   2        367.12        407.31        42.54 o                         
  45   1   2        350.27        336.17        42.75 o                         
  47   1   2         89.31        125.07        31.18 o                         
  49   1   2        607.12        632.30        73.73 o                         
  51   1   2        138.35        160.61        36.74 o                         
 -52   2   2        153.48        235.32        46.97 o                         
 -50   2   2        292.16        283.03        48.47 o                         
 -48   2   2        794.46        988.42        78.87 o                         
 -46   2   2        638.39        670.24        85.73 o                         
 -44   2   2       1478.57       1517.19        66.76 o                         
 -42   2   2        691.44        771.02        45.21 o                         
 -40   2   2        248.76        189.26        29.89 o                         
 -38   2   2        601.65        570.01        36.33 o                         
 -36   2   2       1343.95       1366.05        47.66 o                         
 -34   2   2       1417.68       1415.07        41.54 o                         
 -32   2   2        938.00        917.97        45.93 o                         
 -30   2   2        682.24        767.91        40.44 o                         
 -28   2   2       2358.79       2343.64        57.79 o                         
 -26   2   2       7667.13       7793.69       105.14 o                         
 -24   2   2        357.88        307.44        22.18 o                         
 -22   2   2        709.85        630.80        31.49 o                         
 -20   2   2       2740.80       2620.91        53.23 o                         
 -18   2   2       2285.12       2055.49        35.93 o                         
 -16   2   2      13505.12      13158.16       120.19 o                         
 -14   2   2      12910.64      12726.61       127.55 o                         
 -12   2   2      16697.74      16534.00       128.32 o                         
 -10   2   2       8793.84       8286.65        77.26 o                         
  -8   2   2       1584.58       1463.20        21.14 o                         
  -6   2   2       3488.96       3332.61        32.81 o                         
  -4   2   2       1935.24       1856.43        25.94 o                         
  -2   2   2        252.10        224.79        10.58 o                         
   0   2   2       3236.40       3215.36        37.59 o                         
   2   2   2       1749.74       1663.09        26.16 o                         
   4   2   2      11716.33      11700.49        86.77 o                         
   6   2   2      18420.34      17759.12       113.33 o                         
   8   2   2      12261.81      11475.14        99.06 o                         
  10   2   2      19757.66      19384.60       138.24 o                         
  12   2   2         24.96         62.63         9.46 o                         
  14   2   2       1310.56       1188.65        27.81 o                         
  16   2   2      16162.25      16506.07       133.26 o                         
  18   2   2       7898.42       7503.88        79.95 o                         
  20   2   2       5130.63       5313.15        62.54 o                         
  22   2   2       2103.39       1976.77        39.68 o                         
  24   2   2       2237.90       2255.56        50.81 o                         
  26   2   2       2891.47       2740.28        82.81 o                         
  28   2   2       1022.27       1032.46        40.77 o                         
  30   2   2         26.84         15.23        12.34 o                         
  32   2   2        843.75        828.75        41.24 o                         
  34   2   2        675.19        778.85        41.08 o                         
  36   2   2       1264.86       1258.82        51.01 o                         
  38   2   2       2785.18       2862.42        76.31 o                         
  40   2   2       1362.04       1387.50        65.92 o                         
  42   2   2       1783.44       2036.34       105.53 o                         
  44   2   2        743.80        791.37        63.70 o                         
  46   2   2        945.69        906.06        62.98 o                         
  48   2   2        159.07         93.95        34.55 o                         
  50   2   2         76.64         71.20        27.60 o                         
 -49   3   2        105.95         54.84        42.53 o                         
 -47   3   2        381.74        377.34        52.10 o                         
 -45   3   2       1423.63       1537.60        94.19 o                         
 -43   3   2        945.56       1010.91        78.52 o                         
 -41   3   2        540.67        466.43        53.90 o                         
 -39   3   2        908.34        993.10        78.50 o                         
 -37   3   2       1261.80       1252.50        82.40 o                         
 -35   3   2       1343.80       1334.48        54.31 o                         
 -33   3   2       2487.80       2471.70        60.16 o                         
 -31   3   2        603.85        544.54        52.15 o                         
 -29   3   2        395.93        377.08        31.76 o                         
 -27   3   2       1326.92       1249.37        62.41 o                         
 -25   3   2       2001.35       1958.57        48.49 o                         
 -23   3   2       5538.40       5423.95        87.33 o                         
 -21   3   2       2785.78       2674.32        58.47 o                         
 -19   3   2       2904.29       2838.79        46.82 o                         
 -17   3   2       3261.34       3191.38        62.97 o                         
 -15   3   2       7515.38       7161.03        88.58 o                         
 -13   3   2      12759.05      12458.14       126.45 o                         
 -11   3   2       3603.04       3451.08        49.11 o                         
  -9   3   2       7408.77       7547.54       111.28 o                         
  -7   3   2       8738.47       8932.54        76.92 o                         
  -5   3   2       5462.74       5165.39        58.99 o                         
  -3   3   2      10723.85      11127.81        96.96 o                         
  -1   3   2        684.95        764.77        25.77 o                         
   1   3   2        310.17        254.64        16.45 o                         
   3   3   2       6902.23       6798.46        63.13 o                         
   5   3   2       4277.49       4050.69        47.68 o                         
   7   3   2       6926.87       6624.13        65.33 o                         
   9   3   2       3826.70       3636.82        45.32 o                         
  11   3   2       9849.83       9762.99        82.46 o                         
  13   3   2      12164.67      12193.79       118.04 o                         
  15   3   2      11058.17      10704.67       124.96 o                         
  17   3   2      12314.58      12714.84       141.86 o                         
  19   3   2       1543.39       1544.12        44.58 o                         
  21   3   2       1013.90        923.21        36.30 o                         
  23   3   2       1414.80       1422.08        53.85 o                         
  25   3   2       2312.93       2303.65        67.57 o                         
  27   3   2       2741.78       2627.81        74.82 o                         
  29   3   2        901.72        983.13        49.06 o                         
  31   3   2         60.32         56.75        21.10 o                         
  33   3   2        924.66        902.17        53.22 o                         
  35   3   2       2481.84       2533.35        82.02 o                         
  37   3   2       1299.65       1477.47        67.18 o                         
  39   3   2       1703.25       1888.95        78.17 o                         
  41   3   2        543.62        732.18       144.68 o                         
  43   3   2        728.50        682.34        67.30 o                         
  45   3   2        745.47        623.40        65.48 o                         
  47   3   2       1094.50       1333.34       120.75 o                         
  49   3   2        932.67        844.15        77.31 o                         
 -48   4   2        306.31        261.25        57.88 o                         
 -46   4   2        124.24        -22.29        45.31 o                         
 -44   4   2         59.21         83.09        35.98 o                         
 -42   4   2        575.21        489.94        69.88 o                         
 -40   4   2       1253.64       1400.74        84.66 o                         
 -38   4   2        871.54        938.33        87.52 o                         
 -36   4   2       2276.96       2503.44       100.29 o                         
 -34   4   2       1265.57       1230.46       116.71 o                         
 -32   4   2        280.30        260.83        38.93 o                         
 -30   4   2       2270.29       2323.45        90.47 o                         
 -28   4   2       1110.29       1157.74        65.34 o                         
 -26   4   2        999.92       1015.94        61.43 o                         
 -24   4   2       2400.75       2434.90        85.81 o                         
 -22   4   2       1957.08       2016.74        77.86 o                         
 -20   4   2       2416.57       2395.60        94.07 o                         
 -18   4   2       3465.75       3586.77       117.52 o                         
 -16   4   2       2438.90       2513.67        78.39 o                         
 -14   4   2       2442.47       2514.73        47.48 o                         
 -12   4   2       5017.61       5100.51        71.09 o                         
 -10   4   2        931.70        905.86        33.63 o                         
  -8   4   2       1147.53       1076.39        37.09 o                         
  -6   4   2      14079.64      14402.35       136.19 o                         
  -4   4   2      16604.32      17427.03       153.85 o                         
  -2   4   2       3137.87       3232.26        54.23 o                         
   0   4   2       3213.74       3227.12        54.92 o                         
   2   4   2       4175.71       4167.26        62.90 o                         
   4   4   2       1851.03       1877.31        41.04 o                         
   6   4   2       2104.93       2245.46        49.26 o                         
   8   4   2       3110.74       2997.33        51.18 o                         
  10   4   2       3763.14       3752.06        54.49 o                         
  12   4   2       4415.15       4451.92        72.40 o                         
  14   4   2       5207.62       5157.50        72.33 o                         
  16   4   2       1651.91       1674.39        84.29 o                         
  18   4   2       6938.29       6862.67       104.28 o                         
  20   4   2       3152.69       3224.99        67.72 o                         
  22   4   2         82.83         93.46        16.67 o                         
  24   4   2       3109.98       3110.01        79.88 o                         
  26   4   2       1335.05       1490.39        57.74 o                         
  28   4   2        971.75       1113.50        52.59 o                         
  30   4   2       3186.96       3200.17        85.81 o                         
  32   4   2       2245.12       2202.91        73.58 o                         
  34   4   2        930.21        915.29        68.90 o                         
  36   4   2        591.85        491.54        58.64 o                         
  38   4   2        356.93        401.45        52.54 o                         
  40   4   2        551.14        527.88        57.16 o                         
  42   4   2        500.72        585.91        62.68 o                         
  44   4   2        378.14        319.04        57.11 o                         
  46   4   2        512.81        618.41        67.96 o                         
 -43   5   2        362.71        454.86        57.15 o                         
 -41   5   2        140.50         79.72        37.27 o                         
 -39   5   2        183.08        151.92        42.24 o                         
 -37   5   2        515.01        453.63        58.12 o                         
 -35   5   2        535.34        566.03        72.59 o                         
 -33   5   2       1498.78       1766.31       103.46 o                         
 -31   5   2        623.58        710.79        64.89 o                         
 -29   5   2       1055.45       1040.79        72.01 o                         
 -27   5   2       3659.53       3864.50       143.00 o                         
 -25   5   2        781.45        702.23        58.13 o                         
 -23   5   2         10.26         18.14        21.35 o                         
 -21   5   2       2172.08       2160.32        86.11 o                         
 -19   5   2       3149.72       3451.94       103.79 o                         
 -17   5   2        163.32        181.77        33.71 o                         
 -15   5   2        879.94        791.78        46.51 o                         
 -13   5   2       1420.75       1501.51        70.46 o                         
 -11   5   2       2252.21       2242.09        56.19 o                         
  -9   5   2       2800.15       2908.96        62.44 o                         
  -7   5   2       1623.79       1705.45        44.40 o                         
  -5   5   2       1588.80       1633.18        41.27 o                         
  -3   5   2       2038.29       1988.58        69.50 o                         
  -1   5   2       4117.38       4223.03        76.62 o                         
   1   5   2       5170.60       5345.96        87.38 o                         
   3   5   2       7999.43       8110.73       111.68 o                         
   5   5   2       1129.96       1221.78        37.59 o                         
   7   5   2        166.39        178.74        15.91 o                         
   9   5   2       5685.26       5772.22        97.62 o                         
  11   5   2       2224.55       2220.47        75.63 o                         
  13   5   2        159.24        115.20        19.95 o                         
  15   5   2        313.93        354.13        29.09 o                         
  17   5   2       3035.08       2881.66        71.70 o                         
  19   5   2        626.89        696.28        60.87 o                         
  21   5   2       1863.15       1988.32        59.76 o                         
  23   5   2       2181.22       2357.78        97.61 o                         
  25   5   2       2016.59       2140.91        92.21 o                         
  27   5   2       2096.78       2219.05       109.57 o                         
  29   5   2        321.73        310.87        45.31 o                         
  31   5   2       1123.54       1238.19        81.75 o                         
  33   5   2       1531.52       1630.38        95.13 o                         
  35   5   2        426.69        394.58        52.52 o                         
  37   5   2        105.00         49.71        35.11 o                         
  39   5   2        504.27        503.55        58.16 o                         
  41   5   2        574.97        522.44        69.45 o                         
  43   5   2         93.38         83.57        42.94 o                         
 -40   6   2        292.98        338.73        54.54 o                         
 -38   6   2         22.33         17.00        40.19 o                         
 -36   6   2          2.36        -25.03        30.08 o                         
 -34   6   2        117.27         53.23        36.24 o                         
 -32   6   2        627.67        513.48        58.49 o                         
 -30   6   2       1279.38       1159.79        80.74 o                         
 -28   6   2        526.21        540.29        60.32 o                         
 -26   6   2        165.43        193.04        42.63 o                         
 -24   6   2        911.34        989.00        83.24 o                         
 -22   6   2       1881.58       1910.52        90.86 o                         
 -20   6   2        352.70        354.06        41.79 o                         
 -18   6   2        519.57        443.69        41.49 o                         
 -16   6   2        253.25        291.11        34.91 o                         
 -14   6   2        121.52        143.64        27.81 o                         
 -12   6   2       1927.58       2092.29        83.32 o                         
 -10   6   2       1337.17       1626.87        56.42 o                         
  -8   6   2        760.92        924.10        47.81 o                         
  -6   6   2        687.90        699.45        37.88 o                         
  -4   6   2        400.70        385.94        29.26 o                         
  -2   6   2        160.69        203.35        28.79 o                         
   0   6   2       1889.78       2061.84        57.73 o                         
   2   6   2       3178.24       3277.59        72.71 o                         
   4   6   2       1419.06       1522.79        66.67 o                         
   6   6   2       2279.59       2403.74        64.27 o                         
   8   6   2        206.58        206.99        22.81 o                         
  10   6   2        521.68        541.46        32.74 o                         
  12   6   2       2338.26       2442.41        81.28 o                         
  14   6   2        507.90        525.47        37.86 o                         
  16   6   2          4.75         -6.11        16.84 o                         
  18   6   2         45.65         43.29        21.68 o                         
  20   6   2        841.40        725.83        63.15 o                         
  22   6   2       1531.17       1677.96        85.95 o                         
  24   6   2       1310.15       1343.21        94.42 o                         
  26   6   2        324.43        298.94        50.11 o                         
  28   6   2        418.24        335.57        48.11 o                         
  30   6   2        661.63        581.71        63.36 o                         
  32   6   2        529.92        524.89        61.02 o                         
  34   6   2        107.49        102.14        37.26 o                         
  36   6   2        199.82        197.21        51.00 o                         
  38   6   2        536.47        499.25        63.02 o                         
 -33   7   2          5.08        -17.41        37.70 o                         
 -31   7   2         56.25         52.20        38.77 o                         
 -29   7   2         96.67         72.81        37.80 o                         
 -27   7   2        223.82        295.54        49.38 o                         
 -25   7   2        513.73        552.75        69.70 o                         
 -23   7   2        246.50        193.54        43.26 o                         
 -21   7   2        177.31        109.84        43.74 o                         
 -19   7   2        621.99        564.90        60.01 o                         
 -17   7   2        913.49        889.90        63.49 o                         
 -15   7   2        721.94        636.06        70.38 o                         
 -13   7   2         21.86        -10.59        28.51 o                         
 -11   7   2         88.00         54.37        30.77 o                         
  -9   7   2        803.43        973.73        63.19 o                         
  -7   7   2        339.15        339.99        35.76 o                         
  -5   7   2         66.01         65.19        20.33 o                         
  -3   7   2        573.50        569.30        36.51 o                         
  -1   7   2       1330.85       1332.45        63.82 o                         
   1   7   2         68.39         47.18        20.43 o                         
   3   7   2         11.52         42.62        19.40 o                         
   5   7   2        341.03        263.08        31.71 o                         
   7   7   2        983.90       1135.85        58.11 o                         
   9   7   2       1000.21        941.12        44.57 o                         
  11   7   2        178.16        174.62        31.99 o                         
  13   7   2        536.24        433.96        40.84 o                         
  15   7   2        739.72        735.53        60.06 o                         
  17   7   2        308.55        297.42        42.98 o                         
  19   7   2        457.17        409.71        52.87 o                         
  21   7   2        303.74        333.56        58.77 o                         
  23   7   2         10.42          9.19        30.22 o                         
  25   7   2         38.96         50.75        35.70 o                         
  27   7   2        231.76        291.35        47.69 o                         
  29   7   2        360.50        446.28        57.50 o                         
  31   7   2        144.71        131.38        45.53 o                         
  33   7   2        152.41        182.62        57.88 o                         
 -24   8   2        144.74        133.90        54.81 o                         
 -22   8   2        176.52        197.78        47.18 o                         
 -20   8   2        129.89        128.70        41.61 o                         
 -18   8   2        147.78        117.37        35.95 o                         
 -16   8   2        417.70        387.54        47.60 o                         
 -14   8   2        641.73        608.06        57.46 o                         
 -12   8   2        167.74        138.83        56.76 o                         
 -10   8   2         26.58         34.07        36.56 o                         
  -8   8   2        141.99        148.14        32.84 o                         
  -6   8   2        208.54        137.62        27.93 o                         
  -4   8   2        384.63        365.89        47.21 o                         
  -2   8   2        307.29        348.75        38.48 o                         
   0   8   2         34.16         50.93        29.28 o                         
   2   8   2         80.06        130.31        36.60 o                         
   4   8   2        222.88        174.15        27.79 o                         
   6   8   2        202.68        211.97        28.84 o                         
   8   8   2        105.92         88.26        37.48 o                         
  10   8   2         51.31         22.47        33.64 o                         
  12   8   2        267.78        138.47        46.98 o                         
  14   8   2        667.06        622.93        61.26 o                         
  16   8   2        539.15        485.20        49.74 o                         
  18   8   2        218.59        280.84        45.22 o                         
  20   8   2         68.26         -7.81        37.04 o                         
  22   8   2        149.74        167.77        49.93 o                         
  24   8   2         67.66        -37.18        37.18 o                         
  -5   9   2        123.01        120.91        64.05 o                         
  -3   9   2         57.75         17.89        38.01 o                         
  -1   9   2         89.85         64.39        35.22 o                         
   1   9   2        135.60         73.05        39.80 o                         
   3   9   2         49.90        -37.09        37.09 o                         
 -51   1   3         89.96         65.88        31.10 o                         
 -49   1   3         89.14         20.04        45.57 o                         
 -47   1   3         66.89         91.15        25.74 o                         
 -45   1   3        187.64        236.12        30.95 o                         
 -43   1   3        194.14        132.10        28.12 o                         
 -41   1   3        305.77        309.21        37.61 o                         
 -39   1   3         29.93         -0.47        18.57 o                         
 -37   1   3          7.78          2.94        22.72 o                         
 -35   1   3        143.14        121.71        20.83 o                         
 -33   1   3        542.40        518.06        34.23 o                         
 -31   1   3         78.29         68.90        16.92 o                         
 -29   1   3       1209.04       1221.49        46.34 o                         
 -27   1   3       3198.07       3085.25        65.30 o                         
 -25   1   3       1520.55       1640.57        46.27 o                         
 -23   1   3         27.77         39.29        10.25 o                         
 -21   1   3        566.58        541.02        20.84 o                         
 -19   1   3          0.62          6.05         8.44 o                         
 -17   1   3        672.41        674.55        22.58 o                         
 -15   1   3       3951.63       4179.58        50.26 o                         
 -13   1   3       1773.31       1755.14        29.05 o                         
 -11   1   3        778.34        888.31        18.63 o                         
  -9   1   3        363.69        438.97        17.17 o                         
  -7   1   3        471.22        576.71        16.29 o                         
  -5   1   3       6540.04       6489.62        57.86 o                         
  -3   1   3       6519.16       6551.70        63.17 o                         
  -1   1   3       1885.87       1983.54        31.73 o                         
   1   1   3       4798.95       5193.02        50.17 o                         
   3   1   3      23011.68      24145.92       134.03 o                         
   5   1   3       7920.79       8323.10        61.77 o                         
   7   1   3        774.55        746.84        19.59 o                         
   9   1   3       6337.81       6597.01        61.09 o                         
  11   1   3          0.08         -1.56         6.10 o                         
  13   1   3        403.41        346.23        17.34 o                         
  15   1   3       5686.05       5706.16        71.49 o                         
  17   1   3        500.00        577.35        24.24 o                         
  19   1   3       1524.84       1622.36        45.41 o                         
  21   1   3        458.31        434.80        28.07 o                         
  23   1   3       1891.40       1906.97        52.95 o                         
  25   1   3       3815.54       3845.02        78.39 o                         
  27   1   3       4152.07       4341.94        90.08 o                         
  29   1   3       1176.22       1125.61        49.16 o                         
  31   1   3        288.40        252.02        30.01 o                         
  33   1   3       2098.00       2024.52        65.21 o                         
  35   1   3          1.40        -17.43        17.66 o                         
  37   1   3         17.06         16.71        19.88 o                         
  39   1   3        423.26        418.99        36.65 o                         
  41   1   3         79.41         62.74        23.75 o                         
  43   1   3         11.41        -21.25        21.25 o                         
  45   1   3         30.19         13.80        36.26 o                         
  47   1   3          5.12         -0.88        48.23 o                         
  49   1   3         30.96         32.02        33.51 o                         
  51   1   3          9.18         -6.70        29.30 o                         
 -50   2   3         82.13         88.17        32.53 o                         
 -48   2   3         83.77         68.41        39.57 o                         
 -46   2   3         10.88        -23.84        23.84 o                         
 -44   2   3         20.95          8.94        25.74 o                         
 -42   2   3         10.46        -19.67        19.67 o                         
 -40   2   3          5.84        -16.41        17.27 o                         
 -38   2   3         12.52        -15.15        16.37 o                         
 -36   2   3          0.80        -15.52        15.52 o                         
 -34   2   3         19.03        -14.64        14.64 o                         
 -32   2   3        214.24        126.67        23.29 o                         
 -30   2   3        213.54        181.47        20.03 o                         
 -28   2   3       1144.17       1102.13        46.94 o                         
 -26   2   3       2768.78       2732.65        76.37 o                         
 -24   2   3         77.22         86.25        11.89 o                         
 -22   2   3         98.40         74.52        12.11 o                         
 -20   2   3         54.42         43.88         9.16 o                         
 -18   2   3        310.18        262.76        14.95 o                         
 -16   2   3        619.69        635.08        19.14 o                         
 -14   2   3       1826.47       1712.25        30.06 o                         
 -12   2   3       4966.51       5152.55        52.48 o                         
 -10   2   3       1041.21       1082.27        22.36 o                         
  -8   2   3       1089.31       1245.24        29.14 o                         
  -6   2   3       9552.89       9525.35        72.97 o                         
  -4   2   3       4257.50       4212.70        43.79 o                         
  -2   2   3        361.39        387.90        14.65 o                         
   0   2   3       1079.23       1099.35        21.80 o                         
   2   2   3       4156.09       4209.00        47.07 o                         
   4   2   3       9401.80       9677.30        80.43 o                         
   6   2   3        889.45        960.90        23.05 o                         
   8   2   3       3475.63       3846.34        51.01 o                         
  10   2   3          4.60          7.09         6.95 o                         
  12   2   3        146.34        147.97        13.44 o                         
  14   2   3        466.21        591.80        25.22 o                         
  16   2   3        238.95        167.37        15.37 o                         
  18   2   3        132.26        146.63        15.19 o                         
  20   2   3        581.26        668.73        31.92 o                         
  22   2   3        226.69        170.23        16.77 o                         
  24   2   3        710.96        615.64        34.80 o                         
  26   2   3        828.52        789.64        34.71 o                         
  28   2   3       1793.26       1796.38        51.79 o                         
  30   2   3       1077.53       1013.04        41.31 o                         
  32   2   3        167.57        119.15        18.83 o                         
  34   2   3        417.82        406.38        35.96 o                         
  36   2   3         85.05         57.88        19.31 o                         
  38   2   3        176.69        126.48        24.03 o                         
  40   2   3         30.46         -8.07        27.17 o                         
  42   2   3         13.06        -19.72        19.72 o                         
  44   2   3          5.99        -22.77        22.77 o                         
  46   2   3          0.15        -24.73        24.73 o                         
  48   2   3         16.35        -22.09        27.20 o                         
  50   2   3          0.11        -25.42        25.42 o                         
 -49   3   3         50.25         84.71        41.41 o                         
 -47   3   3         85.17         44.37        31.16 o                         
 -45   3   3         38.38        -27.83        31.43 o                         
 -43   3   3          8.41        -12.56        45.63 o                         
 -41   3   3          5.58         41.19        40.33 o                         
 -39   3   3         15.26        -16.01        26.91 o                         
 -37   3   3        113.58         43.13        22.34 o                         
 -35   3   3          2.23         21.47        18.87 o                         
 -33   3   3        193.85        195.05        26.41 o                         
 -31   3   3          4.12          5.74        17.83 o                         
 -29   3   3          0.33        -10.27        13.42 o                         
 -27   3   3        219.97        167.78        23.03 o                         
 -25   3   3         55.83         43.58        13.45 o                         
 -23   3   3        136.63        176.77        17.05 o                         
 -21   3   3        392.25        321.40        23.50 o                         
 -19   3   3        902.26        940.45        34.36 o                         
 -17   3   3         36.17         12.52        11.05 o                         
 -15   3   3         15.12         12.33         9.18 o                         
 -13   3   3       2746.87       2824.12        52.67 o                         
 -11   3   3        638.10        631.38        24.70 o                         
  -9   3   3        178.59        191.34        13.96 o                         
  -7   3   3        750.28        792.49        22.18 o                         
  -5   3   3        214.11        261.49        19.88 o                         
  -3   3   3       2328.86       2446.80        45.54 o                         
  -1   3   3        227.85        276.84        16.60 o                         
   1   3   3        886.89        897.38        24.72 o                         
   3   3   3        232.38        238.49        14.71 o                         
   5   3   3         40.88         47.13         9.06 o                         
   7   3   3        144.90        170.81        14.31 o                         
   9   3   3        251.93        232.57        16.32 o                         
  11   3   3         52.58         14.77         9.64 o                         
  13   3   3       2164.33       2156.74        48.18 o                         
  15   3   3       1560.72       1633.30        45.11 o                         
  17   3   3         90.14         96.68        14.41 o                         
  19   3   3        357.66        308.59        35.22 o                         
  21   3   3         17.41          1.28        13.48 o                         
  23   3   3          1.05         -1.67        14.21 o                         
  25   3   3          4.12        -11.86        12.31 o                         
  27   3   3         42.86         13.66        13.22 o                         
  29   3   3        138.20         91.10        17.31 o                         
  31   3   3         18.24        -13.44        13.44 o                         
  33   3   3        219.05        173.52        22.01 o                         
  35   3   3          0.33        -17.64        18.47 o                         
  37   3   3          7.68         40.94        27.39 o                         
  39   3   3         90.07         94.60        34.10 o                         
  41   3   3         94.72         85.85        42.37 o                         
  43   3   3         57.58         35.14        28.83 o                         
  45   3   3         28.04         31.39        36.53 o                         
  47   3   3          1.09        -31.07        31.07 o                         
 -46   4   3         13.63        -18.92        69.15 o                         
 -44   4   3        106.38         60.42        40.61 o                         
 -42   4   3        214.05        185.35        43.32 o                         
 -40   4   3         39.40         16.86        31.85 o                         
 -38   4   3         61.02         22.51        30.50 o                         
 -36   4   3        107.16         93.51        45.36 o                         
 -34   4   3        345.34        401.48        48.50 o                         
 -32   4   3          9.91        -23.84        23.84 o                         
 -30   4   3        904.23        737.88        60.34 o                         
 -28   4   3        872.07        759.95        57.10 o                         
 -26   4   3        409.45        402.97        41.94 o                         
 -24   4   3         10.50         13.94        17.69 o                         
 -22   4   3         39.92         42.24        15.56 o                         
 -20   4   3         36.55         50.05        13.95 o                         
 -18   4   3         78.01         85.26        15.47 o                         
 -16   4   3        471.07        418.32        26.82 o                         
 -14   4   3        899.99        869.26        33.92 o                         
 -12   4   3       2060.09       2081.82        54.33 o                         
 -10   4   3       1789.86       1900.96        54.56 o                         
  -8   4   3        565.39        595.61        34.93 o                         
  -6   4   3        615.98        633.65        26.59 o                         
  -4   4   3       1820.21       1869.90        42.16 o                         
  -2   4   3        918.03       1024.54        33.66 o                         
   0   4   3        704.67        784.10        33.90 o                         
   2   4   3        466.57        495.52        29.03 o                         
   4   4   3       1034.39       1045.35        37.75 o                         
   6   4   3       1031.22       1061.90        34.72 o                         
   8   4   3        576.17        555.83        27.49 o                         
  10   4   3       2128.46       2101.67        44.34 o                         
  12   4   3       3310.44       3338.58        60.16 o                         
  14   4   3        283.89        282.83        23.46 o                         
  16   4   3         11.87         30.03         9.78 o                         
  18   4   3       2160.97       2210.31        59.20 o                         
  20   4   3        133.87        113.72        24.85 o                         
  22   4   3          2.84          2.29        20.25 o                         
  24   4   3        751.57        706.55        46.39 o                         
  26   4   3        148.33        128.56        23.71 o                         
  28   4   3        274.08        314.52        34.80 o                         
  30   4   3        216.01        136.87        29.02 o                         
  32   4   3         93.53         63.16        35.08 o                         
  34   4   3        136.93        131.15        34.07 o                         
  36   4   3         95.37        113.41        48.39 o                         
  38   4   3         75.20         35.00        25.55 o                         
  40   4   3        233.41        199.29        46.97 o                         
  42   4   3        105.81        105.79        36.31 o                         
  44   4   3         16.13         -1.80        45.38 o                         
  46   4   3         69.72         10.72        45.64 o                         
 -43   5   3          0.14        -34.83        34.83 o                         
 -41   5   3         31.95         36.88        36.34 o                         
 -39   5   3         25.58         14.44        33.97 o                         
 -37   5   3          3.85         -5.77        31.97 o                         
 -35   5   3        204.21        237.37        43.21 o                         
 -33   5   3        133.35         81.79        36.47 o                         
 -31   5   3        107.78        118.99        39.88 o                         
 -29   5   3        100.21         56.99        44.04 o                         
 -27   5   3         54.49         33.79        26.98 o                         
 -25   5   3        315.92        225.50        38.40 o                         
 -23   5   3        165.05         99.16        33.77 o                         
 -21   5   3        115.51        127.10        29.77 o                         
 -19   5   3        116.56        115.57        29.90 o                         
 -17   5   3         25.63         21.20        16.91 o                         
 -15   5   3          0.14        -19.72        19.72 o                         
 -13   5   3          2.17         14.26        14.07 o                         
 -11   5   3          3.72        -10.85        14.33 o                         
  -9   5   3          0.20          0.98        15.67 o                         
  -7   5   3          0.22         -2.09        10.92 o                         
  -5   5   3        115.49        124.65        17.15 o                         
  -3   5   3        235.00        231.39        22.99 o                         
  -1   5   3         35.63         35.88        13.71 o                         
   1   5   3        402.02        399.11        28.50 o                         
   3   5   3       1331.50       1388.14        46.58 o                         
   5   5   3        159.00        198.87        20.49 o                         
   7   5   3         16.65         -2.74        15.67 o                         
   9   5   3        162.37        192.97        21.35 o                         
  11   5   3         50.32         47.00        13.32 o                         
  13   5   3        672.02        658.81        32.46 o                         
  15   5   3        903.46        975.09        46.67 o                         
  17   5   3          0.87        -15.66        15.66 o                         
  19   5   3         81.73         71.79        22.96 o                         
  21   5   3         32.08        -15.19        19.64 o                         
  23   5   3        154.30        112.08        25.28 o                         
  25   5   3        194.02        169.50        26.74 o                         
  27   5   3        110.28         75.87        26.53 o                         
  29   5   3         66.18         32.94        28.10 o                         
  31   5   3          0.78        -10.92        21.90 o                         
  33   5   3          0.03          4.25        22.95 o                         
  35   5   3        144.71        114.25        29.17 o                         
  37   5   3          1.25         54.42        39.48 o                         
  39   5   3         89.16         97.17        58.59 o                         
  41   5   3         37.62         41.88        39.09 o                         
 -38   6   3          0.20        -35.26        37.28 o                         
 -36   6   3         20.08        -21.00        40.57 o                         
 -34   6   3          1.11        -26.37        33.56 o                         
 -32   6   3         53.49         -8.27        32.50 o                         
 -30   6   3         33.18         -9.72        49.34 o                         
 -28   6   3         77.50         53.82        31.22 o                         
 -26   6   3         68.71         68.94        32.39 o                         
 -24   6   3         66.78         45.04        35.68 o                         
 -22   6   3          2.01         -1.00        25.33 o                         
 -20   6   3        390.56        358.67        44.51 o                         
 -18   6   3        266.09        244.00        40.92 o                         
 -16   6   3         75.89         87.89        18.45 o                         
 -14   6   3        131.15        127.43        25.61 o                         
 -12   6   3        763.49        683.37        44.47 o                         
 -10   6   3        366.38        355.31        33.88 o                         
  -8   6   3         27.91         21.30        15.66 o                         
  -6   6   3         44.41         54.09        16.67 o                         
  -4   6   3         43.77         34.39        21.19 o                         
  -2   6   3         22.31         27.40        17.52 o                         
   0   6   3        527.15        499.49        38.59 o                         
   2   6   3        202.05        156.00        29.99 o                         
   4   6   3        372.07        359.53        30.74 o                         
   6   6   3          6.83          5.15        16.48 o                         
   8   6   3         50.18         34.23        17.99 o                         
  10   6   3        939.68        854.96        42.52 o                         
  12   6   3        170.75        192.47        23.12 o                         
  14   6   3          3.84         -6.65        19.23 o                         
  16   6   3        115.57         90.95        24.86 o                         
  18   6   3        621.30        612.21        46.92 o                         
  20   6   3        175.99        161.74        29.87 o                         
  22   6   3         90.81         50.85        24.51 o                         
  24   6   3         13.24        -23.47        23.47 o                         
  26   6   3          1.64          0.48        24.69 o                         
  28   6   3          0.53        -17.56        29.89 o                         
  30   6   3        150.98         49.70        46.50 o                         
  32   6   3         17.69        -21.21        30.75 o                         
  34   6   3          9.75         -5.07        33.92 o                         
  36   6   3         43.81         55.26        46.13 o                         
 -31   7   3          4.88        -40.57        40.57 o                         
 -29   7   3          7.87        -32.90        44.56 o                         
 -27   7   3         27.24         14.60        40.78 o                         
 -25   7   3         36.32         21.50        40.57 o                         
 -23   7   3         17.81         64.64        32.57 o                         
 -21   7   3         66.37         68.63        34.40 o                         
 -19   7   3         26.97        -31.47        35.69 o                         
 -17   7   3         56.50         43.98        29.75 o                         
 -15   7   3         13.56        -15.61        23.66 o                         
 -13   7   3         62.09         55.41        28.35 o                         
 -11   7   3        406.95        315.00        39.75 o                         
  -9   7   3         13.89         42.87        24.76 o                         
  -7   7   3         40.13         25.60        24.27 o                         
  -5   7   3          9.87          5.95        21.19 o                         
  -3   7   3          0.00         -9.38        18.34 o                         
  -1   7   3         13.11        -19.29        19.29 o                         
   1   7   3        162.26        156.09        27.53 o                         
   3   7   3        327.92        309.80        33.77 o                         
   5   7   3          2.39        -15.16        26.33 o                         
   7   7   3         73.15         77.33        22.01 o                         
   9   7   3        111.63         71.05        22.56 o                         
  11   7   3        162.08        150.98        33.06 o                         
  13   7   3         57.37         94.51        29.17 o                         
  15   7   3        125.80        104.77        27.23 o                         
  17   7   3         35.08          5.17        39.32 o                         
  19   7   3         26.72         32.79        26.21 o                         
  21   7   3         11.55        -12.04        29.52 o                         
  23   7   3        246.96        213.43        46.80 o                         
  25   7   3         55.55         81.18        41.80 o                         
  27   7   3          3.36         22.34        37.89 o                         
  29   7   3         10.81        -36.72        36.72 o                         
  31   7   3         10.68        -37.87        37.87 o                         
 -22   8   3          8.17        -36.54        36.54 o                         
 -20   8   3         34.39        -38.67        38.67 o                         
 -18   8   3         23.84        -34.78        34.78 o                         
 -16   8   3          4.10        -31.47        35.69 o                         
 -14   8   3         14.60        -35.05        35.05 o                         
 -12   8   3          0.09        -31.64        31.64 o                         
 -10   8   3          2.93        -27.36        27.36 o                         
  -8   8   3         15.97         44.13        44.69 o                         
  -6   8   3         19.08         -4.01        36.74 o                         
  -4   8   3         30.34          5.63        39.54 o                         
  -2   8   3          5.12        -18.17        50.53 o                         
   0   8   3         60.78        -14.81        32.22 o                         
   2   8   3         38.89        -17.62        26.34 o                         
   4   8   3         58.04         80.00        29.64 o                         
   6   8   3         53.02        -12.10        35.11 o                         
   8   8   3          1.47        -23.37        23.37 o                         
  10   8   3          7.31        -28.56        28.56 o                         
  12   8   3         26.25        -18.70        33.29 o                         
  14   8   3         26.42        -10.74        30.29 o                         
  16   8   3         67.21         34.04        33.27 o                         
  18   8   3          1.11         42.23        42.46 o                         
  20   8   3          6.07        -49.34        49.34 o                         
 -50   0   4         74.35        134.71        45.15 o                         
 -48   0   4        889.35        756.01       113.32 o                         
 -46   0   4       1421.17       1525.23        96.71 o                         
 -44   0   4        581.63        629.87        66.33 o                         
 -42   0   4       1524.55       1558.65        89.74 o                         
 -40   0   4       1747.87       1988.43        96.82 o                         
 -38   0   4        980.08       1194.15        73.85 o                         
 -36   0   4        634.51        628.03        55.66 o                         
 -34   0   4       1888.55       1716.82       108.93 o                         
 -32   0   4       1053.11       1049.44        63.03 o                         
 -30   0   4       2634.09       2726.27        91.98 o                         
 -28   0   4       2459.79       2571.43        96.93 o                         
 -26   0   4        712.95        790.56        49.25 o                         
 -24   0   4        303.25        299.69        32.68 o                         
 -22   0   4        729.49        714.61        34.65 o                         
 -20   0   4       7055.98       6978.37       102.54 o                         
 -18   0   4      16083.24      16177.09       211.60 o                         
 -16   0   4      28873.26      28262.42       280.10 o                         
 -14   0   4        959.54        907.16        32.72 o                         
 -12   0   4      10461.50      10861.43       216.68 o                         
 -10   0   4      54980.42      54512.49       705.27 o                         
  -8   0   4       1894.52       1983.67        81.88 o                         
  -6   0   4       5125.50       4820.81       129.55 o                         
  -4   0   4        111.88        163.91        41.09 o                         
  -2   0   4       3846.35       3457.57       107.50 o                         
   0   0   4       6230.83       6104.43       149.33 o                         
   2   0   4       8751.66       9062.15       114.53 o                         
   4   0   4      11344.88      11693.56       139.87 o                         
   6   0   4      12485.90      12672.95       133.66 o                         
   8   0   4       7033.14       7134.74       114.69 o                         
  10   0   4       1746.34       1639.42        46.37 o                         
  12   0   4      17253.23      16505.66       181.06 o                         
  14   0   4       9130.31       9300.58       165.90 o                         
  16   0   4       4287.28       4377.04       119.48 o                         
  18   0   4       4899.96       4877.54       120.01 o                         
  20   0   4      12580.68      12343.27       211.82 o                         
  22   0   4       1712.84       1832.48        78.91 o                         
  24   0   4        705.67        671.22        78.89 o                         
  26   0   4       8788.88       8879.91       188.53 o                         
  28   0   4        243.12        285.17        45.69 o                         
  30   0   4        626.46        651.59        61.48 o                         
  32   0   4        979.66       1058.35        72.18 o                         
  34   0   4       2864.82       3083.24       117.86 o                         
  36   0   4       2858.37       3124.66       124.65 o                         
  38   0   4        767.43        722.76        94.58 o                         
  40   0   4       1119.69       1260.22        97.96 o                         
  42   0   4       1614.47       1890.70       104.67 o                         
  44   0   4       1488.26       1969.82       126.33 o                         
  46   0   4          9.53        -72.32        72.32 o                         
  48   0   4        433.34        403.46        68.99 o                         
 -49   1   4       1022.59       1215.18        72.02 o                         
 -47   1   4        230.54        145.73        31.79 o                         
 -45   1   4        534.42        566.11        47.17 o                         
 -43   1   4        706.11        702.95        46.74 o                         
 -41   1   4       1030.92       1099.61        61.84 o                         
 -39   1   4       1650.47       1858.20        62.33 o                         
 -37   1   4       1543.47       1615.67        59.13 o                         
 -35   1   4        397.90        417.97        35.72 o                         
 -33   1   4       1151.28       1193.66        49.86 o                         
 -31   1   4       2532.99       2549.21        65.02 o                         
 -29   1   4        354.47        388.65        29.45 o                         
 -27   1   4       2133.95       2166.33        57.03 o                         
 -25   1   4       2924.86       2873.45        62.87 o                         
 -23   1   4       3630.15       3511.33        58.82 o                         
 -21   1   4       3084.15       2987.47        51.32 o                         
 -19   1   4       5258.62       5397.79        75.32 o                         
 -17   1   4       3414.75       3385.15        47.39 o                         
 -15   1   4       5699.91       5412.81        92.63 o                         
 -13   1   4      15871.33      15672.90       145.32 o                         
 -11   1   4        491.18        376.90        20.52 o                         
  -9   1   4       9777.97       9577.69        94.09 o                         
  -7   1   4       6307.54       6137.35        78.02 o                         
  -5   1   4       3383.47       3207.95        53.43 o                         
  -3   1   4       8365.66       8674.43        97.64 o                         
  -1   1   4       5218.35       5372.87        73.19 o                         
   1   1   4       4398.24       4342.79        59.09 o                         
   3   1   4       5429.51       5345.67        74.79 o                         
   5   1   4      14878.11      14967.85       124.21 o                         
   7   1   4        387.63        355.48        17.71 o                         
   9   1   4       5388.61       5244.29        68.93 o                         
  11   1   4      16525.90      16352.62       150.08 o                         
  13   1   4       9135.46       8735.96       104.52 o                         
  15   1   4       4083.21       3924.07        72.49 o                         
  17   1   4       1391.59       1334.64        40.67 o                         
  19   1   4       3627.68       3548.61        68.28 o                         
  21   1   4       6065.31       6287.97        98.05 o                         
  23   1   4       6110.81       6320.52        99.87 o                         
  25   1   4         12.91         33.29        14.62 o                         
  27   1   4       1788.21       1925.13        60.87 o                         
  29   1   4       3232.38       3315.32        81.88 o                         
  31   1   4       1503.88       1480.57        57.48 o                         
  33   1   4       2657.54       2655.00       102.81 o                         
  35   1   4        987.37       1042.77        56.60 o                         
  37   1   4       1262.04       1291.84        60.27 o                         
  39   1   4        601.17        689.04        48.30 o                         
  41   1   4       1383.74       1567.73        72.84 o                         
  43   1   4        500.60        448.03        70.56 o                         
  45   1   4        601.85        588.40        51.80 o                         
  47   1   4        774.40        728.51        54.99 o                         
  49   1   4        170.29        106.26        57.91 o                         
 -48   2   4         99.60         92.68        34.05 o                         
 -46   2   4        344.67        364.69        49.02 o                         
 -44   2   4        418.65        412.41        44.39 o                         
 -42   2   4        325.08        229.57        29.62 o                         
 -40   2   4        215.81        133.20        24.27 o                         
 -38   2   4        587.07        612.03        40.35 o                         
 -36   2   4       1301.27       1471.78        65.17 o                         
 -34   2   4       1789.51       1830.73        57.42 o                         
 -32   2   4        184.42        204.40        22.53 o                         
 -30   2   4       1217.45       1300.92        46.51 o                         
 -28   2   4       3272.19       3229.52        63.73 o                         
 -26   2   4       2170.90       2166.87        49.32 o                         
 -24   2   4       4691.68       4635.10        66.76 o                         
 -22   2   4       2938.08       2909.68        53.11 o                         
 -20   2   4       2435.21       2471.77        46.31 o                         
 -18   2   4       1051.43        986.89        27.73 o                         
 -16   2   4        637.08        600.80        21.15 o                         
 -14   2   4       1690.94       1575.12        31.08 o                         
 -12   2   4       1379.80       1341.03        35.77 o                         
 -10   2   4       1225.93       1230.24        31.14 o                         
  -8   2   4       3649.21       3618.24        57.25 o                         
  -6   2   4       5176.12       5305.42        71.45 o                         
  -4   2   4       9298.00       9433.52       110.35 o                         
  -2   2   4      10641.55      10660.06       110.98 o                         
   0   2   4       4848.20       4784.10        68.67 o                         
   2   2   4       5480.99       5530.96        64.58 o                         
   4   2   4         45.93         34.16         8.09 o                         
   6   2   4       4176.52       4086.05        57.01 o                         
   8   2   4      13117.48      13376.50       130.40 o                         
  10   2   4       1702.03       1568.42        41.37 o                         
  12   2   4       1711.94       1715.30        46.70 o                         
  14   2   4       1920.00       1853.74        49.98 o                         
  16   2   4       3006.22       2964.96        65.34 o                         
  18   2   4       2766.91       2999.18        69.65 o                         
  20   2   4        883.43        849.70        38.22 o                         
  22   2   4        395.11        430.22        31.58 o                         
  24   2   4       3791.64       3864.15        90.09 o                         
  26   2   4       2519.05       2694.41        75.31 o                         
  28   2   4       2015.06       2044.53        64.75 o                         
  30   2   4       3117.92       3228.44        81.22 o                         
  32   2   4        674.94        771.45        46.35 o                         
  34   2   4       1362.93       1443.34        55.09 o                         
  36   2   4        522.13        562.18        39.75 o                         
  38   2   4        714.12        735.30        49.57 o                         
  40   2   4        253.57        253.70        32.63 o                         
  42   2   4        311.18        236.57        30.25 o                         
  44   2   4        909.81        806.14        57.92 o                         
  46   2   4        437.11        392.95        43.97 o                         
  48   2   4        333.52        257.47        41.38 o                         
 -47   3   4        162.67        117.78        39.83 o                         
 -45   3   4        166.16        122.67        64.98 o                         
 -43   3   4        121.15        126.89        46.26 o                         
 -41   3   4        264.99        321.64        53.94 o                         
 -39   3   4         28.58        -12.34        24.00 o                         
 -37   3   4        115.74         87.08        41.42 o                         
 -35   3   4        947.68        945.44        54.53 o                         
 -33   3   4       1452.08       1484.90        65.19 o                         
 -31   3   4       2263.31       2333.55        72.59 o                         
 -29   3   4        999.71       1056.34        51.14 o                         
 -27   3   4       1235.52       1379.21        54.20 o                         
 -25   3   4       1568.45       1614.79        50.44 o                         
 -23   3   4       1540.41       1359.56        77.57 o                         
 -21   3   4        974.12        970.17        45.75 o                         
 -19   3   4         89.95         84.90        16.92 o                         
 -17   3   4       1072.38       1098.02        33.82 o                         
 -15   3   4       1101.54       1099.73        34.57 o                         
 -13   3   4        687.77        640.00        49.37 o                         
 -11   3   4       2378.50       2449.78        44.07 o                         
  -9   3   4        717.03        708.83        30.70 o                         
  -7   3   4       1635.24       1602.72        32.88 o                         
  -5   3   4       6721.95       6647.91        72.06 o                         
  -3   3   4       2374.23       2393.47        41.12 o                         
  -1   3   4       2414.41       2594.16        49.19 o                         
   1   3   4       2094.77       2217.96        52.27 o                         
   3   3   4       4681.51       4713.39        88.75 o                         
   5   3   4       5306.18       5160.99        74.09 o                         
   7   3   4       2079.65       1999.35        43.86 o                         
   9   3   4       1575.29       1637.02        43.30 o                         
  11   3   4         52.23         36.75        12.43 o                         
  13   3   4        397.01        428.29        29.57 o                         
  15   3   4       1772.68       1881.62        56.78 o                         
  17   3   4       2277.46       2355.67        65.46 o                         
  19   3   4       1925.46       1890.20        56.07 o                         
  21   3   4        449.38        440.70        30.90 o                         
  23   3   4        688.28        738.20        44.46 o                         
  25   3   4       3170.40       3168.06        75.89 o                         
  27   3   4       3586.97       3577.99        83.72 o                         
  29   3   4        622.54        711.06        45.57 o                         
  31   3   4        679.16        724.48        46.42 o                         
  33   3   4         81.43         45.26        21.56 o                         
  35   3   4        334.09        388.37        84.36 o                         
  37   3   4        706.85        615.04        54.25 o                         
  39   3   4        713.27        701.47        56.57 o                         
  41   3   4        497.30        465.98        50.67 o                         
  43   3   4          9.05        -31.20        31.36 o                         
  45   3   4        265.05        195.13        42.59 o                         
 -44   4   4        180.65        150.30        65.71 o                         
 -42   4   4         57.27         32.26        35.08 o                         
 -40   4   4         74.27         14.18        35.37 o                         
 -38   4   4        819.78        674.54        67.16 o                         
 -36   4   4        280.09        363.38        56.22 o                         
 -34   4   4        366.39        443.99        51.95 o                         
 -32   4   4        918.37        891.17        66.55 o                         
 -30   4   4        378.28        311.95        35.04 o                         
 -28   4   4        406.00        309.21        40.62 o                         
 -26   4   4        814.88        887.50        48.40 o                         
 -24   4   4        518.10        645.70        40.89 o                         
 -22   4   4        327.15        390.94        33.41 o                         
 -20   4   4        723.26        832.26        61.00 o                         
 -18   4   4        161.04        157.92        21.99 o                         
 -16   4   4       1025.35       1015.93        46.13 o                         
 -14   4   4       4958.33       4996.56        98.26 o                         
 -12   4   4       2183.10       2191.25        61.94 o                         
 -10   4   4         95.92         82.26        12.68 o                         
  -8   4   4        989.92        998.89        33.74 o                         
  -6   4   4       1726.06       1706.20        45.36 o                         
  -4   4   4       1143.90       1202.40        42.06 o                         
  -2   4   4       2146.83       2335.22        56.29 o                         
   0   4   4       1522.86       1596.75        46.94 o                         
   2   4   4       1289.02       1383.41        44.66 o                         
   4   4   4       1165.44       1296.92        39.97 o                         
   6   4   4       1181.46       1282.90        40.12 o                         
   8   4   4        352.91        390.59        37.28 o                         
  10   4   4       2322.66       2284.00        50.18 o                         
  12   4   4        533.03        555.55        32.21 o                         
  14   4   4          7.35          9.13        13.79 o                         
  16   4   4       3710.60       3884.51        91.56 o                         
  18   4   4       1264.63       1307.68        49.37 o                         
  20   4   4       1131.56       1205.24        46.15 o                         
  22   4   4       2848.04       2746.71        69.76 o                         
  24   4   4        746.49        724.40        37.20 o                         
  26   4   4        171.77        174.48        22.03 o                         
  28   4   4        239.86        237.30        45.78 o                         
  30   4   4        356.76        253.63        35.62 o                         
  32   4   4        649.59        631.71        63.63 o                         
  34   4   4        429.53        430.69        46.17 o                         
  36   4   4        210.65        218.43        38.75 o                         
  38   4   4        442.46        318.56        52.62 o                         
  40   4   4        194.30        140.19        48.73 o                         
  42   4   4        232.82        257.68        51.91 o                         
 -41   5   4        451.11        389.94        67.04 o                         
 -39   5   4        190.48        194.39        46.49 o                         
 -37   5   4        339.25        342.38        52.16 o                         
 -35   5   4        690.72        629.58        60.69 o                         
 -33   5   4          5.53        -20.68        27.73 o                         
 -31   5   4          3.72        -17.63        26.41 o                         
 -29   5   4        802.75        742.07        64.25 o                         
 -27   5   4        438.60        440.23        51.37 o                         
 -25   5   4          5.67        -14.23        25.25 o                         
 -23   5   4        750.05        815.46        85.93 o                         
 -21   5   4       1184.24       1220.82        68.03 o                         
 -19   5   4       1231.75       1264.50        53.37 o                         
 -17   5   4       1406.87       1403.39        56.16 o                         
 -15   5   4        525.91        518.48        38.48 o                         
 -13   5   4        797.76        856.07        41.00 o                         
 -11   5   4       1384.80       1364.49        49.34 o                         
  -9   5   4       1785.46       1825.57        46.46 o                         
  -7   5   4       1262.64       1332.46        41.72 o                         
  -5   5   4       1233.87       1376.88        47.94 o                         
  -3   5   4         59.33         67.84        16.43 o                         
  -1   5   4        369.82        394.42        29.54 o                         
   1   5   4       3675.89       3816.81        82.05 o                         
   3   5   4        248.25        325.48        27.32 o                         
   5   5   4         89.54        142.37        20.44 o                         
   7   5   4       1411.24       1460.63        90.62 o                         
   9   5   4       3131.96       3255.13        76.12 o                         
  11   5   4        515.14        491.38        35.86 o                         
  13   5   4       1814.18       1936.02        55.40 o                         
  15   5   4       1953.88       2002.08        63.64 o                         
  17   5   4        958.72        932.25        58.04 o                         
  19   5   4        953.59        844.78        43.75 o                         
  21   5   4         90.29        115.83        28.84 o                         
  23   5   4       1001.24       1085.28        63.20 o                         
  25   5   4        749.07        621.04        59.00 o                         
  27   5   4         19.17         57.13        56.47 o                         
  29   5   4        119.33         90.09        30.80 o                         
  31   5   4        852.94        696.92        71.54 o                         
  33   5   4        624.76        474.00        57.56 o                         
  35   5   4         94.66         -8.33        32.55 o                         
  37   5   4        330.70        358.48        56.17 o                         
  39   5   4        240.14        251.39        53.99 o                         
 -36   6   4         11.56        -40.35        53.29 o                         
 -34   6   4         34.41         -3.74        49.82 o                         
 -32   6   4        473.36        450.97        73.96 o                         
 -30   6   4        479.16        442.55        56.46 o                         
 -28   6   4         90.37        110.81        38.19 o                         
 -26   6   4        320.81        307.08        44.73 o                         
 -24   6   4        387.04        418.68        52.78 o                         
 -22   6   4        450.79        398.67        54.26 o                         
 -20   6   4       1608.93       1724.39        96.36 o                         
 -18   6   4        725.39        764.15        49.16 o                         
 -16   6   4        458.42        490.91        40.89 o                         
 -14   6   4        662.32        651.41        65.86 o                         
 -12   6   4        553.12        556.15        38.53 o                         
 -10   6   4        720.22        827.12        68.87 o                         
  -8   6   4       1753.65       1845.98        50.44 o                         
  -6   6   4       1203.01       1338.10        50.76 o                         
  -4   6   4        121.64        191.96        24.22 o                         
  -2   6   4        348.45        315.39        29.36 o                         
   0   6   4         70.66         73.15        20.84 o                         
   2   6   4        990.93        910.26        45.79 o                         
   4   6   4       2653.91       2683.55        71.61 o                         
   6   6   4        453.80        489.37        36.06 o                         
   8   6   4        390.91        382.90        32.17 o                         
  10   6   4       1438.90       1595.06        54.26 o                         
  12   6   4       2304.91       2354.77        64.08 o                         
  14   6   4       1194.78       1377.35        51.44 o                         
  16   6   4        346.43        374.52        38.84 o                         
  18   6   4         60.24         66.43        26.95 o                         
  20   6   4        343.53        347.11        39.49 o                         
  22   6   4        628.52        541.24        49.76 o                         
  24   6   4        377.34        298.54        38.62 o                         
  26   6   4        221.30        261.12        51.08 o                         
  28   6   4        492.02        405.09        53.02 o                         
  30   6   4        739.76        735.93        73.91 o                         
  32   6   4        112.51        107.78        31.81 o                         
  34   6   4        281.94        126.84        49.44 o                         
 -29   7   4        246.52        287.21        63.85 o                         
 -27   7   4        565.06        507.95        76.65 o                         
 -25   7   4        471.70        541.37        60.35 o                         
 -23   7   4        263.72        159.25        42.71 o                         
 -21   7   4        112.24         42.52        34.42 o                         
 -19   7   4        442.47        373.02        50.77 o                         
 -17   7   4        890.04        879.65        55.82 o                         
 -15   7   4        328.31        369.94        34.98 o                         
 -13   7   4        296.10        216.85        30.88 o                         
 -11   7   4        767.49        740.60        53.32 o                         
  -9   7   4        623.82        570.46        50.05 o                         
  -7   7   4         29.98         10.19        31.10 o                         
  -5   7   4        219.01        173.35        32.69 o                         
  -3   7   4       1107.94       1238.63        62.91 o                         
  -1   7   4       1084.28       1248.49        94.54 o                         
   1   7   4        700.44        776.71        68.44 o                         
   3   7   4        270.03        290.06        33.36 o                         
   5   7   4        962.58       1117.95        86.50 o                         
   7   7   4       1116.23       1193.41        92.05 o                         
   9   7   4        487.18        526.60        39.53 o                         
  11   7   4        645.86        624.03        41.01 o                         
  13   7   4        343.81        360.91        38.92 o                         
  15   7   4         84.67         57.38        27.83 o                         
  17   7   4        323.98        338.69        75.96 o                         
  19   7   4        563.47        573.81        60.95 o                         
  21   7   4        415.84        393.93        57.29 o                         
  23   7   4        210.00        169.06        44.22 o                         
  25   7   4        297.39        205.93        38.15 o                         
  27   7   4        522.03        401.94        58.13 o                         
 -18   8   4         96.48          8.95        40.35 o                         
 -16   8   4        323.94        349.58        58.69 o                         
 -14   8   4        311.90        234.31        49.79 o                         
 -12   8   4        218.81        142.30        62.15 o                         
 -10   8   4        120.59         24.44        62.27 o                         
  -8   8   4         99.30        152.52        35.49 o                         
  -6   8   4        449.89        428.76        44.76 o                         
  -4   8   4        669.12        754.35        56.16 o                         
  -2   8   4        517.72        454.62        54.59 o                         
   0   8   4        451.96        446.97        48.92 o                         
   2   8   4        371.83        413.99        44.07 o                         
   4   8   4        455.26        472.35        41.02 o                         
   6   8   4        388.14        327.32        36.45 o                         
   8   8   4        131.64        115.05        36.28 o                         
  10   8   4         56.77         -9.36        33.00 o                         
  12   8   4        123.12         46.13        49.13 o                         
  14   8   4        395.50        413.18        52.03 o                         
  16   8   4        316.19        258.49        45.99 o                         
 -47   1   5         59.96         -4.80        30.13 o                         
 -45   1   5         67.16        -11.21        27.00 o                         
 -43   1   5         62.07        -22.40        22.40 o                         
 -41   1   5         33.06        -13.95        23.28 o                         
 -39   1   5         19.35        -21.79        21.79 o                         
 -37   1   5         90.63         38.19        25.24 o                         
 -35   1   5        112.36         67.19        20.20 o                         
 -33   1   5         17.47         -1.86        24.02 o                         
 -31   1   5        238.89        211.69        24.19 o                         
 -29   1   5        164.89        194.89        21.99 o                         
 -27   1   5          8.81          0.07        12.88 o                         
 -25   1   5          5.44          9.01        12.89 o                         
 -23   1   5          1.27          8.79        10.98 o                         
 -21   1   5        356.90        360.62        23.79 o                         
 -19   1   5        315.37        301.11        21.78 o                         
 -17   1   5        776.10        761.06        38.71 o                         
 -15   1   5       2103.96       2011.21        54.73 o                         
 -13   1   5        844.04        739.84        30.17 o                         
 -11   1   5       3017.60       3114.27        56.82 o                         
  -9   1   5       2724.51       2875.27        53.44 o                         
  -7   1   5         72.66         76.47        11.64 o                         
  -5   1   5       3298.64       3312.22        57.52 o                         
  -3   1   5        943.41       1005.32        31.08 o                         
  -1   1   5          3.13          7.53         8.89 o                         
   1   1   5        147.60        195.39        17.45 o                         
   3   1   5       1042.85        985.00        39.51 o                         
   5   1   5        306.51        358.82        17.82 o                         
   7   1   5       4871.75       4981.06        62.11 o                         
   9   1   5        970.93       1003.95        31.20 o                         
  11   1   5       1164.52       1243.89        35.36 o                         
  13   1   5         28.83         48.83        13.43 o                         
  15   1   5        151.45        139.83        20.33 o                         
  17   1   5         84.16         83.63        18.55 o                         
  19   1   5        514.98        481.73        33.63 o                         
  21   1   5       5505.32       5550.06       101.39 o                         
  23   1   5        163.99        144.47        21.26 o                         
  25   1   5       1548.11       1566.75        56.07 o                         
  27   1   5         68.54         84.86        18.28 o                         
  29   1   5        228.31        213.13        25.67 o                         
  31   1   5         99.25         87.34        21.42 o                         
  33   1   5        296.78        282.21        30.99 o                         
  35   1   5         24.93         28.48        23.36 o                         
  37   1   5        265.86        240.71        35.89 o                         
  39   1   5        265.70        145.13        30.47 o                         
  41   1   5        402.96        306.85        42.21 o                         
  43   1   5        517.62        437.11        41.05 o                         
  45   1   5         28.20        -19.49        26.67 o                         
 -46   2   5         21.05        -12.18        42.34 o                         
 -44   2   5         60.97         32.55        33.06 o                         
 -42   2   5         63.47         50.52        25.52 o                         
 -40   2   5         44.92         28.60        23.91 o                         
 -38   2   5         66.83        -18.24        22.00 o                         
 -36   2   5         16.38        -13.79        19.11 o                         
 -34   2   5          4.90        -15.69        15.69 o                         
 -32   2   5        222.62        198.84        26.22 o                         
 -30   2   5         22.37         65.15        26.74 o                         
 -28   2   5        122.69         91.30        20.20 o                         
 -26   2   5        222.35        213.92        24.17 o                         
 -24   2   5         28.72         15.11        12.54 o                         
 -22   2   5        974.00        851.49        47.91 o                         
 -20   2   5       1205.16       1341.41        48.97 o                         
 -18   2   5         17.13         -7.63        12.42 o                         
 -16   2   5         76.09         83.54        16.48 o                         
 -14   2   5         45.29         52.97        14.46 o                         
 -12   2   5       1907.81       2140.10        63.70 o                         
 -10   2   5       1477.18       1453.54        48.43 o                         
  -8   2   5         76.58         76.78        13.46 o                         
  -6   2   5         39.53         50.88        12.70 o                         
  -4   2   5        140.60        198.50        18.52 o                         
  -2   2   5        329.39        359.61        25.75 o                         
   0   2   5        846.15        933.28        40.10 o                         
   2   2   5        559.15        600.64        28.67 o                         
   4   2   5         97.23         96.30        13.48 o                         
   6   2   5         45.99         70.93        12.68 o                         
   8   2   5         20.94         24.81        11.51 o                         
  10   2   5        259.09        290.82        21.64 o                         
  12   2   5        679.14        715.51        37.86 o                         
  14   2   5       2866.64       2830.96        66.31 o                         
  16   2   5        222.19        201.18        24.38 o                         
  18   2   5        101.52         95.96        18.09 o                         
  20   2   5         29.26         10.02        15.92 o                         
  22   2   5         11.16         22.05        15.59 o                         
  24   2   5        400.55        343.78        30.89 o                         
  26   2   5        853.83        718.65        44.60 o                         
  28   2   5         95.43         43.18        21.49 o                         
  30   2   5        158.16         84.88        24.50 o                         
  32   2   5         41.66         10.10        22.23 o                         
  34   2   5          1.44        -20.53        20.53 o                         
  36   2   5         58.82        -22.83        26.41 o                         
  38   2   5        130.79         67.93        29.77 o                         
  40   2   5         64.44        -26.12        26.12 o                         
  42   2   5        119.60         31.20        35.90 o                         
  44   2   5          0.01        -16.14        29.76 o                         
 -45   3   5         55.04         22.60        36.23 o                         
 -43   3   5          5.82        -28.65        28.65 o                         
 -41   3   5         97.44          4.61        42.04 o                         
 -39   3   5         12.90          4.10        25.73 o                         
 -37   3   5         93.43         27.26        31.55 o                         
 -35   3   5        292.01        207.30        33.33 o                         
 -33   3   5         25.90          6.22        23.32 o                         
 -31   3   5         69.28         64.06        23.15 o                         
 -29   3   5         13.43        -16.45        16.45 o                         
 -27   3   5         15.64         30.99        16.75 o                         
 -25   3   5        161.79        159.70        21.03 o                         
 -23   3   5        159.85        140.99        20.28 o                         
 -21   3   5         15.57         25.77        11.12 o                         
 -19   3   5        223.60        210.85        18.41 o                         
 -17   3   5        160.70        163.28        21.27 o                         
 -15   3   5          0.62          1.65        12.82 o                         
 -13   3   5        395.05        415.66        37.79 o                         
 -11   3   5       1543.95       1633.11        50.56 o                         
  -9   3   5        150.21        133.34        18.54 o                         
  -7   3   5        682.83        743.51        40.18 o                         
  -5   3   5        807.26        764.59        35.85 o                         
  -3   3   5       1036.37       1209.36        49.67 o                         
  -1   3   5        513.59        486.36        34.41 o                         
   1   3   5        323.17        308.73        19.97 o                         
   3   3   5         17.04         51.69        14.36 o                         
   5   3   5        848.63        885.05        32.12 o                         
   7   3   5        232.60        273.23        20.52 o                         
   9   3   5        134.72        115.22        21.53 o                         
  11   3   5          5.17          7.94        13.13 o                         
  13   3   5        126.16        118.46        18.99 o                         
  15   3   5        205.06        184.42        27.20 o                         
  17   3   5         11.50          6.05        15.57 o                         
  19   3   5          7.02         10.30        16.07 o                         
  21   3   5         36.64         13.73        18.83 o                         
  23   3   5        105.29         67.24        21.95 o                         
  25   3   5         58.68         35.19        17.45 o                         
  27   3   5        443.37        417.84        34.80 o                         
  29   3   5        527.50        490.22        40.23 o                         
  31   3   5         68.98         11.01        28.18 o                         
  33   3   5         66.12         14.13        23.17 o                         
  35   3   5         11.93        -21.48        21.48 o                         
  37   3   5          9.42        -26.69        26.69 o                         
  39   3   5         45.13         -1.17        29.54 o                         
  41   3   5        179.46        117.44        40.06 o                         
  43   3   5         68.36         56.11        35.87 o                         
 -42   4   5        250.17        264.66        56.96 o                         
 -40   4   5          0.64        -35.13        35.13 o                         
 -38   4   5         54.10         12.08        29.41 o                         
 -36   4   5         15.25          0.10        28.10 o                         
 -34   4   5         17.27        -26.88        26.88 o                         
 -32   4   5          0.55        -22.24        22.24 o                         
 -30   4   5        234.00        181.73        38.19 o                         
 -28   4   5        185.98        135.60        23.23 o                         
 -26   4   5        108.85         66.13        22.38 o                         
 -24   4   5         17.04         -4.45        23.46 o                         
 -22   4   5         78.78         53.18        20.43 o                         
 -20   4   5        250.81        211.57        26.06 o                         
 -18   4   5        169.04        121.56        21.25 o                         
 -16   4   5        106.98         72.45        15.13 o                         
 -14   4   5         45.19         59.24        12.96 o                         
 -12   4   5        101.50         71.19        22.62 o                         
 -10   4   5        129.99        102.82        14.79 o                         
  -8   4   5         56.48         32.35        12.15 o                         
  -6   4   5         45.29         32.63        16.98 o                         
  -4   4   5        240.30        218.16        18.64 o                         
  -2   4   5        212.55        226.99        22.44 o                         
   0   4   5        156.10        156.02        18.35 o                         
   2   4   5          0.77         38.10        16.11 o                         
   4   4   5        253.91        228.70        22.51 o                         
   6   4   5       1846.38       1963.86        56.52 o                         
   8   4   5          6.53         36.67        13.89 o                         
  10   4   5       2208.66       2358.23        59.52 o                         
  12   4   5         65.38         51.81        18.26 o                         
  14   4   5        205.25        216.59        35.53 o                         
  16   4   5        120.01        110.20        19.87 o                         
  18   4   5        430.04        406.38        32.34 o                         
  20   4   5         38.79         43.03        17.74 o                         
  22   4   5        113.68         60.64        20.74 o                         
  24   4   5         97.72         89.57        22.55 o                         
  26   4   5        315.00        237.29        30.19 o                         
  28   4   5          0.62        -22.28        22.28 o                         
  30   4   5         53.77        -19.98        19.98 o                         
  32   4   5          2.54         50.86        24.17 o                         
  34   4   5          1.10        -24.27        24.27 o                         
  36   4   5          0.40         12.12        27.06 o                         
  38   4   5        145.27          0.56        33.19 o                         
  40   4   5         87.88        -32.09        34.29 o                         
 -37   5   5         17.11        -18.82        38.41 o                         
 -35   5   5         10.67         -0.43        33.30 o                         
 -33   5   5          0.32         -2.35        25.05 o                         
 -31   5   5          8.05        162.69        37.91 o                         
 -29   5   5         22.70        -10.65        22.21 o                         
 -27   5   5         72.54         -9.06        30.65 o                         
 -25   5   5          3.56        -17.11        20.28 o                         
 -23   5   5         32.74          8.00        22.69 o                         
 -21   5   5         43.11         14.64        19.96 o                         
 -19   5   5         28.52         -1.32        26.43 o                         
 -17   5   5         18.87          6.50        17.76 o                         
 -15   5   5         12.70         13.89        18.09 o                         
 -13   5   5          4.75        -16.01        16.01 o                         
 -11   5   5          1.38         21.28        16.18 o                         
  -9   5   5         19.84         13.24        13.71 o                         
  -7   5   5         29.80          7.09        15.73 o                         
  -5   5   5        172.98        156.92        19.55 o                         
  -3   5   5       1242.99       1254.90        44.96 o                         
  -1   5   5         44.73         41.79        17.98 o                         
   1   5   5         84.06        130.29        21.22 o                         
   3   5   5        336.41        234.91        29.03 o                         
   5   5   5        426.00        437.15        32.79 o                         
   7   5   5        564.41        617.77        48.01 o                         
   9   5   5          0.43          3.13        17.47 o                         
  11   5   5         32.57         59.41        20.99 o                         
  13   5   5        454.95        407.09        36.14 o                         
  15   5   5         82.84         80.63        25.32 o                         
  17   5   5         87.29         47.83        26.47 o                         
  19   5   5         23.18        -13.98        17.78 o                         
  21   5   5         78.30         71.58        19.69 o                         
  23   5   5         74.37         15.24        19.14 o                         
  25   5   5         57.96        -21.53        21.53 o                         
  27   5   5         11.48         32.99        32.69 o                         
  29   5   5        192.48        190.27        37.60 o                         
  31   5   5        377.90        392.25        47.18 o                         
  33   5   5          6.29         13.34        39.43 o                         
  35   5   5          4.47        -33.72        33.72 o                         
  37   5   5         58.15         25.82        34.26 o                         
 -32   6   5        153.34        108.24        59.61 o                         
 -30   6   5         79.26         66.75        54.08 o                         
 -28   6   5          1.46         -4.62        31.57 o                         
 -26   6   5         77.24         64.96        36.53 o                         
 -24   6   5         34.58         64.15        25.81 o                         
 -22   6   5         15.60          1.19        24.29 o                         
 -20   6   5        102.17         70.90        30.34 o                         
 -18   6   5          7.22         58.25        58.28 o                         
 -16   6   5         18.39         -0.40        23.46 o                         
 -14   6   5          2.12        -30.84        30.84 o                         
 -12   6   5          1.56        -14.08        21.06 o                         
 -10   6   5         96.76        108.71        21.21 o                         
  -8   6   5        246.10        220.68        27.85 o                         
  -6   6   5          3.96         -9.72        17.02 o                         
  -4   6   5         58.74         40.95        27.04 o                         
  -2   6   5        151.17        116.26        24.97 o                         
   0   6   5        310.76        290.82        30.29 o                         
   2   6   5          9.10         38.00        20.00 o                         
   4   6   5        292.80        300.05        31.62 o                         
   6   6   5        363.76        318.85        35.28 o                         
   8   6   5         23.33         -4.22        20.42 o                         
  10   6   5         92.49         66.09        21.03 o                         
  12   6   5          0.03         -8.68        18.12 o                         
  14   6   5         42.45          4.60        21.15 o                         
  16   6   5         50.61         40.31        25.48 o                         
  18   6   5         42.32         55.01        24.38 o                         
  20   6   5         13.61        -23.75        25.29 o                         
  22   6   5        257.15        240.27        40.65 o                         
  24   6   5         99.51         28.00        34.52 o                         
  26   6   5         43.90          8.18        32.75 o                         
  28   6   5        261.75        283.81        49.35 o                         
  30   6   5          8.47        -25.02        32.65 o                         
 -25   7   5          5.54         -8.38        38.10 o                         
 -23   7   5          0.45        -32.37        32.37 o                         
 -21   7   5          6.54        -28.15        32.73 o                         
 -19   7   5         32.16        -30.92        30.92 o                         
 -17   7   5         24.66        -28.65        35.09 o                         
 -15   7   5         30.86         -1.17        36.27 o                         
 -13   7   5         16.64        -32.97        32.97 o                         
 -11   7   5          2.92         20.70        30.18 o                         
  -9   7   5          0.23        -27.68        27.68 o                         
  -7   7   5          6.57        -23.79        23.79 o                         
  -5   7   5          4.87        -21.50        21.50 o                         
  -3   7   5         43.70         -4.49        30.50 o                         
  -1   7   5          0.92         43.33        24.34 o                         
   1   7   5        170.15         85.18        39.81 o                         
   3   7   5        272.40        228.48        32.48 o                         
   5   7   5        168.65        110.29        40.43 o                         
   7   7   5          7.22        -23.77        23.77 o                         
   9   7   5          8.60         -7.90        24.71 o                         
  11   7   5         79.58         44.70        35.58 o                         
  13   7   5         71.48         15.05        23.43 o                         
  15   7   5         22.14         17.91        29.50 o                         
  17   7   5         13.33         44.62        36.15 o                         
  19   7   5          4.58          3.91        31.06 o                         
  21   7   5         66.09         30.17        36.26 o                         
  23   7   5         31.06        -34.63        34.63 o                         
  -8   8   5         46.21        -32.81        32.81 o                         
  -6   8   5          2.09          2.30        38.66 o                         
  -4   8   5         72.20        -35.28        35.28 o                         
  -2   8   5          4.55        -29.44        29.44 o                         
   0   8   5         33.03        -17.10        49.62 o                         
   2   8   5         21.16        -33.81        33.81 o                         
   4   8   5          5.13        -28.99        28.99 o                         
   6   8   5         16.80        -22.27        27.78 o                         
 -44   0   6        199.72        291.20        61.95 o                         
 -42   0   6        641.08        589.29        82.07 o                         
 -40   0   6        650.28        516.77        81.19 o                         
 -38   0   6       1415.72       1467.37       163.90 o                         
 -36   0   6       1096.31       1209.14        78.17 o                         
 -34   0   6        147.52        156.15        34.85 o                         
 -32   0   6        143.42         94.47        31.59 o                         
 -30   0   6         27.04         34.85        23.85 o                         
 -28   0   6         46.25         10.29        24.62 o                         
 -26   0   6          6.30        -11.28        22.30 o                         
 -24   0   6          6.77         26.03        20.57 o                         
 -22   0   6        235.61        176.88        32.97 o                         
 -20   0   6       8033.70       8040.87       216.72 o                         
 -18   0   6      18829.03      19364.93       398.04 o                         
 -16   0   6       1611.77       1737.06       144.63 o                         
 -14   0   6       4312.80       4180.30       157.43 o                         
 -12   0   6       1241.50       1226.80        81.93 o                         
 -10   0   6       1441.61       1498.84        89.57 o                         
  -8   0   6       1125.93       1139.30        77.28 o                         
  -6   0   6        267.29        288.53        45.89 o                         
  -4   0   6        593.62        647.65        71.13 o                         
  -2   0   6        690.89        392.81        85.46 o                         
   0   0   6        856.84        849.21       104.28 o                         
   2   0   6        100.55        146.28        65.74 o                         
   4   0   6       2295.84       2367.63       117.92 o                         
   6   0   6         47.01         76.33        24.62 o                         
   8   0   6         10.88        -13.30        13.57 o                         
  10   0   6       2512.01       2588.38        78.19 o                         
  12   0   6       7571.72       7751.20       209.83 o                         
  14   0   6       5169.70       5342.50       136.77 o                         
  16   0   6       6694.77       7009.57       162.68 o                         
  18   0   6      11872.10      12295.13       230.54 o                         
  20   0   6        108.14        110.79        25.45 o                         
  22   0   6         44.95        100.11        31.91 o                         
  24   0   6         21.00         26.05        22.56 o                         
  26   0   6         20.13         -8.72        23.38 o                         
  28   0   6         13.02         40.78        30.51 o                         
  30   0   6          6.71          7.50        29.56 o                         
  32   0   6       1422.22       1568.24        85.17 o                         
  34   0   6       2022.21       2134.39       132.97 o                         
  36   0   6       1129.60       1031.41        78.74 o                         
  38   0   6         20.65        -26.03        42.55 o                         
  40   0   6       1106.74       1204.38       121.88 o                         
  42   0   6       1192.65       1255.90        90.73 o                         
 -45   1   6        314.81        208.12        39.78 o                         
 -43   1   6        234.37        204.68        35.00 o                         
 -41   1   6        577.04        535.76        50.30 o                         
 -39   1   6        733.92        714.32        50.57 o                         
 -37   1   6        130.60        103.41        25.36 o                         
 -35   1   6        639.01        713.92        50.12 o                         
 -33   1   6        560.68        513.51        41.39 o                         
 -31   1   6        297.76        354.77        40.78 o                         
 -29   1   6        389.62        347.60        27.22 o                         
 -27   1   6        458.68        463.47        30.83 o                         
 -25   1   6        562.55        598.60        46.10 o                         
 -23   1   6       1281.93       1356.66        48.93 o                         
 -21   1   6       2246.31       2339.11        58.36 o                         
 -19   1   6         89.32        127.41        15.96 o                         
 -17   1   6       3043.93       3097.06        65.62 o                         
 -15   1   6       3166.08       2957.92       105.86 o                         
 -13   1   6       1480.08       1574.52        66.12 o                         
 -11   1   6       3936.66       4159.45       104.41 o                         
  -9   1   6       1978.52       2075.89        73.96 o                         
  -7   1   6       1895.49       2015.37        72.27 o                         
  -5   1   6       1254.56       1384.66        61.33 o                         
  -3   1   6       1372.40       1454.22        63.56 o                         
  -1   1   6         17.95         24.58        13.10 o                         
   1   1   6       1762.88       1932.60        65.48 o                         
   3   1   6       3829.82       3924.18        81.09 o                         
   5   1   6        574.91        551.04        32.27 o                         
   7   1   6       1187.25       1214.18        31.66 o                         
   9   1   6       1824.41       1801.79        61.31 o                         
  11   1   6       5069.67       4988.52        76.72 o                         
  13   1   6       4760.53       4812.82        83.99 o                         
  15   1   6       2199.21       2232.70        58.96 o                         
  17   1   6         29.51         33.53        15.83 o                         
  19   1   6       2105.77       2292.44        63.26 o                         
  21   1   6       2693.99       2883.33        71.24 o                         
  23   1   6        350.22        327.95        31.95 o                         
  25   1   6       1068.20       1164.08        55.36 o                         
  27   1   6        199.54        216.11        29.79 o                         
  29   1   6        538.25        582.68        45.34 o                         
  31   1   6        390.07        433.97        40.18 o                         
  33   1   6        877.67        970.05        58.10 o                         
  35   1   6        489.30        421.59        44.51 o                         
  37   1   6        539.66        603.29        45.70 o                         
  39   1   6        835.00        904.95        56.88 o                         
  41   1   6        201.95        207.16        34.69 o                         
  43   1   6        656.02        702.26        57.90 o                         
 -44   2   6        483.59        544.87        68.33 o                         
 -42   2   6        276.64        266.77        37.52 o                         
 -40   2   6         27.19          4.12        35.35 o                         
 -38   2   6        225.65        173.81        40.80 o                         
 -36   2   6        449.95        344.00        39.01 o                         
 -34   2   6        219.62        268.45        44.10 o                         
 -32   2   6       1206.04       1310.53        59.00 o                         
 -30   2   6       1845.73       1827.12        68.88 o                         
 -28   2   6       2859.20       3070.87        76.22 o                         
 -26   2   6       3115.07       3286.11        84.11 o                         
 -24   2   6       2707.03       2683.84        75.69 o                         
 -22   2   6       1472.40       1467.07        56.82 o                         
 -20   2   6        119.79        161.06        30.24 o                         
 -18   2   6         19.05         -1.73        13.90 o                         
 -16   2   6         22.99         10.23        18.44 o                         
 -14   2   6        706.28        710.63        37.66 o                         
 -12   2   6       2105.90       2116.71        82.98 o                         
 -10   2   6       3873.77       3924.16        85.72 o                         
  -8   2   6       3219.33       3464.84        84.54 o                         
  -6   2   6       3620.99       3801.97        83.93 o                         
  -4   2   6       1562.32       1675.66        56.42 o                         
  -2   2   6       4105.77       4179.57        78.41 o                         
   0   2   6       4882.50       5037.72        98.80 o                         
   2   2   6        650.77        695.11        46.76 o                         
   4   2   6       3699.15       3764.86        91.51 o                         
   6   2   6       6597.50       6747.56       114.50 o                         
   8   2   6       5697.01       5911.64        88.07 o                         
  10   2   6       2138.91       2202.63        52.11 o                         
  12   2   6        117.81        134.68        19.02 o                         
  14   2   6          8.54          0.43        15.68 o                         
  16   2   6        309.86        310.81        29.39 o                         
  18   2   6        105.96        113.70        21.32 o                         
  20   2   6        521.97        503.70        36.72 o                         
  22   2   6       3509.80       3601.25        96.81 o                         
  24   2   6       2610.89       2804.04        79.07 o                         
  26   2   6       4740.19       4858.59       106.77 o                         
  28   2   6       2495.77       2621.40        80.53 o                         
  30   2   6       1151.74       1234.91        64.18 o                         
  32   2   6        319.11        239.86        34.53 o                         
  34   2   6        172.44        135.48        33.41 o                         
  36   2   6        657.44        599.30        55.15 o                         
  38   2   6        223.31        163.61        36.75 o                         
  40   2   6        397.76        320.65        43.69 o                         
  42   2   6        316.07        181.62        64.31 o                         
 -41   3   6        179.74        210.82        44.82 o                         
 -39   3   6        268.63        269.16        47.57 o                         
 -37   3   6        263.56        226.49        42.79 o                         
 -35   3   6        810.55        790.74        63.34 o                         
 -33   3   6       1436.50       1573.89        84.45 o                         
 -31   3   6       1488.04       1427.98        72.28 o                         
 -29   3   6       1404.18       1434.91        57.31 o                         
 -27   3   6       1346.56       1434.50        59.54 o                         
 -25   3   6       2194.96       2318.43        72.48 o                         
 -23   3   6       1281.18       1390.76        59.57 o                         
 -21   3   6        985.88       1010.39        48.98 o                         
 -19   3   6       1540.51       1487.01        56.11 o                         
 -17   3   6        606.14        672.06        43.40 o                         
 -15   3   6        521.63        634.39        41.75 o                         
 -13   3   6       1058.30       1061.93        46.26 o                         
 -11   3   6        133.59        154.13        21.95 o                         
  -9   3   6        473.13        511.96        35.80 o                         
  -7   3   6       2248.97       2259.16        63.32 o                         
  -5   3   6       5322.91       5615.74       109.14 o                         
  -3   3   6       7436.07       7896.74       132.90 o                         
  -1   3   6       4797.61       4992.08       103.85 o                         
   1   3   6       4986.59       5292.15        99.07 o                         
   3   3   6       2873.89       3028.73        67.69 o                         
   5   3   6       4079.95       4260.24        89.19 o                         
   7   3   6       2712.74       2689.12        54.74 o                         
   9   3   6        613.49        564.77        34.55 o                         
  11   3   6        178.72        129.47        23.44 o                         
  13   3   6          8.08         20.00        17.64 o                         
  15   3   6        816.86        799.87        63.23 o                         
  17   3   6       3019.68       2925.99        79.00 o                         
  19   3   6       2448.42       2484.62        72.31 o                         
  21   3   6        566.08        591.36        41.34 o                         
  23   3   6       1387.70       1363.98        71.79 o                         
  25   3   6       1435.11       1490.00        59.65 o                         
  27   3   6       2273.91       2364.40        85.77 o                         
  29   3   6       2824.52       2891.96        85.23 o                         
  31   3   6       1384.10       1526.10        73.78 o                         
  33   3   6        799.85        712.58        51.06 o                         
  35   3   6        127.53         38.83        28.35 o                         
  37   3   6        712.12        603.10        65.22 o                         
  39   3   6        317.37        318.75        51.76 o                         
 -38   4   6        338.49        381.81        65.94 o                         
 -36   4   6        720.64        633.61        83.58 o                         
 -34   4   6       1146.83       1335.77       100.40 o                         
 -32   4   6        611.11        789.54       176.76 o                         
 -30   4   6        232.45        124.91        24.99 o                         
 -28   4   6        311.05        222.66        41.23 o                         
 -26   4   6        194.35        142.63        33.29 o                         
 -24   4   6        893.20        986.26        83.82 o                         
 -22   4   6       2303.79       2604.93        94.94 o                         
 -20   4   6       1335.84       1383.13        72.08 o                         
 -18   4   6       1256.37       1307.37        65.81 o                         
 -16   4   6       2745.72       2901.01        80.40 o                         
 -14   4   6       1975.95       2046.13        78.90 o                         
 -12   4   6        873.12        936.99        48.23 o                         
 -10   4   6        888.62        849.39        82.74 o                         
  -8   4   6        320.51        311.32        32.71 o                         
  -6   4   6        956.94       1099.20        49.90 o                         
  -4   4   6       2655.78       2889.29        75.38 o                         
  -2   4   6       3518.43       4017.71        98.48 o                         
   0   4   6       3052.00       3140.34        63.22 o                         
   2   4   6       3369.89       3380.03        69.07 o                         
   4   4   6        759.76        790.05        47.14 o                         
   6   4   6         37.15         43.58        18.93 o                         
   8   4   6       1838.06       1995.22        60.57 o                         
  10   4   6        582.22        547.46        36.87 o                         
  12   4   6       1428.75       1537.06        57.00 o                         
  14   4   6       3933.22       3930.33        89.29 o                         
  16   4   6       1800.22       1949.94        67.25 o                         
  18   4   6       1725.35       1819.82        68.32 o                         
  20   4   6       1687.01       1801.70        75.18 o                         
  22   4   6        996.54       1050.20        69.15 o                         
  24   4   6        528.18        524.39        47.60 o                         
  26   4   6        281.50        283.37        41.47 o                         
  28   4   6        305.34        256.15        39.33 o                         
  30   4   6       1061.59       1053.73        69.71 o                         
  32   4   6        896.47        789.42        70.75 o                         
  34   4   6        877.62        810.16        64.43 o                         
  36   4   6        490.86        413.78        60.73 o                         
 -33   5   6          6.89         60.33        33.48 o                         
 -31   5   6        352.54        395.27        60.71 o                         
 -29   5   6        342.21        367.96        53.14 o                         
 -27   5   6        254.50        308.38        46.56 o                         
 -25   5   6        407.86        343.12        44.95 o                         
 -23   5   6        218.49        179.48        38.06 o                         
 -21   5   6        652.19        675.52        59.66 o                         
 -19   5   6       1239.06       1248.43        80.80 o                         
 -17   5   6       1212.53       1343.66        87.30 o                         
 -15   5   6       1183.60       1250.29        59.35 o                         
 -13   5   6       1751.23       1859.39        68.33 o                         
 -11   5   6       1485.86       1542.17        70.86 o                         
  -9   5   6       2300.89       2593.07        80.36 o                         
  -7   5   6       2540.24       2665.71        80.32 o                         
  -5   5   6         18.55         -6.75        18.09 o                         
  -3   5   6          9.66         25.86        18.62 o                         
  -1   5   6        658.41        676.03        41.94 o                         
   1   5   6        397.07        398.06        30.37 o                         
   3   5   6         25.64         56.67        19.37 o                         
   5   5   6       1144.37       1213.61        48.75 o                         
   7   5   6       1864.78       1935.15        56.20 o                         
   9   5   6       1441.54       1490.75        51.38 o                         
  11   5   6       2346.62       2334.24        68.47 o                         
  13   5   6       1353.64       1419.97        69.21 o                         
  15   5   6       2202.20       2276.94        67.06 o                         
  17   5   6        982.25       1043.00        74.11 o                         
  19   5   6        133.57        119.21        37.56 o                         
  21   5   6        704.31        635.45        53.54 o                         
  23   5   6       1185.25       1294.04        72.02 o                         
  25   5   6        380.49        348.41        42.98 o                         
  27   5   6         47.93        -15.77        30.16 o                         
  29   5   6        274.02        336.10        50.87 o                         
  31   5   6        144.62         41.54        37.27 o                         
 -28   6   6        476.81        237.70        82.79 o                         
 -26   6   6        181.67        141.57        32.14 o                         
 -24   6   6        143.30        157.71        43.55 o                         
 -22   6   6        235.17        212.93        34.78 o                         
 -20   6   6        158.19         73.47        47.05 o                         
 -18   6   6        339.03        337.09        51.25 o                         
 -16   6   6        743.46        669.27       111.23 o                         
 -14   6   6        611.77        622.38        55.37 o                         
 -12   6   6        422.04        312.12        49.34 o                         
 -10   6   6       1089.78       1125.80        60.33 o                         
  -8   6   6        826.97        745.62        45.85 o                         
  -6   6   6        907.15        891.25        59.12 o                         
  -4   6   6        388.60        413.99        37.67 o                         
  -2   6   6        158.40        146.07        25.77 o                         
   0   6   6          5.49          7.81        23.51 o                         
   2   6   6        532.28        620.53        48.66 o                         
   4   6   6        949.14       1013.14        62.10 o                         
   6   6   6        720.67        651.56        40.64 o                         
   8   6   6        745.19        700.37        54.38 o                         
  10   6   6        828.53        915.49        53.97 o                         
  12   6   6        994.63        997.98        73.55 o                         
  14   6   6        573.78        539.53        44.65 o                         
  16   6   6        133.03        156.92        30.25 o                         
  18   6   6        166.29        107.40        35.40 o                         
  20   6   6        439.81        395.34        38.81 o                         
  22   6   6        516.47        506.80        50.84 o                         
  24   6   6        125.31         41.06        38.96 o                         
  26   6   6        294.02        419.54        50.99 o                         
 -17   7   6        130.03        128.13        52.92 o                         
 -15   7   6         12.35        -28.06        30.64 o                         
 -13   7   6        135.07        140.03        60.29 o                         
 -11   7   6        276.70        217.69        35.83 o                         
  -9   7   6         57.62         47.67        26.74 o                         
  -7   7   6         37.39        -19.03        26.22 o                         
  -5   7   6        134.70        173.75        37.00 o                         
  -3   7   6        778.47        782.44        49.82 o                         
  -1   7   6        866.05        860.59        52.94 o                         
   1   7   6        375.32        454.17        45.82 o                         
   3   7   6        372.15        401.91        37.63 o                         
   5   7   6        118.50         63.96        36.14 o                         
   7   7   6         32.24        -24.34        24.34 o                         
   9   7   6        175.63        102.27        36.98 o                         
  11   7   6        188.84        160.02        29.99 o                         
  13   7   6        105.34         18.68        29.76 o                         
  15   7   6        124.97         79.17        48.62 o                         
 -41   1   7        162.92        104.90        35.53 o                         
 -39   1   7         92.55         17.57        32.05 o                         
 -37   1   7         13.11        -29.03        29.03 o                         
 -35   1   7         11.44          2.36        26.13 o                         
 -33   1   7        229.33        178.04        40.14 o                         
 -31   1   7        220.03        155.69        37.68 o                         
 -29   1   7          0.01          0.81        26.58 o                         
 -27   1   7         16.27        -24.26        24.26 o                         
 -25   1   7          8.32          1.92        21.81 o                         
 -23   1   7        242.57        231.85        28.08 o                         
 -21   1   7        484.93        425.12        40.72 o                         
 -19   1   7          0.07          8.83        19.89 o                         
 -17   1   7         69.55         67.58        25.15 o                         
 -15   1   7         39.51         69.09        24.36 o                         
 -13   1   7         44.59         15.20        21.71 o                         
 -11   1   7          2.40         -3.16        20.42 o                         
  -9   1   7        366.33        354.85        38.32 o                         
  -7   1   7       1585.84       1714.14        74.21 o                         
  -5   1   7       1061.86       1053.71        59.91 o                         
  -3   1   7         73.19         79.28        25.16 o                         
  -1   1   7       1573.70       1400.97        66.86 o                         
   1   1   7        505.20        445.77        34.90 o                         
   3   1   7        265.93        224.08        21.94 o                         
   5   1   7         73.10         95.80        18.77 o                         
   7   1   7        604.01        534.57        39.04 o                         
   9   1   7        357.32        317.76        34.51 o                         
  11   1   7        528.25        524.07        33.36 o                         
  13   1   7         70.32         52.56        17.53 o                         
  15   1   7       1698.25       1738.83        58.73 o                         
  17   1   7         81.46         64.85        20.50 o                         
  19   1   7       2138.12       2185.54        65.36 o                         
  21   1   7         95.89         96.34        24.56 o                         
  23   1   7          5.16        -19.61        19.61 o                         
  25   1   7        361.46        318.76        34.12 o                         
  27   1   7        444.27        406.99        40.51 o                         
  29   1   7         45.51         23.61        24.90 o                         
  31   1   7         34.02         12.62        24.60 o                         
  33   1   7         55.79         34.68        27.78 o                         
  35   1   7        152.20        149.06        34.92 o                         
  37   1   7          0.94        -26.83        26.83 o                         
  39   1   7         89.37        -24.37        29.59 o                         
 -40   2   7          0.03        -31.01        31.01 o                         
 -38   2   7         56.90        -31.31        31.31 o                         
 -36   2   7        141.18        102.61        38.20 o                         
 -34   2   7         24.73         40.89        23.84 o                         
 -32   2   7          7.66         11.91        25.42 o                         
 -30   2   7        169.11        145.14        28.19 o                         
 -28   2   7         25.38         -2.02        21.32 o                         
 -26   2   7        190.40        228.03        38.17 o                         
 -24   2   7         82.69         80.22        22.91 o                         
 -22   2   7         31.32         21.00        22.06 o                         
 -20   2   7         30.48         32.15        19.28 o                         
 -18   2   7        354.29        328.81        29.26 o                         
 -16   2   7        908.71        878.38        50.32 o                         
 -14   2   7        432.99        406.11        44.56 o                         
 -12   2   7        155.89        111.98        23.48 o                         
 -10   2   7         40.69         46.40        18.10 o                         
  -8   2   7         50.68         67.16        21.84 o                         
  -6   2   7        128.76        113.53        31.85 o                         
  -4   2   7          2.61          3.79        16.06 o                         
  -2   2   7          0.04         -4.96        15.47 o                         
   0   2   7         93.10        123.34        22.10 o                         
   2   2   7         11.32         -5.54        18.99 o                         
   4   2   7         41.77          2.96        18.29 o                         
   6   2   7         20.51          3.17        19.52 o                         
   8   2   7        367.88        418.54        37.43 o                         
  10   2   7        175.44        102.74        19.38 o                         
  12   2   7         28.62         41.63        16.70 o                         
  14   2   7         30.23         33.48        20.50 o                         
  16   2   7          0.01         11.82        19.55 o                         
  18   2   7        929.67        860.36        44.59 o                         
  20   2   7         39.97         10.67        18.27 o                         
  22   2   7         94.60         41.02        21.36 o                         
  24   2   7        168.88        202.35        30.17 o                         
  26   2   7          0.82         38.57        24.54 o                         
  28   2   7         23.35         30.65        26.40 o                         
  30   2   7          1.37        -31.63        31.63 o                         
  32   2   7         42.93         22.60        32.52 o                         
  34   2   7         78.01         81.23        34.16 o                         
  36   2   7        194.68        172.29        37.84 o                         
  38   2   7         42.32         38.56        32.03 o                         
 -37   3   7          5.45          0.94        33.45 o                         
 -35   3   7         11.49        -50.54        50.54 o                         
 -33   3   7        168.56        143.85        32.87 o                         
 -31   3   7        230.11        253.55        36.26 o                         
 -29   3   7        135.60        134.11        27.81 o                         
 -27   3   7         39.26          6.44        23.91 o                         
 -25   3   7        124.31        142.57        26.35 o                         
 -23   3   7         15.21         -2.46        46.29 o                         
 -21   3   7         15.05          3.18        23.35 o                         
 -19   3   7        163.86        104.76        24.42 o                         
 -17   3   7         12.80        -19.21        19.21 o                         
 -15   3   7        158.13        106.08        25.56 o                         
 -13   3   7        178.97        149.09        30.07 o                         
 -11   3   7          1.37          0.76        19.43 o                         
  -9   3   7         91.41         89.74        23.63 o                         
  -7   3   7        475.31        391.32        35.32 o                         
  -5   3   7         96.98         57.58        21.04 o                         
  -3   3   7        183.45        129.78        21.74 o                         
  -1   3   7        211.60        169.11        22.88 o                         
   1   3   7        240.63        170.16        30.82 o                         
   3   3   7       1199.57       1206.02        58.28 o                         
   5   3   7        265.32        277.70        33.71 o                         
   7   3   7         31.35         18.79        28.42 o                         
   9   3   7        124.07         40.68        27.49 o                         
  11   3   7        246.43        203.61        24.74 o                         
  13   3   7          4.93         -7.61        17.68 o                         
  15   3   7         75.71         62.44        18.83 o                         
  17   3   7        182.52        132.29        23.03 o                         
  19   3   7         41.70         47.77        23.05 o                         
  21   3   7        142.81        134.38        26.99 o                         
  23   3   7        111.03         43.84        29.97 o                         
  25   3   7         51.07         23.98        27.66 o                         
  27   3   7         91.90         96.66        34.22 o                         
  29   3   7         28.61         30.76        28.19 o                         
  31   3   7         19.06         10.07        27.40 o                         
  33   3   7        199.14        227.73        49.49 o                         
  35   3   7        142.34        166.76        41.54 o                         
 -34   4   7          0.66        -33.54        33.54 o                         
 -32   4   7          2.28        -26.48        37.16 o                         
 -30   4   7         72.54         80.47        30.44 o                         
 -28   4   7         69.50         48.29        46.97 o                         
 -26   4   7         18.79         16.34        30.76 o                         
 -24   4   7          5.46         24.23        27.33 o                         
 -22   4   7         28.66        -23.36        23.89 o                         
 -20   4   7          1.49          4.70        22.84 o                         
 -18   4   7         88.61         89.51        45.94 o                         
 -16   4   7        210.65        201.88        32.74 o                         
 -14   4   7        363.17        353.01        38.95 o                         
 -12   4   7         94.41         73.71        24.85 o                         
 -10   4   7         21.99         -2.20        24.75 o                         
  -8   4   7        416.93        339.91        33.10 o                         
  -6   4   7         47.36         -9.38        18.37 o                         
  -4   4   7         24.49         17.38        27.54 o                         
  -2   4   7         57.18         57.45        21.19 o                         
   0   4   7        198.78        146.11        24.29 o                         
   2   4   7        254.17        236.52        28.11 o                         
   4   4   7        426.31        398.84        36.98 o                         
   6   4   7         17.87         32.24        20.66 o                         
   8   4   7         25.32         26.08        20.09 o                         
  10   4   7         58.51         19.26        19.21 o                         
  12   4   7          0.21         -5.79        17.96 o                         
  14   4   7        108.32         98.27        35.06 o                         
  16   4   7          7.99         -1.95        25.24 o                         
  18   4   7         62.21         69.32        24.92 o                         
  20   4   7          1.87        -21.28        21.28 o                         
  22   4   7         15.61          6.63        24.37 o                         
  24   4   7          5.98        -25.60        25.60 o                         
  26   4   7         53.10         34.46        32.95 o                         
  28   4   7         66.38         82.81        33.59 o                         
  30   4   7        154.09        108.62        41.28 o                         
  32   4   7          0.91        -25.49        34.99 o                         
 -29   5   7         14.12         59.51        37.49 o                         
 -27   5   7          0.64        -29.47        45.74 o                         
 -25   5   7         29.03         10.77        53.14 o                         
 -23   5   7         31.39         -0.44        32.90 o                         
 -21   5   7          7.40        -26.48        30.60 o                         
 -19   5   7         88.58         47.93        34.48 o                         
 -17   5   7        298.02        338.76        37.74 o                         
 -15   5   7        252.93        242.27        33.24 o                         
 -13   5   7         20.65         20.61        24.93 o                         
 -11   5   7         28.91         16.73        27.97 o                         
  -9   5   7          4.00        -16.05        23.64 o                         
  -7   5   7          9.76        -27.99        27.99 o                         
  -5   5   7         90.15         69.06        26.91 o                         
  -3   5   7         11.91         39.01        28.88 o                         
  -1   5   7         65.79         47.90        25.98 o                         
   1   5   7        439.13        443.84        42.80 o                         
   3   5   7        471.82        392.41        31.57 o                         
   5   5   7         40.00         29.56        17.78 o                         
   7   5   7         52.73         61.23        28.23 o                         
   9   5   7         60.83         72.74        21.68 o                         
  11   5   7         74.83         29.77        21.81 o                         
  13   5   7         12.39        -26.68        26.92 o                         
  15   5   7        201.16        131.65        29.79 o                         
  17   5   7        189.80        239.60        35.86 o                         
  19   5   7         34.27         66.10        41.58 o                         
  21   5   7         18.28        -26.22        28.91 o                         
  23   5   7         59.36         99.24        30.37 o                         
  25   5   7          8.97        -27.24        27.24 o                         
  27   5   7          8.44        -38.27        38.27 o                         
 -20   6   7          7.71        -36.60        36.60 o                         
 -18   6   7         24.66        -33.21        33.21 o                         
 -16   6   7         41.11        -17.88        74.72 o                         
 -14   6   7          6.78        -33.24        33.24 o                         
 -12   6   7         15.15        -31.24        31.24 o                         
 -10   6   7          7.03        -16.27       102.72 o                         
  -8   6   7         18.95        -27.66        27.66 o                         
  -6   6   7        240.86        129.11        37.75 o                         
  -4   6   7          1.80         -4.52        38.91 o                         
  -2   6   7          1.20        -19.00        34.16 o                         
   0   6   7        107.84         43.04        27.00 o                         
   2   6   7          0.03          1.55        20.21 o                         
   4   6   7         23.26         -4.77        22.06 o                         
   6   6   7          3.50        -22.07        22.07 o                         
   8   6   7        196.31        121.92        30.66 o                         
  10   6   7        132.85         64.54        27.75 o                         
  12   6   7         10.19         43.90        26.62 o                         
  14   6   7         11.60         -5.82        26.79 o                         
  16   6   7          3.98         -4.12        31.22 o                         
  18   6   7          7.73        -19.82        27.29 o                         
 -36   0   8        731.40        858.62       253.85 o                         
 -34   0   8        250.66        318.85       111.76 o                         
 -32   0   8         23.95        -25.33        71.49 o                         
 -30   0   8         36.10         27.20        42.41 o                         
 -28   0   8       1481.14       1633.32        99.01 o                         
 -26   0   8       1387.20       1255.54       115.43 o                         
 -24   0   8         34.07         86.60        39.36 o                         
 -22   0   8       1987.56       1958.94       177.50 o                         
 -20   0   8       2581.04       2740.72       146.31 o                         
 -18   0   8       2449.74       2503.72       140.61 o                         
 -16   0   8       2416.63       2403.58       134.81 o                         
 -14   0   8        968.23        962.58       152.77 o                         
 -12   0   8       1048.99       1050.97        96.38 o                         
 -10   0   8       1463.32       1517.81       110.39 o                         
  -8   0   8       2594.73       2739.08       142.08 o                         
  -6   0   8       2374.35       2461.81       136.46 o                         
  -4   0   8       3835.80       3845.52       166.77 o                         
  -2   0   8        808.39        754.77        87.05 o                         
   0   0   8        152.58        155.31        47.65 o                         
   2   0   8        768.91        781.95       115.79 o                         
   4   0   8        551.53        502.36        70.86 o                         
   6   0   8        603.08        589.21        78.28 o                         
   8   0   8       2599.22       2866.25       150.50 o                         
  10   0   8       5788.48       5992.08       217.32 o                         
  12   0   8       1883.67       1938.55        88.43 o                         
  14   0   8       4854.30       4967.94       141.97 o                         
  16   0   8       4598.01       4962.22       150.15 o                         
  18   0   8       1131.20       1217.99       143.79 o                         
  20   0   8        563.23        420.61        56.33 o                         
  22   0   8        114.73         50.72        47.33 o                         
  24   0   8        794.03        724.69        80.01 o                         
  26   0   8        490.93        408.29        59.33 o                         
  28   0   8        297.18        297.53        55.11 o                         
  30   0   8        338.86        386.39        59.20 o                         
  32   0   8       1957.01       1912.92       216.95 o                         
  34   0   8       1086.56       1060.05        92.57 o                         
 -35   1   8        458.37        442.19        54.44 o                         
 -33   1   8        586.62        510.40        56.40 o                         
 -31   1   8        736.97        708.36        57.82 o                         
 -29   1   8        564.80        450.44        45.50 o                         
 -27   1   8        145.61        132.17        34.93 o                         
 -25   1   8       1169.01       1074.60        70.91 o                         
 -23   1   8       1044.93        925.03        63.71 o                         
 -21   1   8        451.44        450.84        43.68 o                         
 -19   1   8       1615.57       1577.53        93.45 o                         
 -17   1   8       1255.33       1366.26        76.57 o                         
 -15   1   8       1594.67       1739.28       100.58 o                         
 -13   1   8       1700.48       1796.63        85.58 o                         
 -11   1   8       1744.01       1778.32       107.46 o                         
  -9   1   8       1125.56       1413.62        76.66 o                         
  -7   1   8       2433.72       2471.21        98.13 o                         
  -5   1   8       1696.66       1606.96        80.06 o                         
  -3   1   8        239.98        275.78        39.16 o                         
  -1   1   8       1268.77       1208.72        72.90 o                         
   1   1   8       1677.17       1740.61        85.24 o                         
   3   1   8       2328.99       2289.14        96.11 o                         
   5   1   8       1707.86       1791.61       104.50 o                         
   7   1   8        850.79        846.48        68.18 o                         
   9   1   8        626.19        614.93        46.67 o                         
  11   1   8       3167.59       3350.97        94.25 o                         
  13   1   8       2918.13       2852.04        74.66 o                         
  15   1   8        693.48        625.06        44.47 o                         
  17   1   8       1672.90       1688.03        93.49 o                         
  19   1   8        912.83        832.54        51.19 o                         
  21   1   8       1253.54       1320.39        73.63 o                         
  23   1   8       1016.52        919.59        54.09 o                         
  25   1   8        861.88        819.61        63.52 o                         
  27   1   8        498.00        479.09        58.56 o                         
  29   1   8        356.51        365.34        44.02 o                         
  31   1   8        546.43        584.61        52.10 o                         
  33   1   8        216.96        182.44        40.26 o                         
 -34   2   8        513.65        331.76        58.59 o                         
 -32   2   8        971.91       1049.03        66.27 o                         
 -30   2   8       1099.88       1085.45        83.08 o                         
 -28   2   8        728.19        854.68        59.88 o                         
 -26   2   8        567.35        560.56        58.74 o                         
 -24   2   8        418.74        290.73        46.57 o                         
 -22   2   8        418.29        360.57        42.69 o                         
 -20   2   8        216.39        221.37        36.22 o                         
 -18   2   8        313.01        328.92        41.30 o                         
 -16   2   8        511.03        712.23       110.89 o                         
 -14   2   8       1029.33        994.03        87.32 o                         
 -12   2   8       1297.45       1389.33        76.26 o                         
 -10   2   8       1794.19       1868.60        85.52 o                         
  -8   2   8        955.81        851.45        64.38 o                         
  -6   2   8         40.50         25.58        30.57 o                         
  -4   2   8       1055.25       1092.77        74.13 o                         
  -2   2   8       2056.11       2025.53        74.20 o                         
   0   2   8       2044.61       2255.75        74.56 o                         
   2   2   8       2021.20       2001.64        72.23 o                         
   4   2   8       1950.11       1921.21        70.75 o                         
   6   2   8       2145.80       2224.32        77.28 o                         
   8   2   8       1252.26       1325.08        63.87 o                         
  10   2   8        131.46        134.61        28.46 o                         
  12   2   8         15.64         37.04        32.03 o                         
  14   2   8        301.10        263.82        37.98 o                         
  16   2   8        153.68        137.49        34.55 o                         
  18   2   8       1104.71       1248.80        57.61 o                         
  20   2   8       1357.45       1433.21        67.80 o                         
  22   2   8       1250.71       1374.30        60.28 o                         
  24   2   8       1299.82       1329.68        63.17 o                         
  26   2   8        921.76        873.07        53.23 o                         
  28   2   8        955.46        890.57        96.61 o                         
  30   2   8        168.37         93.68        30.05 o                         
  32   2   8        288.02        123.54        35.72 o                         
 -31   3   8        164.43        123.25        31.84 o                         
 -29   3   8        390.67        458.71        56.93 o                         
 -27   3   8        786.16        729.59        65.45 o                         
 -25   3   8        542.53        547.32        63.65 o                         
 -23   3   8        544.14        595.36        58.56 o                         
 -21   3   8        595.79        563.68        55.23 o                         
 -19   3   8        132.70         55.50        25.88 o                         
 -17   3   8        137.06        140.65        28.31 o                         
 -15   3   8        381.52        354.38        39.18 o                         
 -13   3   8        298.37        277.09        36.83 o                         
 -11   3   8        242.94        289.49        53.79 o                         
  -9   3   8        118.85        123.18        22.88 o                         
  -7   3   8        712.68        706.78        45.29 o                         
  -5   3   8       1428.94       1486.40        69.31 o                         
  -3   3   8       2187.99       2387.25        86.52 o                         
  -1   3   8       1504.27       1642.45        69.83 o                         
   1   3   8        539.02        572.70        47.38 o                         
   3   3   8        556.98        499.81        56.52 o                         
   5   3   8        335.04        283.01        41.60 o                         
   7   3   8       1163.37       1286.77        81.20 o                         
   9   3   8       1226.03       1236.38        95.19 o                         
  11   3   8        213.47        207.53        33.56 o                         
  13   3   8          5.62          3.47        23.92 o                         
  15   3   8        245.18        216.61        27.99 o                         
  17   3   8        476.26        461.67        36.02 o                         
  19   3   8        490.17        531.73        41.44 o                         
  21   3   8        583.90        546.19        40.59 o                         
  23   3   8        182.29         97.14        38.54 o                         
  25   3   8        411.52        352.71        39.68 o                         
  27   3   8        569.13        482.86        48.06 o                         
  29   3   8       1543.79       1648.30        74.10 o                         
 -28   4   8          5.01        -36.30        36.30 o                         
 -26   4   8        139.33        133.55        50.60 o                         
 -24   4   8        749.47        657.33        66.99 o                         
 -22   4   8        750.36        675.28        69.57 o                         
 -20   4   8        624.91        640.51        59.11 o                         
 -18   4   8        545.64        513.43        52.49 o                         
 -16   4   8         94.26        124.60        31.12 o                         
 -14   4   8        152.20        127.45        31.80 o                         
 -12   4   8        297.60        290.54        38.09 o                         
 -10   4   8        173.84        149.27        31.04 o                         
  -8   4   8        338.96        362.15        38.00 o                         
  -6   4   8        750.26        690.25        45.64 o                         
  -4   4   8        469.72        560.58        50.25 o                         
  -2   4   8        333.37        335.47        34.56 o                         
   0   4   8       1139.89       1178.04        59.08 o                         
   2   4   8        174.19        134.33        30.72 o                         
   4   4   8        136.86        129.44        29.76 o                         
   6   4   8        411.93        374.28        41.72 o                         
   8   4   8        102.68         94.62        38.86 o                         
  10   4   8        734.57        722.87        54.96 o                         
  12   4   8       1266.99       1408.91        75.95 o                         
  14   4   8        844.96        869.72        56.26 o                         
  16   4   8        414.02        273.78        36.70 o                         
  18   4   8        174.56        158.10        30.39 o                         
  20   4   8         60.49         28.13        27.21 o                         
  22   4   8        167.09         89.89        32.86 o                         
  24   4   8        163.57        128.11        32.62 o                         
 -21   5   8        236.87        170.34        55.27 o                         
 -19   5   8        387.42        377.84        50.83 o                         
 -17   5   8        772.68        917.80        94.38 o                         
 -15   5   8        811.41        834.84        61.56 o                         
 -13   5   8        155.99        163.19        35.63 o                         
 -11   5   8        506.76        540.12        49.57 o                         
  -9   5   8        968.45       1102.96        74.15 o                         
  -7   5   8        133.92        119.82        31.87 o                         
  -5   5   8          4.76        -21.13        24.32 o                         
  -3   5   8        195.70        144.43        31.93 o                         
  -1   5   8        158.73         94.96        30.33 o                         
   1   5   8        104.39         75.41        39.60 o                         
   3   5   8        562.33        444.06        48.58 o                         
   5   5   8        428.54        372.33        48.98 o                         
   7   5   8        648.03        544.77        47.40 o                         
   9   5   8        323.25        319.77        34.80 o                         
  11   5   8        159.21        183.56        38.54 o                         
  13   5   8        788.17        821.02        51.71 o                         
  15   5   8        769.61        729.54        54.69 o                         
  17   5   8        249.71        136.36        33.09 o                         
  19   5   8        210.45        238.65        41.06 o                         
  -6   6   8        599.67        589.19        51.94 o                         
  -4   6   8        132.74         91.09        39.94 o                         
  -2   6   8         23.60        -22.05        32.49 o                         
   0   6   8        116.70         38.25        32.94 o                         
   2   6   8        331.84        263.40        37.98 o                         
   4   6   8        509.49        424.59        45.17 o                         
 -29   1   9         39.32         15.55        31.20 o                         
 -27   1   9        164.02        126.43        30.25 o                         
 -25   1   9         94.41         68.16        40.47 o                         
 -23   1   9          6.36        -29.06        29.41 o                         
 -21   1   9         37.69        110.63        36.33 o                         
 -19   1   9         10.34         26.35        38.94 o                         
 -17   1   9        142.69        189.94        38.56 o                         
 -15   1   9        359.76        286.18        45.78 o                         
 -13   1   9        181.11        192.19        38.52 o                         
 -11   1   9          3.71         -8.44        30.42 o                         
  -9   1   9         11.27        -27.03        27.03 o                         
  -7   1   9          0.09         28.92        28.61 o                         
  -5   1   9        129.72         92.96        33.39 o                         
  -3   1   9        556.31        496.53        65.71 o                         
  -1   1   9        860.97        833.83        73.11 o                         
   1   1   9        956.24       1030.75        87.65 o                         
   3   1   9        179.33        151.02        38.47 o                         
   5   1   9         17.35        -15.41        31.31 o                         
   7   1   9        513.92        396.61        50.68 o                         
   9   1   9          8.92        135.87        36.33 o                         
  11   1   9        196.92        121.26        31.21 o                         
  13   1   9        254.82        239.45        34.85 o                         
  15   1   9        142.06         72.66        33.82 o                         
  17   1   9         27.98         55.12        25.71 o                         
  19   1   9          1.67        -25.00        25.00 o                         
  21   1   9         93.46        112.65        29.40 o                         
  23   1   9         36.49        -27.92        34.68 o                         
  25   1   9        117.13        120.50        34.74 o                         
  27   1   9        114.17         82.88        35.32 o                         
 -28   2   9        178.51        154.93        38.18 o                         
 -26   2   9          2.28        -34.88        34.88 o                         
 -24   2   9          4.65          4.33        31.18 o                         
 -22   2   9         30.28         39.95        29.45 o                         
 -20   2   9          1.74        -25.30        25.30 o                         
 -18   2   9          3.44        -11.40        29.71 o                         
 -16   2   9         21.94         32.37        28.39 o                         
 -14   2   9        118.06         34.06        30.84 o                         
 -12   2   9          3.09        -30.26        30.26 o                         
 -10   2   9          6.05         25.93        52.77 o                         
  -8   2   9         28.55        -29.81        29.81 o                         
  -6   2   9        195.93        222.88        40.58 o                         
  -4   2   9        142.08        119.34        38.96 o                         
  -2   2   9        123.96         80.83        44.27 o                         
   0   2   9        148.35        171.23        47.39 o                         
   2   2   9        219.93        228.61        44.77 o                         
   4   2   9        238.85        199.27        33.70 o                         
   6   2   9         93.26         76.89        28.03 o                         
   8   2   9          1.85        -12.08        25.06 o                         
  10   2   9        287.66        278.71        36.80 o                         
  12   2   9         12.33        -12.20        35.27 o                         
  14   2   9          1.48        -26.64        26.64 o                         
  16   2   9        217.26        133.69        35.73 o                         
  18   2   9          9.00         31.57        29.67 o                         
  20   2   9         95.73         53.88        28.80 o                         
  22   2   9         72.79         29.81        28.30 o                         
  24   2   9         85.95         44.08        34.91 o                         
 -23   3   9          0.70          3.22        40.37 o                         
 -21   3   9          0.79        -43.65        43.65 o                         
 -19   3   9          5.26        -11.20        32.30 o                         
 -17   3   9         36.07        -21.30        26.31 o                         
 -15   3   9        154.42         53.51        27.87 o                         
 -13   3   9         57.55         35.80        27.99 o                         
 -11   3   9         31.83         12.11        23.08 o                         
  -9   3   9        138.56        190.40        30.32 o                         
  -7   3   9         33.48         17.08        29.52 o                         
  -5   3   9        112.85         81.40        29.83 o                         
  -3   3   9         35.48        -36.66        36.66 o                         
  -1   3   9          1.08        -42.88        42.88 o                         
   1   3   9         35.68        -22.28        40.16 o                         
   3   3   9          1.91        -15.57        26.40 o                         
   5   3   9          0.24        -27.54        27.54 o                         
   7   3   9         47.38         72.91        29.81 o                         
   9   3   9        132.87         73.22        31.64 o                         
  11   3   9         94.65         87.85        31.57 o                         
  13   3   9          0.59        -27.75        27.75 o                         
  15   3   9          1.17        -26.98        26.98 o                         
  17   3   9         59.11          8.93        72.74 o                         
  19   3   9         10.21         18.84        37.41 o                         
  21   3   9         15.38        -34.24        34.24 o                         
 -18   4   9         15.89         24.15        32.40 o                         
 -16   4   9         31.23        -12.23        44.12 o                         
 -14   4   9        200.17        164.24        54.41 o                         
 -12   4   9        169.39         56.77        29.78 o                         
 -10   4   9          0.61          9.03        25.07 o                         
  -8   4   9        112.90         89.13        45.82 o                         
  -6   4   9         39.18        -25.54        25.54 o                         
  -4   4   9         30.78         22.84        34.00 o                         
  -2   4   9        163.67        151.99        35.04 o                         
   0   4   9        307.58        261.29        35.22 o                         
   2   4   9        113.33         48.72        31.05 o                         
   4   4   9         33.16        -28.24        28.24 o                         
   6   4   9          0.02        -28.84        28.84 o                         
   8   4   9          2.07        -26.47        38.43 o                         
  10   4   9         74.54         41.59        37.19 o                         
  12   4   9        132.37        100.66        36.03 o                         
  14   4   9        248.58         67.44        37.18 o                         
 -20   0  10        102.30         43.76        57.24 o                         
 -18   0  10        195.34        240.66       101.90 o                         
 -16   0  10        295.04        214.78        64.58 o                         
 -14   0  10        236.54        279.27        73.46 o                         
 -12   0  10        425.22        505.11       106.01 o                         
 -10   0  10        115.54         27.26        78.07 o                         
  -8   0  10        153.22        263.77        61.30 o                         
  -6   0  10        764.36        668.39       131.48 o                         
  -4   0  10        500.62        365.84        74.38 o                         
  -2   0  10        530.80        606.78        88.12 o                         
   0   0  10        873.07        914.95       123.18 o                         
   2   0  10        677.53        557.94       106.01 o                         
   4   0  10        130.64        104.32       119.16 o                         
   6   0  10        849.20        731.30        97.29 o                         
   8   0  10        621.97        447.14       162.71 o                         
  10   0  10         44.38        -25.67        43.03 o                         
  12   0  10        197.99         80.14        67.38 o                         
  14   0  10        195.79        187.45        63.89 o                         
  16   0  10        428.38        538.55       134.77 o                         
 -19   1  10        270.00        241.62        43.26 o                         
 -17   1  10        248.06        295.90        57.65 o                         
 -15   1  10        398.53        395.35        53.54 o                         
 -13   1  10        211.33        100.07        41.89 o                         
 -11   1  10        100.89        138.08        43.42 o                         
  -9   1  10        746.94        680.14        65.63 o                         
  -7   1  10        699.32        677.22        67.91 o                         
  -5   1  10        563.23        611.26        61.74 o                         
  -3   1  10        424.39        364.80        52.19 o                         
  -1   1  10        283.29        268.35        55.27 o                         
   1   1  10        467.02        438.38        55.85 o                         
   3   1  10       1084.30       1014.98        78.83 o                         
   5   1  10        528.06        512.70        59.04 o                         
   7   1  10         54.73         36.45        40.09 o                         
   9   1  10        423.81        381.97        66.42 o                         
  11   1  10        337.12        312.84        50.47 o                         
  13   1  10        463.50        437.95        59.94 o                         
  15   1  10        476.80        383.37        84.21 o                         
 -16   2  10        368.80        273.06        45.69 o                         
 -14   2  10        236.91        263.65        68.25 o                         
 -12   2  10        880.83        909.75        74.61 o                         
 -10   2  10        813.95        765.11        66.93 o                         
  -8   2  10        420.34        394.27        55.26 o                         
  -6   2  10        423.90        330.00        52.94 o                         
  -4   2  10        496.37        484.02        63.10 o                         
  -2   2  10        604.87        480.10        72.12 o                         
   0   2  10        345.18        207.09        47.93 o                         
   2   2  10        230.48        149.74        45.31 o                         
   4   2  10        349.46        332.94        54.35 o                         
   6   2  10        692.64        707.87        70.11 o                         
   8   2  10        446.82        431.47        57.90 o                         
  10   2  10        699.21        731.20       116.69 o                         
  12   2  10        676.37        669.09        67.20 o                         
  -7   3  10        202.92        252.53        43.88 o                         
  -5   3  10        377.68        247.86        92.66 o                         
  -3   3  10        379.86        330.31        66.20 o                         
  -1   3  10        734.81        688.39        71.24 o                         
   1   3  10        568.58        548.48        76.25 o                         
   3   3  10        172.76        175.70        52.95 o                         
                                                                                
