# Supplementary material for: Crystal structures of two isostructural bivalent metal N-benzoyl­glycinates
Source: Acta Crystallogr E Crystallogr Commun. 2020 Jul 10;76(Pt 8):1260–5. doi: 10.1107/S2056989020009287 (PMC7405563; doi:10.1107/S2056989020009287)
Supplement: Supplementary file 3 [file e-76-01260-2sup3.hkl]

data_2                                                                          
_shelx_title ' 943a_CmaS_293K_14032020_0m_a.res in C2/c'                        
_shelx_refln_list_code          4                                               
_shelx_F_calc_maximum      402.78                                               
_exptl_crystal_F_000      1056.00                                               
_reflns_d_resolution_high  0.6998                                               
                                                                                
loop_                                                                           
 _space_group_symop_operation_xyz                                               
 'x, y, z'                                                                      
 '-x, y, -z+1/2'                                                                
 'x+1/2, y+1/2, z'                                                              
 '-x+1/2, y+1/2, -z+1/2'                                                        
 '-x, -y, -z'                                                                   
 'x, -y, z-1/2'                                                                 
 '-x+1/2, -y+1/2, -z'                                                           
 'x+1/2, -y+1/2, z-1/2'                                                         
                                                                                
_cell_length_a    40.8843                                                       
_cell_length_b     6.9438                                                       
_cell_length_c     7.8983                                                       
_cell_angle_alpha  90.000                                                       
_cell_angle_beta   91.900                                                       
_cell_angle_gamma  90.000                                                       
                                                                                
_shelx_F_squared_multiplier     1.000                                           
                                                                                
loop_                                                                           
 _refln_index_h                                                                 
 _refln_index_k                                                                 
 _refln_index_l                                                                 
 _refln_F_squared_calc                                                          
 _refln_F_squared_meas                                                          
 _refln_F_squared_sigma                                                         
 _refln_observed_status                                                         
   6   0   0      12464.41      13320.33       303.60 o                         
   8   0   0        473.47        399.06        10.61 o                         
  10   0   0      11888.35      11775.68       180.33 o                         
  12   0   0        785.96        934.81        15.48 o                         
  14   0   0       1572.46       1362.26        20.97 o                         
  16   0   0       1620.30       1531.21        37.52 o                         
  18   0   0      12907.60      13435.78       249.28 o                         
  20   0   0       7712.73       7985.13       154.50 o                         
  22   0   0      16984.73      18173.59       336.65 o                         
  24   0   0      10004.11      10820.39       207.32 o                         
  26   0   0       1659.55       1723.47        53.75 o                         
  28   0   0       5654.76       6120.30       127.34 o                         
  30   0   0      13543.79      14492.29       277.41 o                         
  32   0   0      12120.17      12712.29       247.79 o                         
  34   0   0       3483.11       3725.91        89.31 o                         
  36   0   0      13159.26      14378.27       280.37 o                         
  38   0   0       2237.72       2708.96        74.42 o                         
  40   0   0         44.33        100.29        18.45 o                         
  42   0   0        270.88        372.73        32.97 o                         
  44   0   0         76.35         94.83        21.65 o                         
  46   0   0        461.65        536.48        37.48 o                         
  48   0   0        276.68        314.06        31.55 o                         
  50   0   0       1370.86       1556.30        60.57 o                         
  52   0   0       2106.64       2400.71        79.43 o                         
  54   0   0       2450.34       2922.28       164.75 o                         
  56   0   0        805.08        880.45        86.56 o                         
  58   0   0        425.73        511.69        45.90 o                         
   1   1   0       8559.29       9414.98       107.89 o                         
   5   1   0       4548.00       4626.57        34.18 o                         
   7   1   0      36643.71      38271.62       279.08 o                         
   9   1   0       9157.42       9707.95        76.37 o                         
  11   1   0       5985.69       5743.93        41.38 o                         
  13   1   0       2223.19       2022.48        25.89 o                         
  15   1   0      12978.67      13346.09       113.64 o                         
  17   1   0       1933.32       1901.00        22.80 o                         
  19   1   0       1006.48        939.56        18.61 o                         
  21   1   0      22910.64      24928.96       263.23 o                         
  23   1   0       7141.07       7392.99        90.54 o                         
  25   1   0       3946.21       3861.59        49.47 o                         
  27   1   0       4630.22       4857.82        66.53 o                         
  29   1   0       9430.68       9793.24       129.28 o                         
  31   1   0       7599.15       7949.94       109.14 o                         
  33   1   0       5922.47       6206.12        84.51 o                         
  35   1   0        696.81        792.69        25.06 o                         
  37   1   0        283.71        368.03        19.38 o                         
  39   1   0       4443.35       4892.18        82.71 o                         
  41   1   0       1233.54       1372.03        41.85 o                         
  43   1   0       1171.36       1362.90        36.36 o                         
  45   1   0        571.57        621.32        27.33 o                         
  47   1   0        717.82        748.59        36.34 o                         
  49   1   0       1055.62       1132.67        50.99 o                         
  51   1   0       1153.85       1317.42        43.60 o                         
  53   1   0        882.40       1004.45        37.50 o                         
  55   1   0        373.27        407.83        39.10 o                         
  57   1   0        985.95       1053.58        39.37 o                         
   0   2   0      16258.31      18823.33       196.61 o                         
   2   2   0       1118.95       1255.81        12.90 o                         
   4   2   0       3812.96       3879.81        30.19 o                         
   6   2   0      12189.43      12786.98        95.68 o                         
   8   2   0      39896.73      43005.64       385.06 o                         
  10   2   0      20665.14      21985.49       188.21 o                         
  12   2   0      25349.19      27346.32       233.23 o                         
  14   2   0      12933.74      13205.79       132.53 o                         
  16   2   0       4273.65       4173.21        50.74 o                         
  18   2   0      18327.82      20127.61       214.39 o                         
  20   2   0        705.78        687.44        15.70 o                         
  22   2   0        580.12        429.54        13.17 o                         
  24   2   0       7762.60       7997.23        93.16 o                         
  26   2   0       8003.72       7918.41        93.15 o                         
  28   2   0       4525.86       4680.83        59.86 o                         
  30   2   0        398.65        439.56        14.92 o                         
  32   2   0         11.52         21.94         7.32 o                         
  34   2   0        331.27        360.05        16.70 o                         
  36   2   0       1384.83       1567.29        29.85 o                         
  38   2   0        704.62        745.03        21.21 o                         
  40   2   0       3128.50       3255.60        61.42 o                         
  42   2   0       3209.61       3229.02        55.35 o                         
  44   2   0       3301.62       3431.02        58.92 o                         
  46   2   0       2766.46       2899.62        53.46 o                         
  48   2   0        992.46       1011.84        35.94 o                         
  50   2   0        377.79        438.09        44.54 o                         
  52   2   0         29.84         39.84        14.28 o                         
  54   2   0        296.44        349.30        24.52 o                         
  56   2   0        169.36        146.88        29.22 o                         
   1   3   0         16.64         30.84         3.42 o                         
   3   3   0         37.68         59.76         6.30 o                         
   5   3   0       8866.88       9824.81       108.41 o                         
   7   3   0       1341.27       1330.92        23.24 o                         
   9   3   0       1166.31       1039.59        18.30 o                         
  11   3   0      10343.26      11369.33       124.86 o                         
  13   3   0      14443.91      15274.50       165.16 o                         
  15   3   0      21504.86      22471.32       278.15 o                         
  17   3   0       7885.62       7761.43        94.70 o                         
  19   3   0       5551.65       5407.63        66.04 o                         
  21   3   0       2406.50       2291.69        34.05 o                         
  23   3   0       1358.34       1247.89        23.34 o                         
  25   3   0       2568.28       2681.65        40.10 o                         
  27   3   0         55.51         78.17         8.91 o                         
  29   3   0         22.49         36.28         7.98 o                         
  31   3   0         33.18         38.59         8.16 o                         
  33   3   0        592.79        675.35        22.42 o                         
  35   3   0       2780.03       2818.26        49.30 o                         
  37   3   0       3861.14       3804.03        61.81 o                         
  39   3   0       1006.01       1031.88        35.72 o                         
  41   3   0        925.32        925.79        28.67 o                         
  43   3   0       1562.60       1514.90        43.26 o                         
  45   3   0       1185.20       1204.09        39.00 o                         
  47   3   0       1391.76       1492.94        87.46 o                         
  49   3   0        444.01        448.64        29.16 o                         
  51   3   0        306.58        298.16        25.22 o                         
  53   3   0         65.45         19.38        20.56 o                         
  55   3   0        134.41        129.60        21.41 o                         
   0   4   0        519.29        488.19        23.91 o                         
   2   4   0       7512.69       8119.60       101.12 o                         
   4   4   0      12475.80      14103.19       169.28 o                         
   6   4   0        744.83        718.16        26.71 o                         
   8   4   0         14.25         35.63         5.50 o                         
  10   4   0        423.84        412.38        12.87 o                         
  12   4   0       1056.39        919.95        19.30 o                         
  14   4   0       2373.78       2536.52        36.82 o                         
  16   4   0       6261.60       6430.84        77.70 o                         
  18   4   0       4444.90       4508.33        62.41 o                         
  20   4   0       3205.04       3205.07        45.28 o                         
  22   4   0       1698.75       1637.09        29.18 o                         
  24   4   0        216.20        322.08        14.44 o                         
  26   4   0        752.03        824.99        23.18 o                         
  28   4   0       1423.22       1495.11        29.99 o                         
  30   4   0        334.99        303.43        15.78 o                         
  32   4   0       3013.52       3040.64        50.13 o                         
  34   4   0       2777.71       2748.90        46.15 o                         
  36   4   0       1025.36       1046.40        30.05 o                         
  38   4   0       1274.49       1220.08        37.28 o                         
  40   4   0        869.38        854.26        32.38 o                         
  42   4   0        159.41        154.00        16.03 o                         
  44   4   0        103.46        152.69        20.87 o                         
  46   4   0         64.14         40.41        14.79 o                         
  48   4   0        248.38        272.76        22.12 o                         
  50   4   0        424.94        451.60        31.55 o                         
  52   4   0        544.92        607.08        30.12 o                         
   1   5   0       6035.79       6252.33        74.91 o                         
   3   5   0       4471.81       4525.96        63.56 o                         
   5   5   0       2604.08       2545.47        37.62 o                         
   7   5   0       2260.52       2486.84        37.33 o                         
   9   5   0       1508.35       1465.22        28.99 o                         
  11   5   0       4096.44       4382.91        57.58 o                         
  13   5   0        371.75        380.29        15.17 o                         
  15   5   0       1649.94       1904.75        32.50 o                         
  17   5   0        347.38        370.76        15.47 o                         
  19   5   0       2507.77       2525.13        63.72 o                         
  21   5   0         25.90         72.13        12.52 o                         
  23   5   0        834.39        930.40        23.49 o                         
  25   5   0       4622.35       4554.13        62.87 o                         
  27   5   0       2595.11       2449.67        41.28 o                         
  29   5   0       3126.08       3087.36        48.84 o                         
  31   5   0       1702.78       1585.57        30.75 o                         
  33   5   0       1117.21       1079.32        28.51 o                         
  35   5   0       1063.81       1066.54        29.51 o                         
  37   5   0        112.94        123.05        14.91 o                         
  39   5   0         66.73         42.43        16.59 o                         
  41   5   0        367.74        374.31        24.17 o                         
  43   5   0        317.88        367.67        24.01 o                         
  45   5   0         44.68         16.94        14.09 o                         
  47   5   0        142.92        138.20        20.19 o                         
  49   5   0        326.16        367.94        24.85 o                         
   0   6   0       2133.43       2463.55        63.40 o                         
   2   6   0       2363.95       2408.15        44.33 o                         
   4   6   0       2364.02       2304.85        39.67 o                         
   6   6   0        991.41       1019.17        24.98 o                         
   8   6   0       2798.52       2888.99        49.12 o                         
  10   6   0       3196.04       3177.91        70.13 o                         
  12   6   0        706.65        763.24        24.26 o                         
  14   6   0       1274.23       1357.16        51.73 o                         
  16   6   0          8.22         18.76         9.18 o                         
  18   6   0        162.89        245.25        17.05 o                         
  20   6   0       1262.16       1341.90        29.64 o                         
  22   6   0       3599.66       3746.29        56.09 o                         
  24   6   0       2384.28       2371.61        41.77 o                         
  26   6   0       1464.90       1364.07        31.06 o                         
  28   6   0       1311.27       1199.17        33.10 o                         
  30   6   0       1630.19       1552.95        36.92 o                         
  32   6   0       1157.24       1154.10        28.18 o                         
  34   6   0        141.59        136.54        16.56 o                         
  36   6   0         28.94          9.73        12.04 o                         
  38   6   0        188.07        137.87        19.93 o                         
  40   6   0        648.22        648.70        28.25 o                         
  42   6   0        263.33        232.37        24.38 o                         
  44   6   0        269.10        225.80        21.57 o                         
  46   6   0        471.25        494.89        27.87 o                         
   1   7   0       2238.42       2286.37        40.65 o                         
   3   7   0        262.10        344.47        29.24 o                         
   5   7   0        443.11        527.72        19.42 o                         
   7   7   0       2183.31       2156.40        42.11 o                         
   9   7   0       1066.69       1087.80        28.69 o                         
  11   7   0        542.01        555.97        21.81 o                         
  13   7   0        617.87        627.21        23.77 o                         
  15   7   0       1989.64       2103.60        42.84 o                         
  17   7   0       3455.67       3408.29        58.65 o                         
  19   7   0       1638.49       1669.90        38.24 o                         
  21   7   0       1181.00       1200.90        30.36 o                         
  23   7   0        699.23        699.92        24.38 o                         
  25   7   0        164.66        181.43        16.20 o                         
  27   7   0        339.35        319.07        20.43 o                         
  29   7   0        580.95        601.55        32.57 o                         
  31   7   0        301.48        314.96        19.85 o                         
  33   7   0        210.09        165.37        15.83 o                         
  35   7   0        376.88        366.21        20.90 o                         
  37   7   0        791.86        807.22        34.90 o                         
  39   7   0        357.31        310.15        22.10 o                         
  41   7   0        244.46        228.05        26.61 o                         
   0   8   0        501.79        553.48        33.13 o                         
   2   8   0        466.66        558.70        28.24 o                         
   4   8   0        740.43        730.08        33.07 o                         
   6   8   0        770.28        839.46        26.33 o                         
   8   8   0        289.96        313.66        20.39 o                         
  10   8   0        347.06        342.74        20.63 o                         
  12   8   0       1223.73       1332.02        35.85 o                         
  14   8   0       2161.41       2187.92        54.79 o                         
  16   8   0       1981.38       1939.20        44.43 o                         
  18   8   0       1136.54       1160.15        37.96 o                         
  20   8   0        602.56        566.83        26.22 o                         
  22   8   0        479.02        461.01        27.52 o                         
  24   8   0        374.22        416.35        25.42 o                         
  26   8   0        123.25        123.18        16.65 o                         
  28   8   0         25.41         19.11        14.20 o                         
  30   8   0        170.31        169.76        23.02 o                         
  32   8   0        400.18        390.68        21.22 o                         
  34   8   0        444.15        393.70        42.77 o                         
   1   9   0        236.18        242.11        22.77 o                         
   3   9   0        334.65        429.93        28.80 o                         
   5   9   0        355.15        414.03        22.97 o                         
   7   9   0        633.96        580.61        36.13 o                         
   9   9   0        981.45       1074.19        31.35 o                         
  11   9   0        466.80        439.17        23.87 o                         
  13   9   0        438.33        408.24        24.05 o                         
  15   9   0        611.50        640.90        36.67 o                         
  17   9   0        193.23        215.23        23.02 o                         
  19   9   0        102.03         75.29        15.93 o                         
  21   9   0        222.13        235.19        20.81 o                         
  23   9   0        311.15        313.67        23.65 o                         
 -57   1   1        155.71        116.30        21.81 o                         
 -55   1   1         34.19         41.97        16.73 o                         
 -53   1   1         52.96         62.03        17.56 o                         
 -51   1   1        137.01        116.59        18.98 o                         
 -49   1   1        173.44        157.43        18.45 o                         
 -47   1   1          7.90          2.44        12.14 o                         
 -45   1   1        147.88        154.69        16.22 o                         
 -43   1   1       1674.80       1661.00        37.85 o                         
 -41   1   1         38.13         46.77        10.41 o                         
 -39   1   1        452.50        775.32        20.66 o                         
 -37   1   1         45.16        201.05        39.09 o                         
 -35   1   1         97.82        220.43        18.97 o                         
 -33   1   1       1217.58       1142.21        22.89 o                         
 -31   1   1         51.49         64.19         7.13 o                         
 -29   1   1         72.48        127.03         8.10 o                         
 -27   1   1       1613.29       1501.36        23.30 o                         
 -25   1   1       6078.80       5821.70        75.64 o                         
 -23   1   1          1.87         50.59         5.38 o                         
 -21   1   1        862.73        801.62        13.72 o                         
 -19   1   1        357.68        840.48        15.33 o                         
 -17   1   1       1206.84       3824.02       124.96 o                         
 -15   1   1      16186.47      15377.04       163.46 o                         
 -13   1   1      23859.41      21961.82       230.32 o                         
 -11   1   1       1335.40       1372.64        21.67 o                         
  -9   1   1       1481.82       1855.94        18.56 o                         
  -7   1   1         62.53        133.85         8.67 o                         
  -5   1   1         19.55         27.01         3.24 o                         
  -3   1   1      20321.86      19426.93       194.00 o                         
  -1   1   1         94.16        263.19         8.87 o                         
   1   1   1      13650.98      13060.42        92.58 o                         
   3   1   1       1599.62       2160.55        63.72 o                         
   5   1   1        219.95        241.13         4.60 o                         
   7   1   1       1213.09        991.78         9.90 o                         
   9   1   1       3078.97       2994.59        26.20 o                         
  11   1   1       3343.92       3425.37        48.68 o                         
  13   1   1       4387.33       7025.58        85.78 o                         
  15   1   1       1621.05       3144.27       175.92 o                         
  17   1   1      22968.68      21194.86       686.69 o                         
  19   1   1       3500.53       3394.09        47.97 o                         
  21   1   1        423.32        391.47        13.06 o                         
  23   1   1        348.27        331.42        13.02 o                         
  25   1   1       1300.18       2004.69        33.93 o                         
  27   1   1         69.24        266.08        17.62 o                         
  29   1   1        692.23        614.85        18.82 o                         
  31   1   1         10.49         16.83         7.84 o                         
  33   1   1        128.46        216.45        18.74 o                         
  35   1   1        986.38       1011.41        33.78 o                         
  37   1   1       3208.45       3003.12        65.26 o                         
  39   1   1       2062.69       2023.30        46.39 o                         
  41   1   1          0.01          8.69        10.88 o                         
  43   1   1         45.38        241.81        23.74 o                         
  45   1   1        183.58        261.45        21.53 o                         
  47   1   1          1.70         10.44        13.88 o                         
  49   1   1          0.46         -6.24        14.80 o                         
  51   1   1         12.97         18.55        15.61 o                         
  53   1   1         90.84        127.23        27.21 o                         
  55   1   1         75.48         37.13        27.61 o                         
  57   1   1          2.12         49.96        18.83 o                         
 -56   2   1          5.05         -9.59        20.56 o                         
 -54   2   1          2.86          5.47        18.23 o                         
 -52   2   1          1.15        -16.00        16.00 o                         
 -50   2   1          0.74        -15.51        16.28 o                         
 -48   2   1         49.34         16.88        15.46 o                         
 -46   2   1        761.33        692.52        29.33 o                         
 -44   2   1         69.98         75.49        13.51 o                         
 -42   2   1         11.40         34.47        11.00 o                         
 -40   2   1        656.58        703.31        25.32 o                         
 -38   2   1         74.58        111.12        12.35 o                         
 -36   2   1        136.46        181.80        14.55 o                         
 -34   2   1         17.12         55.42        13.50 o                         
 -32   2   1        379.11        365.04        15.08 o                         
 -30   2   1          2.37         58.98         8.45 o                         
 -28   2   1         43.85         95.34         8.19 o                         
 -26   2   1         11.84         18.85         5.87 o                         
 -24   2   1         33.81         43.71         6.52 o                         
 -22   2   1       2551.88       2520.82        35.33 o                         
 -20   2   1        767.36        677.97        15.55 o                         
 -18   2   1       1135.54       1061.06        27.63 o                         
 -16   2   1        414.29        925.20        24.88 o                         
 -14   2   1       6005.41       5713.41        76.54 o                         
 -12   2   1      12422.95      11385.28       135.48 o                         
 -10   2   1       1529.51       2385.45        63.77 o                         
  -8   2   1       3014.62       4036.32        80.46 o                         
  -6   2   1         89.82        217.16        15.71 o                         
  -4   2   1       2210.15       2538.24        36.49 o                         
  -2   2   1       4451.87       4219.23        43.82 o                         
   0   2   1        953.26        866.20        10.92 o                         
   2   2   1       7600.84       7240.04        61.24 o                         
   4   2   1       6734.84       6687.58        48.05 o                         
   6   2   1       1265.39       1342.27        12.90 o                         
   8   2   1      10843.62      10907.79        95.53 o                         
  10   2   1      11228.85      10802.07       107.88 o                         
  14   2   1          7.37        501.63        71.90 o                         
  16   2   1       5045.34       4819.48        53.98 o                         
  18   2   1        292.22        290.72         9.77 o                         
  20   2   1          9.28         75.83         6.58 o                         
  22   2   1         41.82        335.57        23.58 o                         
  24   2   1        248.04        240.41        11.31 o                         
  26   2   1         24.58         19.24         7.23 o                         
  28   2   1        243.99        246.51        14.34 o                         
  30   2   1        488.06        503.32        18.15 o                         
  32   2   1         35.90         92.87        11.39 o                         
  34   2   1        553.88        522.84        20.28 o                         
  36   2   1          3.46         23.77        10.18 o                         
  38   2   1        263.67        244.36        16.77 o                         
  40   2   1        458.16        490.97        23.19 o                         
  42   2   1         61.72         45.60        13.02 o                         
  44   2   1          1.09         16.21        12.73 o                         
  46   2   1         76.42        172.71        30.81 o                         
  48   2   1         56.65         66.07        15.25 o                         
  50   2   1         10.23          6.24        14.87 o                         
  52   2   1          0.43         20.08        17.99 o                         
  54   2   1          5.31         -0.30        17.75 o                         
  56   2   1         20.99         13.75        20.96 o                         
 -55   3   1         70.16         31.14        18.54 o                         
 -53   3   1          7.27         18.26        25.82 o                         
 -51   3   1          4.65         27.25        16.35 o                         
 -49   3   1         25.85         23.19        14.52 o                         
 -47   3   1        181.75        195.06        22.31 o                         
 -45   3   1          1.77         20.70        12.42 o                         
 -43   3   1        342.23        381.07        25.05 o                         
 -41   3   1        152.26        151.38        15.73 o                         
 -39   3   1         25.77         33.41        11.29 o                         
 -37   3   1          7.29         -8.70         8.70 o                         
 -35   3   1          5.54          8.77         8.45 o                         
 -33   3   1          9.07         11.66         7.41 o                         
 -31   3   1          3.59         80.59         9.90 o                         
 -29   3   1         18.00        143.92        10.55 o                         
 -27   3   1        153.51        247.75        14.57 o                         
 -25   3   1       2911.18       2656.33        43.66 o                         
 -23   3   1       1831.04       1726.50        32.26 o                         
 -21   3   1        300.90        393.52        15.17 o                         
 -19   3   1         77.85        144.58        10.60 o                         
 -17   3   1        294.81        400.85        14.43 o                         
 -15   3   1        983.67        892.39        19.78 o                         
 -13   3   1        688.32        743.26        17.71 o                         
 -11   3   1       2161.84       2623.69        39.57 o                         
  -9   3   1        712.05       1037.65        27.32 o                         
  -7   3   1      11918.98      11580.64       126.36 o                         
  -5   3   1        975.66       1031.08        30.07 o                         
  -3   3   1        558.39        495.97        16.29 o                         
  -1   3   1       1335.63       1547.40        21.64 o                         
   1   3   1        656.52        873.86        16.61 o                         
   3   3   1       1121.90       1163.90        17.45 o                         
   5   3   1       1539.50       1751.99        26.94 o                         
   9   3   1       3461.64       3544.73        48.72 o                         
  11   3   1       2746.32       3008.20        33.96 o                         
  13   3   1       1433.46       1529.61        22.10 o                         
  15   3   1         34.89        115.70         8.63 o                         
  17   3   1       1065.87       1115.64        20.55 o                         
  19   3   1         74.69         62.86         7.07 o                         
  21   3   1        731.98        763.99        16.60 o                         
  23   3   1        537.13        731.67        16.46 o                         
  25   3   1        254.86        592.24        15.67 o                         
  27   3   1        766.49        753.42        19.23 o                         
  29   3   1       1452.55       1291.53        27.93 o                         
  31   3   1        833.81        728.24        19.76 o                         
  33   3   1         14.65         17.59         7.18 o                         
  35   3   1        133.06        116.65        11.71 o                         
  37   3   1          3.66          4.90         9.41 o                         
  39   3   1         15.31          4.14        10.82 o                         
  41   3   1        100.85        123.52        15.42 o                         
  43   3   1          8.20         43.43        12.19 o                         
  45   3   1        174.11        193.52        18.24 o                         
  47   3   1         91.08        106.19        16.52 o                         
  49   3   1         26.61         27.92        17.73 o                         
  51   3   1          5.80         14.18        14.74 o                         
  53   3   1        103.07        128.47        18.39 o                         
  55   3   1          2.85          7.08        16.60 o                         
 -52   4   1         23.89          2.87        27.43 o                         
 -50   4   1          0.55        -16.00        16.00 o                         
 -48   4   1          0.09         -5.78        16.28 o                         
 -46   4   1         24.35         17.79        16.01 o                         
 -44   4   1        290.71        334.98        24.47 o                         
 -42   4   1        134.04        116.40        18.88 o                         
 -40   4   1         79.40         79.42        17.41 o                         
 -38   4   1         89.87        112.58        14.31 o                         
 -36   4   1         33.93         23.14        10.31 o                         
 -34   4   1         10.49          2.90         8.56 o                         
 -32   4   1         17.05         22.40        10.24 o                         
 -30   4   1        734.89        689.34        20.63 o                         
 -28   4   1       2682.86       2494.15        46.51 o                         
 -26   4   1        261.42        276.54        17.13 o                         
 -24   4   1        512.01        644.83        18.18 o                         
 -22   4   1          2.88         60.10         8.01 o                         
 -20   4   1        284.35        481.78        17.90 o                         
 -18   4   1        226.37        234.29        13.63 o                         
 -16   4   1        537.28        511.52        17.45 o                         
 -14   4   1        304.87        304.32        11.93 o                         
 -12   4   1       1185.20       1100.95        20.92 o                         
 -10   4   1         68.96        376.97        32.11 o                         
  -8   4   1        118.78        153.02         8.88 o                         
  -6   4   1        291.85        307.18        12.27 o                         
  -2   4   1        156.34        313.26        11.46 o                         
   0   4   1       2084.77       2273.29        34.55 o                         
   2   4   1       1390.06       1200.77        21.09 o                         
   4   4   1       2965.88       2823.85        41.55 o                         
   6   4   1         66.44        107.94         7.88 o                         
   8   4   1        273.12        319.77        10.99 o                         
  10   4   1       2922.07       2794.15        33.21 o                         
  12   4   1       1132.91       1223.19        20.82 o                         
  14   4   1         30.27         91.89         8.18 o                         
  16   4   1         40.86        126.13         8.88 o                         
  18   4   1         49.02         42.33         7.27 o                         
  20   4   1       2348.07       2145.31        48.73 o                         
  22   4   1        839.30        771.95        22.14 o                         
  24   4   1       1684.58       1577.11        29.97 o                         
  26   4   1          0.51         11.22         8.21 o                         
  28   4   1         39.72        376.63        17.27 o                         
  30   4   1        196.78        281.79        16.45 o                         
  32   4   1        133.35        121.80        13.61 o                         
  34   4   1          9.50        -10.06        10.06 o                         
  36   4   1         39.08         47.72        11.28 o                         
  38   4   1          7.15         40.26        12.14 o                         
  40   4   1          5.88         10.59        12.20 o                         
  42   4   1         22.31         10.47        16.82 o                         
  44   4   1         36.20         48.28        14.00 o                         
  46   4   1         30.29         29.59        15.63 o                         
  48   4   1         98.06         90.69        22.55 o                         
  50   4   1         19.96         33.14        22.62 o                         
  52   4   1         70.49        118.92        29.42 o                         
 -49   5   1        164.04        136.32        21.31 o                         
 -47   5   1          3.36          3.35        25.19 o                         
 -45   5   1         34.85         16.60        18.90 o                         
 -43   5   1        202.09        169.28        23.56 o                         
 -41   5   1        193.01        262.70        22.06 o                         
 -39   5   1         31.56          1.52        14.56 o                         
 -37   5   1         13.07          5.70        11.42 o                         
 -35   5   1         98.66        106.05        14.43 o                         
 -33   5   1         68.73         83.93        14.31 o                         
 -31   5   1        144.19        169.91        16.61 o                         
 -29   5   1         67.43        111.82        15.24 o                         
 -27   5   1        190.15        240.29        18.14 o                         
 -25   5   1        127.40        148.23        13.46 o                         
 -23   5   1       1814.26       1711.14        36.45 o                         
 -21   5   1        753.01       1066.77        24.97 o                         
 -19   5   1        567.02        579.93        20.55 o                         
 -17   5   1        678.83        734.70        19.77 o                         
 -15   5   1        392.06        382.42        15.21 o                         
 -13   5   1        316.18        350.55        14.56 o                         
 -11   5   1         24.52         63.58         8.42 o                         
  -9   5   1         64.28        334.08        22.47 o                         
  -7   5   1        265.09        403.70        15.24 o                         
  -5   5   1        423.51        466.77        16.14 o                         
  -3   5   1         14.53         26.46         6.49 o                         
  -1   5   1         10.28         33.63         7.08 o                         
   1   5   1        138.50        123.03         9.28 o                         
   3   5   1        237.38        210.12        11.47 o                         
   5   5   1        310.10        351.23        11.64 o                         
   7   5   1       1429.97       1364.86        22.70 o                         
   9   5   1       2474.25       2399.45        36.62 o                         
  11   5   1          0.92         13.81         7.11 o                         
  13   5   1        650.54        618.12        17.79 o                         
  15   5   1        105.18        129.11        10.65 o                         
  17   5   1        780.93        778.28        20.30 o                         
  19   5   1        261.13        339.73        21.33 o                         
  21   5   1       2851.19       2835.45        48.80 o                         
  23   5   1          9.50        205.31        22.35 o                         
  25   5   1         10.67         24.26         9.39 o                         
  27   5   1        300.08        338.32        18.17 o                         
  29   5   1        279.66        326.08        19.36 o                         
  31   5   1        293.31        282.34        17.90 o                         
  33   5   1          9.38         10.78        10.34 o                         
  35   5   1         66.49         54.64        13.31 o                         
  37   5   1          3.35         -0.38        11.15 o                         
  39   5   1         20.40         30.20        16.92 o                         
  41   5   1        166.15        212.96        19.00 o                         
  43   5   1          0.07         13.74        13.14 o                         
  45   5   1          4.92         16.88        13.65 o                         
  47   5   1         27.98         31.40        19.06 o                         
  49   5   1         28.95         76.48        17.24 o                         
 -46   6   1         36.38         22.03        17.69 o                         
 -44   6   1          1.27          2.68        15.59 o                         
 -42   6   1         66.63         72.02        16.76 o                         
 -40   6   1         36.19         46.69        16.60 o                         
 -38   6   1          7.20         54.75        14.97 o                         
 -36   6   1        178.87        218.09        19.15 o                         
 -34   6   1         94.61        127.50        22.41 o                         
 -32   6   1          6.12         43.71        13.86 o                         
 -30   6   1        127.08        139.82        16.86 o                         
 -28   6   1        256.07        320.82        21.20 o                         
 -26   6   1        105.75         95.78        14.41 o                         
 -24   6   1        107.91        142.48        13.09 o                         
 -22   6   1         61.71        101.64        13.85 o                         
 -20   6   1        165.05        178.21        14.11 o                         
 -18   6   1        149.81        142.75        12.81 o                         
 -16   6   1        266.77        299.21        16.00 o                         
 -14   6   1        338.16        367.84        26.17 o                         
 -12   6   1         20.46         75.63        11.05 o                         
 -10   6   1        484.42        528.50        19.24 o                         
  -8   6   1         37.41         71.04        10.60 o                         
  -6   6   1        264.73        233.48        17.31 o                         
  -4   6   1         11.97         28.78         8.74 o                         
  -2   6   1         34.79        269.16        25.18 o                         
   0   6   1       1162.57       1155.19        25.98 o                         
   2   6   1       1872.16       1736.00        31.61 o                         
   4   6   1        152.07        206.82        18.76 o                         
   6   6   1         10.30         39.09         7.12 o                         
   8   6   1        173.20        202.60        13.32 o                         
  10   6   1        447.73        481.14        17.81 o                         
  12   6   1        467.22        441.14        19.92 o                         
  14   6   1        152.26        218.95        16.82 o                         
  16   6   1        282.99        280.41        17.95 o                         
  18   6   1         84.11         82.09        11.48 o                         
  20   6   1          4.71          9.87         9.71 o                         
  22   6   1        303.52        308.75        17.37 o                         
  24   6   1        423.50        455.19        19.71 o                         
  26   6   1         14.86         28.74        10.77 o                         
  28   6   1         67.70         85.35        12.47 o                         
  30   6   1        106.08        139.39        14.96 o                         
  32   6   1        151.09        179.44        16.71 o                         
  34   6   1        102.78        105.01        18.08 o                         
  36   6   1         26.60         34.59        14.83 o                         
  38   6   1        278.33        274.61        21.84 o                         
  40   6   1         47.64         38.89        15.51 o                         
  42   6   1         11.17         -6.06        13.57 o                         
  44   6   1          0.04        -14.47        14.47 o                         
  46   6   1         12.44         35.36        26.60 o                         
 -41   7   1         44.33         31.01        14.40 o                         
 -39   7   1         38.57         68.66        26.22 o                         
 -37   7   1         10.85         -6.90        13.01 o                         
 -35   7   1          3.86         14.46        14.59 o                         
 -33   7   1         91.81         66.21        16.52 o                         
 -31   7   1        291.51        300.90        22.78 o                         
 -29   7   1         74.98        108.85        17.68 o                         
 -27   7   1        142.70        148.81        20.15 o                         
 -25   7   1          6.80         29.43        13.12 o                         
 -23   7   1         89.46        154.91        20.25 o                         
 -21   7   1        133.70        183.33        22.58 o                         
 -19   7   1         20.10         36.26        13.54 o                         
 -17   7   1         96.41         97.94        13.56 o                         
 -15   7   1         59.25         44.62        11.79 o                         
 -13   7   1          0.50          5.06         9.57 o                         
 -11   7   1         14.54         21.04         9.21 o                         
  -9   7   1          1.69         18.32         9.24 o                         
  -7   7   1         11.77         53.14        11.02 o                         
  -5   7   1         47.70         91.83        11.71 o                         
  -3   7   1         78.14        135.28        14.67 o                         
  -1   7   1         83.53        123.95        14.10 o                         
   1   7   1        630.32        596.21        20.18 o                         
   3   7   1        443.15        429.99        18.05 o                         
   5   7   1        233.50        213.85        13.43 o                         
   7   7   1         31.94         60.98         9.96 o                         
   9   7   1        139.34        204.60        16.98 o                         
  11   7   1         16.17         31.32        10.83 o                         
  13   7   1         23.05         23.64        10.52 o                         
  15   7   1         11.99         21.85        10.69 o                         
  17   7   1          0.23         13.86        11.48 o                         
  19   7   1         73.35         78.21        12.57 o                         
  21   7   1        425.83        445.49        22.00 o                         
  23   7   1        123.43        151.53        14.48 o                         
  25   7   1        115.13        120.08        14.27 o                         
  27   7   1         12.21         65.92        14.29 o                         
  29   7   1         85.56        103.08        16.36 o                         
  31   7   1         22.09         68.33        14.38 o                         
  33   7   1         37.32         28.86        13.49 o                         
  35   7   1         68.76         52.68        17.90 o                         
  37   7   1         46.14         50.24        14.98 o                         
  39   7   1          1.56          7.14        17.86 o                         
 -34   8   1          7.78         50.61        18.18 o                         
 -32   8   1         20.87         13.91        26.37 o                         
 -30   8   1          7.37          8.15        15.02 o                         
 -28   8   1         44.87         71.10        16.72 o                         
 -26   8   1         17.14          6.02        17.69 o                         
 -24   8   1          3.00         -6.70        13.25 o                         
 -22   8   1          0.83         15.47        17.14 o                         
 -20   8   1          6.69         12.79        16.03 o                         
 -18   8   1         36.37         77.27        24.20 o                         
 -16   8   1        115.75         96.44        15.91 o                         
 -14   8   1        155.22        185.33        17.32 o                         
 -12   8   1          2.03         32.10        11.73 o                         
 -10   8   1         85.54        107.12        15.94 o                         
  -8   8   1        317.11        323.36        25.35 o                         
  -6   8   1         36.46         83.61        13.35 o                         
  -4   8   1         45.22         44.61        11.99 o                         
  -2   8   1         15.52         32.78        11.23 o                         
   0   8   1        157.82        177.09        15.35 o                         
   2   8   1         25.98         36.00        13.28 o                         
   4   8   1          0.53          3.30        11.26 o                         
   6   8   1          2.55          5.72        11.37 o                         
   8   8   1         34.05         98.49        12.89 o                         
  10   8   1        112.99        133.28        14.24 o                         
  12   8   1         62.70         93.53        16.65 o                         
  14   8   1        182.29        207.23        18.99 o                         
  16   8   1         40.90         46.57        13.30 o                         
  18   8   1         10.12         18.35        13.30 o                         
  20   8   1         65.05         84.24        15.79 o                         
  22   8   1          0.72         13.58        13.65 o                         
  24   8   1         88.34         90.06        17.17 o                         
  26   8   1         15.62         23.05        13.86 o                         
  28   8   1         63.57         39.33        13.33 o                         
  30   8   1          0.66          1.15        14.59 o                         
  32   8   1          1.59         -3.86        13.84 o                         
 -23   9   1          3.61          4.85        16.44 o                         
 -21   9   1          0.35        -14.04        14.04 o                         
 -19   9   1          5.49         -5.67        13.81 o                         
 -17   9   1         13.22          4.94        16.96 o                         
 -15   9   1         10.95         42.14        19.52 o                         
 -13   9   1          1.13         -2.55        13.09 o                         
 -11   9   1         39.18         33.47        15.18 o                         
  -9   9   1          0.60         11.25        13.41 o                         
  -7   9   1          5.84         13.13        14.74 o                         
  -5   9   1         10.84         45.04        14.20 o                         
  -3   9   1          2.94         11.40        14.12 o                         
  -1   9   1          6.89         -2.03        14.24 o                         
   1   9   1         48.88         61.46        16.06 o                         
   3   9   1         94.24         78.90        18.78 o                         
   5   9   1        176.57        179.05        22.00 o                         
   7   9   1         39.78         45.72        28.32 o                         
   9   9   1         67.40         67.28        15.37 o                         
  11   9   1         63.32         59.94        16.77 o                         
  13   9   1         23.35         19.77        13.39 o                         
  15   9   1          0.01         16.24        12.88 o                         
  17   9   1         21.18         14.60        13.05 o                         
  19   9   1          8.27         -4.93        13.65 o                         
  21   9   1          6.23          0.41        13.86 o                         
  23   9   1         28.58        -10.47        12.75 o                         
 -56   0   2        500.34        371.84        40.54 o                         
 -54   0   2        951.77        971.38        41.72 o                         
 -52   0   2        544.28        736.43        35.66 o                         
 -50   0   2        222.97        195.41        25.02 o                         
 -48   0   2         36.04         44.66        15.86 o                         
 -46   0   2        581.61        565.01        28.74 o                         
 -44   0   2       1579.91       1666.89        46.70 o                         
 -42   0   2         12.75         48.12        13.97 o                         
 -40   0   2       1731.18       1839.07        47.82 o                         
 -38   0   2       2565.61       2505.58        68.19 o                         
 -36   0   2        793.03        911.46        35.84 o                         
 -34   0   2       1418.53       1816.92        43.93 o                         
 -32   0   2       3179.76       2975.64        68.96 o                         
 -30   0   2       2759.44       3009.81        59.29 o                         
 -26   0   2       4444.58       3903.63        70.31 o                         
 -24   0   2       2837.44       2246.35        44.98 o                         
 -22   0   2       9266.12       8314.92       132.67 o                         
 -20   0   2       9176.92       7781.55       123.27 o                         
 -18   0   2       7623.17       6591.44        80.98 o                         
 -16   0   2        258.02        414.97        16.32 o                         
 -14   0   2       6323.18       6661.72        90.35 o                         
 -12   0   2       3458.58       3380.56        57.62 o                         
 -10   0   2       4036.72       3807.47        48.17 o                         
  -8   0   2     162232.69     139604.67      3506.80 o                         
  -6   0   2      29519.42      28027.50       318.83 o                         
  -4   0   2         40.92         54.45        11.17 o                         
   0   0   2      16953.23      16649.64       173.85 o                         
   2   0   2      34589.53      33257.41       317.85 o                         
   4   0   2       2106.64       2198.90        28.19 o                         
   6   0   2        649.66        910.71        26.35 o                         
  10   0   2       3061.65       3270.12        56.15 o                         
  12   0   2       3064.10       2846.46        51.05 o                         
  14   0   2       8910.24       8711.94       191.83 o                         
  16   0   2       1933.50       1786.32        33.06 o                         
  18   0   2       1373.98       2085.60       147.23 o                         
  20   0   2       2066.92       2296.88       111.75 o                         
  22   0   2       3597.81       3282.89        92.85 o                         
  24   0   2       2351.43       2159.33        46.75 o                         
  26   0   2       1520.73       1711.67        65.62 o                         
  28   0   2      18296.45      16755.45       320.36 o                         
  30   0   2       4952.28       4594.38       106.13 o                         
  32   0   2       1147.16       1228.16        44.85 o                         
  34   0   2       8180.76       7483.13       244.96 o                         
  36   0   2       1117.28       1084.11        51.66 o                         
  38   0   2        369.35        597.91        84.47 o                         
  40   0   2         77.79        130.16        35.60 o                         
  42   0   2        118.82        139.37        39.79 o                         
  44   0   2        437.23        552.93        51.66 o                         
  46   0   2        296.62        382.79        38.50 o                         
  48   0   2        193.99        154.38        28.12 o                         
  50   0   2        763.78        812.44        78.19 o                         
  52   0   2       2346.51       2599.15        88.16 o                         
  54   0   2        203.32        165.37        31.59 o                         
  56   0   2        190.42        175.70        33.18 o                         
 -57   1   2        202.21        159.21        25.10 o                         
 -55   1   2        270.30        276.37        27.61 o                         
 -53   1   2        361.33        354.23        31.24 o                         
 -51   1   2        926.95       1001.86        37.46 o                         
 -49   1   2        799.88        828.95        28.65 o                         
 -47   1   2        872.29        813.45        23.92 o                         
 -45   1   2         25.02         59.96        12.43 o                         
 -43   1   2        601.83        658.30        21.42 o                         
 -41   1   2       2746.89       2699.35        44.38 o                         
 -39   1   2        816.46        826.14        35.07 o                         
 -37   1   2       1012.14       1095.07        24.66 o                         
 -35   1   2        578.64        594.88        19.90 o                         
 -33   1   2       1573.68       1558.81        28.25 o                         
 -31   1   2       3659.26       3881.36        65.04 o                         
 -29   1   2       5852.42       5216.60        65.25 o                         
 -27   1   2        608.52        508.55        13.61 o                         
 -25   1   2       2605.70       2372.10        40.27 o                         
 -23   1   2       8260.20       7594.81       105.41 o                         
 -21   1   2        929.21       1044.21        44.68 o                         
 -19   1   2       3964.14       3564.32        49.54 o                         
 -17   1   2       3944.34       3552.36        60.79 o                         
 -15   1   2       7321.33       6510.52        83.43 o                         
 -13   1   2        743.18        667.98        55.08 o                         
 -11   1   2       8409.44       7540.52       101.14 o                         
  -9   1   2        124.91        117.37         8.67 o                         
  -7   1   2       1413.44       1191.82        18.17 o                         
  -5   1   2      36640.97      33429.77       312.39 o                         
  -3   1   2        102.04        192.63         9.57 o                         
  -1   1   2      20799.90      20558.56       165.05 o                         
   1   1   2       7270.18       7553.45        53.54 o                         
   3   1   2       5575.80       5217.32        36.71 o                         
   5   1   2       8700.92       8558.23        73.84 o                         
   7   1   2      10049.60       9497.01        87.51 o                         
   9   1   2       1462.70       1355.24        20.32 o                         
  11   1   2        889.06        968.15        49.21 o                         
  13   1   2      18726.85      18010.73       210.11 o                         
  15   1   2         36.11        270.21        17.77 o                         
  19   1   2       4458.17       4370.82        63.50 o                         
  21   1   2       9036.04       7798.22        99.13 o                         
  23   1   2       5629.02       5530.33        74.53 o                         
  25   1   2       1900.79       1621.00        31.99 o                         
  27   1   2        847.78        789.81        21.18 o                         
  29   1   2       2785.34       3027.17        48.78 o                         
  31   1   2      10156.57       9403.79       122.25 o                         
  33   1   2        629.35        635.95        52.36 o                         
  35   1   2        987.61        997.30        28.21 o                         
  37   1   2       1080.38       1118.16        29.54 o                         
  39   1   2        838.77        842.20        32.35 o                         
  41   1   2       1402.85       1484.68        39.58 o                         
  43   1   2        621.89        656.47        29.16 o                         
  45   1   2        527.29        507.56        27.97 o                         
  47   1   2        151.91        165.28        19.60 o                         
  49   1   2        922.44        988.99        40.60 o                         
  51   1   2        297.10        324.23        27.88 o                         
  53   1   2        403.52        402.71        29.16 o                         
  55   1   2        730.69        734.91        53.17 o                         
 -56   2   2        236.43        364.21       127.97 o                         
 -54   2   2        261.96        245.51        24.18 o                         
 -52   2   2        363.80        377.06        33.38 o                         
 -50   2   2        608.37        569.43        58.63 o                         
 -48   2   2       1374.65       1439.74        38.65 o                         
 -46   2   2       1211.50       1292.52        37.91 o                         
 -44   2   2       2075.85       2121.78        39.70 o                         
 -42   2   2        889.60       1020.80        29.01 o                         
 -40   2   2        377.96        554.20        37.89 o                         
 -38   2   2        974.32       1209.92        35.03 o                         
 -36   2   2       1893.12       1771.14        44.18 o                         
 -34   2   2       1828.60       1720.04        33.20 o                         
 -32   2   2       1288.07       1156.30        25.06 o                         
 -30   2   2       1090.63        987.72        22.94 o                         
 -28   2   2       3319.97       3101.97        49.28 o                         
 -26   2   2       8110.98       7473.48       106.12 o                         
 -24   2   2        269.91        347.65        29.32 o                         
 -22   2   2       1259.82       1290.95        32.77 o                         
 -20   2   2       3990.45       4024.07        56.53 o                         
 -18   2   2       3388.78       3263.85        90.72 o                         
 -16   2   2      16086.63      14426.03       171.94 o                         
 -14   2   2      14470.79      12590.72       182.04 o                         
 -12   2   2      18523.29      16676.97       207.34 o                         
 -10   2   2       9235.86       8652.50       107.96 o                         
  -8   2   2       1557.38       1586.51        88.27 o                         
  -6   2   2       3777.72       3524.60        55.49 o                         
  -4   2   2       1837.24       1758.64        35.27 o                         
  -2   2   2        274.73        299.04        34.46 o                         
   0   2   2       3902.65       3576.89        43.12 o                         
   2   2   2       2235.64       2086.86        27.37 o                         
   4   2   2      12486.71      11689.29        88.43 o                         
   6   2   2      18026.07      16434.64       161.45 o                         
   8   2   2      11955.95      10410.94       104.85 o                         
  10   2   2      22503.98      20884.82       221.12 o                         
  14   2   2       1712.35       2528.21        80.98 o                         
  16   2   2      18186.21      17557.54       188.66 o                         
  18   2   2       9252.25       8111.59       102.14 o                         
  20   2   2       6481.62       6120.66        80.65 o                         
  22   2   2       2674.52       2309.81        38.30 o                         
  24   2   2       3035.53       2716.49        43.68 o                         
  26   2   2       3580.91       3855.90        57.65 o                         
  28   2   2       1341.96       1360.74        29.41 o                         
  30   2   2         15.84         83.55         9.75 o                         
  32   2   2        881.19        922.72        26.85 o                         
  34   2   2        931.97       1055.32        27.91 o                         
  36   2   2       1589.44       1614.31        40.76 o                         
  38   2   2       3323.60       3093.86        54.62 o                         
  40   2   2       1935.28       1840.20        47.31 o                         
  42   2   2       2564.72       2465.62        70.25 o                         
  44   2   2       1349.94       1372.91        37.22 o                         
  46   2   2       1716.01       1715.31        42.21 o                         
  48   2   2        409.18        451.59        38.61 o                         
  50   2   2        143.66        163.48        19.64 o                         
  52   2   2        364.90        286.63        33.01 o                         
  54   2   2        427.22        433.40        30.79 o                         
 -55   3   2        522.63        611.53        78.19 o                         
 -53   3   2        288.10        304.58        26.95 o                         
 -51   3   2        254.50        261.72        26.87 o                         
 -49   3   2        299.57        287.46        34.38 o                         
 -47   3   2        868.19       1032.44        47.76 o                         
 -45   3   2       2380.56       2287.66        48.05 o                         
 -43   3   2       1357.37       1357.46        36.17 o                         
 -41   3   2        864.75        946.62        29.89 o                         
 -39   3   2       1385.58       1468.44        32.50 o                         
 -37   3   2       1717.99       1733.60        36.24 o                         
 -35   3   2       2075.25       2031.04        37.72 o                         
 -33   3   2       3080.02       2816.31        45.25 o                         
 -31   3   2        803.77        739.76        27.31 o                         
 -29   3   2        590.65        708.73        39.71 o                         
 -27   3   2       1744.02       1908.25        36.66 o                         
 -25   3   2       2950.57       2693.60        45.14 o                         
 -23   3   2       6835.00       6018.22        82.00 o                         
 -21   3   2       3139.94       2668.67        43.43 o                         
 -19   3   2       3371.15       3146.93        48.25 o                         
 -17   3   2       4359.29       4634.73        90.68 o                         
 -15   3   2       9468.36       8825.54       110.96 o                         
 -13   3   2      15907.22      14547.53       174.57 o                         
 -11   3   2       4429.57       4066.10        95.16 o                         
  -9   3   2       8616.60       8091.72       101.14 o                         
  -7   3   2      10045.42       9444.49       116.00 o                         
  -5   3   2       5897.27       5553.64        72.17 o                         
  -3   3   2      12148.30      11701.04       157.59 o                         
  -1   3   2        505.45        462.09        11.76 o                         
   1   3   2        492.82        449.60        32.12 o                         
   3   3   2       8453.81       8058.96       167.26 o                         
   5   3   2       5116.20       4440.39        51.19 o                         
   7   3   2       7843.75       6806.73        79.22 o                         
   9   3   2       4186.31       3769.74        54.37 o                         
  11   3   2      10747.31       9696.72       100.41 o                         
  13   3   2      14723.66      14256.97       144.21 o                         
  15   3   2      13469.07      12338.09       126.72 o                         
  17   3   2      14769.47      13584.84       138.84 o                         
  19   3   2       2450.77       2308.46        34.58 o                         
  21   3   2       1457.36       1432.46        25.65 o                         
  23   3   2       2026.91       2206.78        48.42 o                         
  25   3   2       3025.15       2857.84        42.08 o                         
  27   3   2       3265.85       3035.55        56.49 o                         
  29   3   2       1231.53       1098.39        27.47 o                         
  31   3   2         84.83        132.22        12.87 o                         
  33   3   2       1136.70       1242.96        30.77 o                         
  35   3   2       3113.21       2765.52        49.83 o                         
  37   3   2       1812.71       1755.68        38.46 o                         
  39   3   2       2482.29       2462.55        47.96 o                         
  41   3   2        942.43        918.48        30.24 o                         
  43   3   2       1213.02       1241.83        34.78 o                         
  45   3   2       1179.96       1192.60        37.67 o                         
  47   3   2       1703.25       1665.91        42.23 o                         
  49   3   2       1610.70       1530.65        46.44 o                         
  51   3   2        427.41        411.90        29.33 o                         
  53   3   2        292.65        268.08        22.97 o                         
 -52   4   2        543.09        512.81        34.28 o                         
 -50   4   2        396.96        423.69        58.24 o                         
 -48   4   2        419.54        480.21        59.05 o                         
 -46   4   2        210.87        202.63        19.84 o                         
 -44   4   2        220.78        249.66        21.28 o                         
 -42   4   2       1298.60       1246.31        33.45 o                         
 -40   4   2       2017.02       1864.70        38.82 o                         
 -38   4   2       1625.99       1475.99        34.11 o                         
 -36   4   2       3264.39       3037.72        50.48 o                         
 -34   4   2       1806.07       1752.83        39.10 o                         
 -32   4   2        536.32        776.29        26.40 o                         
 -30   4   2       2981.15       2858.99        52.51 o                         
 -28   4   2       1713.77       1612.01        34.95 o                         
 -26   4   2       1595.81       1582.67        34.38 o                         
 -24   4   2       3562.47       3279.59        65.19 o                         
 -22   4   2       2393.72       2073.66        38.95 o                         
 -20   4   2       3278.73       3068.94        49.93 o                         
 -18   4   2       4252.25       4287.77        63.16 o                         
 -16   4   2       3034.61       2827.48        45.88 o                         
 -14   4   2       3607.30       3475.51        52.59 o                         
 -12   4   2       5763.84       5665.05        76.78 o                         
 -10   4   2       1541.82       1510.10        32.43 o                         
  -8   4   2       1877.15       1995.54        69.15 o                         
  -6   4   2      18875.10      17691.20       210.78 o                         
  -4   4   2      20081.75      19150.06       206.31 o                         
  -2   4   2       4052.56       3726.80        48.20 o                         
   0   4   2       3989.34       3835.91        49.34 o                         
   2   4   2       4771.29       4527.70        69.95 o                         
   4   4   2       2759.02       3862.12        68.07 o                         
   6   4   2       2784.27       3626.71        69.13 o                         
   8   4   2       4514.02       3788.47        42.61 o                         
  10   4   2       4597.06       4111.38        48.75 o                         
  12   4   2       5471.07       5188.39        59.37 o                         
  14   4   2       6330.32       5520.35        62.92 o                         
  16   4   2       2454.68       2433.31        34.16 o                         
  18   4   2       9158.20       8500.95        92.77 o                         
  20   4   2       3848.41       3683.48        47.30 o                         
  22   4   2        272.02        447.78        17.33 o                         
  24   4   2       3978.49       3738.05        59.20 o                         
  26   4   2       2248.52       2077.67        35.77 o                         
  28   4   2       1393.92       1478.85        32.62 o                         
  30   4   2       3889.62       3383.76        51.08 o                         
  32   4   2       3473.81       2814.92        45.66 o                         
  34   4   2       1525.83       1511.23        31.57 o                         
  36   4   2       1144.18       1240.10        36.15 o                         
  38   4   2        604.99        657.55        32.36 o                         
  40   4   2        858.61        844.92        36.82 o                         
  42   4   2        787.16        790.20        32.82 o                         
  44   4   2        679.88        647.01        27.95 o                         
  46   4   2        925.95        892.48        33.30 o                         
  48   4   2        756.00        748.89        31.57 o                         
  50   4   2        939.69        903.63        33.64 o                         
  52   4   2        175.58         77.11        20.25 o                         
 -49   5   2        430.96        361.08        29.78 o                         
 -47   5   2        232.04        158.80        19.33 o                         
 -45   5   2        389.56        385.62        23.82 o                         
 -43   5   2        554.99        531.67        26.79 o                         
 -41   5   2        295.00        284.22        23.33 o                         
 -39   5   2        492.56        538.20        30.38 o                         
 -37   5   2       1130.54       1113.66        34.26 o                         
 -35   5   2       1204.56       1157.57        34.45 o                         
 -33   5   2       2337.30       2358.82        48.63 o                         
 -31   5   2       1254.25       1204.22        33.39 o                         
 -29   5   2       1715.76       1561.66        36.94 o                         
 -27   5   2       5131.53       4560.41        72.34 o                         
 -25   5   2       1115.31       1209.60        46.01 o                         
 -21   5   2       3636.30       3532.33        64.44 o                         
 -19   5   2       3535.43       3402.06        58.08 o                         
 -17   5   2        463.92        656.87        32.37 o                         
 -15   5   2       1405.51       1346.38        32.32 o                         
 -13   5   2       2009.72       1735.13        34.54 o                         
 -11   5   2       3304.49       3258.46        52.22 o                         
  -9   5   2       3812.81       3923.28        66.42 o                         
  -7   5   2       2623.68       2313.38        39.55 o                         
  -5   5   2       2631.68       2536.68        41.73 o                         
  -3   5   2       3595.79       3855.96        58.35 o                         
  -1   5   2       6095.08       6374.32        85.33 o                         
   1   5   2       7038.94       6808.79        82.13 o                         
   3   5   2       9206.04       8902.56        96.28 o                         
   5   5   2       2204.78       2273.22        39.65 o                         
   7   5   2        455.45        637.21        28.30 o                         
   9   5   2       6774.77       6602.59        74.73 o                         
  11   5   2       3371.30       3166.38        42.06 o                         
  13   5   2         96.81        295.08        15.54 o                         
  15   5   2        821.31        839.94        17.92 o                         
  17   5   2       3704.41       3213.43        44.51 o                         
  19   5   2       1025.31       1225.17        33.28 o                         
  21   5   2       2802.42       2746.26        41.71 o                         
  23   5   2       2899.00       2593.78        42.22 o                         
  25   5   2       3130.03       2825.17        42.09 o                         
  27   5   2       3353.18       3247.87        46.81 o                         
  29   5   2        996.80        909.30        28.30 o                         
  31   5   2       1677.98       1631.12        38.02 o                         
  33   5   2       2309.51       2099.67        44.94 o                         
  35   5   2        873.89        841.23        34.15 o                         
  37   5   2        326.20        299.42        21.48 o                         
  39   5   2        914.48        834.30        30.21 o                         
  41   5   2        936.72       1049.17       122.14 o                         
  43   5   2        254.58        160.52        18.82 o                         
  45   5   2        330.58        320.62        27.29 o                         
  47   5   2        317.54        310.17        37.68 o                         
  49   5   2         50.45         62.83        40.49 o                         
 -44   6   2        329.84        280.94        22.20 o                         
 -42   6   2        503.33        528.13        35.90 o                         
 -40   6   2        448.20        445.74        29.87 o                         
 -38   6   2         73.71         81.85        17.50 o                         
 -36   6   2         21.48         37.81        15.42 o                         
 -34   6   2        382.71        366.32        33.42 o                         
 -32   6   2       1413.81       1348.05        38.83 o                         
 -30   6   2       2176.75       2053.30        46.38 o                         
 -28   6   2        929.68        847.70        30.22 o                         
 -26   6   2        406.74        462.38        24.42 o                         
 -24   6   2       1962.85       1885.03        42.33 o                         
 -22   6   2       2562.59       2451.89        48.45 o                         
 -20   6   2        529.95        587.19        24.77 o                         
 -18   6   2       1092.96        978.90        28.85 o                         
 -16   6   2        648.42        677.24        24.21 o                         
 -14   6   2        416.81        531.60        21.95 o                         
 -12   6   2       2642.68       2610.53        57.84 o                         
 -10   6   2       2208.36       1942.71        43.78 o                         
  -8   6   2       1385.24       1363.28        66.10 o                         
  -6   6   2        970.18       1117.90        33.74 o                         
  -4   6   2        646.32        804.94        29.51 o                         
  -2   6   2        619.61       1082.68        39.71 o                         
   0   6   2       3145.55       3220.21        57.74 o                         
   2   6   2       4306.58       4079.64        63.12 o                         
   4   6   2       2254.21       2259.20        34.72 o                         
   6   6   2       3633.02       3571.89        47.73 o                         
   8   6   2        700.54        839.86        42.44 o                         
  10   6   2        665.75        888.92        19.37 o                         
  12   6   2       3426.53       3244.85        43.08 o                         
  14   6   2       1089.57       1065.59        21.75 o                         
  16   6   2         25.70         51.26        11.69 o                         
  18   6   2        170.65        202.81        16.06 o                         
  20   6   2       1432.13       1269.35        28.03 o                         
  22   6   2       2587.47       2395.44        42.53 o                         
  24   6   2       1859.14       1827.49        37.27 o                         
  26   6   2        661.32        543.97        22.11 o                         
  28   6   2        892.60        788.25        26.12 o                         
  30   6   2       1275.48       1296.02        35.46 o                         
  32   6   2       1021.73       1035.55        33.62 o                         
  34   6   2        253.03        217.97        24.87 o                         
  36   6   2        463.17        445.34        25.93 o                         
  38   6   2        940.56        931.98        32.61 o                         
  40   6   2        316.60        264.94        24.97 o                         
  42   6   2        484.84        496.05        31.21 o                         
  44   6   2        169.58        193.37        28.69 o                         
 -39   7   2        404.96        372.90        56.83 o                         
 -37   7   2        394.70        330.90        24.62 o                         
 -35   7   2         86.95         48.85        15.86 o                         
 -33   7   2         17.78         51.26        16.89 o                         
 -31   7   2        171.94        209.50        21.41 o                         
 -29   7   2        340.30        379.94        35.72 o                         
 -27   7   2        531.19        545.21        30.91 o                         
 -25   7   2        900.06        800.90        39.58 o                         
 -23   7   2        470.62        510.60        26.25 o                         
 -21   7   2        509.68        577.62        35.00 o                         
 -19   7   2       1339.69       1213.93        35.94 o                         
 -17   7   2       1501.51       1391.94        47.34 o                         
 -15   7   2       1087.03       1008.49        34.54 o                         
 -13   7   2        105.38        153.40        17.68 o                         
 -11   7   2        266.34        315.79        41.79 o                         
  -9   7   2       1483.13       1441.74        33.44 o                         
  -7   7   2        596.21        713.79        33.01 o                         
  -5   7   2         99.32        147.87        16.77 o                         
  -3   7   2        951.69        920.70        38.47 o                         
  -1   7   2       1962.15       1788.54        37.28 o                         
   1   7   2        227.81        524.00        39.10 o                         
   3   7   2        101.15        165.87        15.11 o                         
   5   7   2        616.05        619.97        29.17 o                         
   7   7   2       1610.50       1684.09        37.51 o                         
   9   7   2       1785.44       1711.35        31.57 o                         
  11   7   2        502.24        449.65        22.06 o                         
  13   7   2        999.46        863.45        20.98 o                         
  15   7   2       1167.04       1157.97        23.64 o                         
  17   7   2        570.30        614.92        22.44 o                         
  19   7   2        896.27        833.89        25.52 o                         
  21   7   2        608.41        559.31        19.85 o                         
  23   7   2         91.47         96.19        12.03 o                         
  25   7   2         89.38        103.07        14.07 o                         
  27   7   2        341.97        362.63        26.39 o                         
  29   7   2        696.22        641.48        29.69 o                         
  31   7   2        300.46        250.50        20.19 o                         
  33   7   2        349.10        322.86        23.69 o                         
  35   7   2        743.23        614.21        29.85 o                         
  37   7   2        169.80        156.35        18.65 o                         
  39   7   2         83.42         48.65        16.90 o                         
 -32   8   2        175.63        155.85        21.17 o                         
 -30   8   2         11.66         14.46        14.90 o                         
 -28   8   2         10.61         36.45        14.54 o                         
 -26   8   2        100.94        127.69        21.16 o                         
 -24   8   2        302.48        298.33        24.62 o                         
 -22   8   2        451.06        368.11        44.94 o                         
 -20   8   2        365.50        330.96        27.33 o                         
 -18   8   2        320.59        279.46        27.73 o                         
 -16   8   2        722.51        751.45        53.58 o                         
 -14   8   2        959.72        992.08        57.15 o                         
 -12   8   2        349.12        360.19        24.94 o                         
 -10   8   2         98.01        179.23        22.10 o                         
  -8   8   2        254.92        276.07        19.90 o                         
  -6   8   2        462.00        503.48        32.03 o                         
  -4   8   2        626.71        602.09        24.97 o                         
  -2   8   2        415.00        457.07        22.95 o                         
   0   8   2        116.60        144.14        14.99 o                         
   2   8   2        223.77        213.36        17.31 o                         
   4   8   2        427.63        472.14        24.25 o                         
   6   8   2        322.13        323.40        27.31 o                         
   8   8   2        188.63        208.50        20.85 o                         
  10   8   2        199.83        179.90        23.90 o                         
  12   8   2        571.97        593.52        24.57 o                         
  14   8   2       1145.24       1105.79        30.88 o                         
  16   8   2        939.49        926.03        44.44 o                         
  18   8   2        369.05        302.10        20.00 o                         
  20   8   2        171.44        159.27        16.53 o                         
  22   8   2        286.68        293.06        19.39 o                         
  24   8   2        163.42        155.48        16.07 o                         
  26   8   2         55.96         39.82        14.11 o                         
  28   8   2        135.97        135.39        16.08 o                         
  30   8   2        194.61        195.53        17.13 o                         
  32   8   2        132.05         81.18        16.55 o                         
 -21   9   2         26.03         10.97        16.60 o                         
 -19   9   2         69.04         30.09        16.67 o                         
 -17   9   2        249.94        260.80        24.41 o                         
 -15   9   2        172.77        192.02        21.89 o                         
 -13   9   2        287.24        293.76        26.12 o                         
 -11   9   2        513.90        474.61        33.88 o                         
  -9   9   2        410.48        349.14        33.22 o                         
  -7   9   2        320.45        295.76        24.76 o                         
  -5   9   2        253.62        274.90        21.04 o                         
  -3   9   2        148.73        110.91        17.81 o                         
  -1   9   2        204.91        174.21        16.71 o                         
   1   9   2        257.51        284.70        19.76 o                         
   3   9   2         94.85         79.69        15.49 o                         
   5   9   2        296.01        288.56        20.05 o                         
   7   9   2        467.57        466.64        27.25 o                         
   9   9   2         80.87         88.66        21.36 o                         
  11   9   2         92.34        110.15        18.79 o                         
  13   9   2        239.13        231.25        23.51 o                         
  15   9   2        234.97        230.27        20.57 o                         
  17   9   2        217.59        209.47        22.67 o                         
  19   9   2        219.47        175.69        24.77 o                         
  21   9   2        197.65        162.39        15.76 o                         
 -55   1   3        154.44        180.74        28.28 o                         
 -53   1   3          1.43        -10.20        17.24 o                         
 -51   1   3        106.03         88.44        16.87 o                         
 -49   1   3        136.48        144.94        16.79 o                         
 -47   1   3         23.63         43.04        18.59 o                         
 -45   1   3        395.47        420.95        24.99 o                         
 -43   1   3        312.69        342.07        22.77 o                         
 -41   1   3        365.97        419.47        36.07 o                         
 -39   1   3          6.22         26.25        12.09 o                         
 -37   1   3         48.00         44.95        14.37 o                         
 -35   1   3        236.26        364.36        62.85 o                         
 -33   1   3        673.27        746.37        25.00 o                         
 -31   1   3        119.78        166.16        21.78 o                         
 -29   1   3       1486.20       1509.60        27.50 o                         
 -27   1   3       3394.18       3350.85        50.96 o                         
 -25   1   3       1217.85       1385.39        35.51 o                         
 -23   1   3         82.53        143.44        10.33 o                         
 -21   1   3        609.98        607.15        16.52 o                         
 -19   1   3          0.92         14.25         7.79 o                         
 -17   1   3        845.68        804.98        18.27 o                         
 -15   1   3       3789.48       3799.41        52.15 o                         
 -13   1   3       1372.31       1292.22        23.37 o                         
 -11   1   3        531.78        675.93        18.74 o                         
  -9   1   3        544.34        756.93        30.41 o                         
  -7   1   3        548.05        641.05        14.57 o                         
  -5   1   3       6434.98       6655.64        92.78 o                         
  -3   1   3       6227.42       6461.67        78.05 o                         
  -1   1   3       1977.76       2064.60        25.27 o                         
   1   1   3       5886.85       5786.66        48.93 o                         
   3   1   3      23520.37      24548.57       248.26 o                         
   5   1   3       7939.77       8246.19        96.83 o                         
   7   1   3        972.41        909.17        16.59 o                         
   9   1   3       5769.27       6108.48        77.03 o                         
  11   1   3         21.63         25.26         5.36 o                         
  13   1   3        411.62        368.53        21.54 o                         
  15   1   3       5614.52       5787.40        69.06 o                         
  17   1   3        684.69        735.07        16.99 o                         
  19   1   3       1786.83       1919.69        30.47 o                         
  21   1   3        302.10        273.95        12.40 o                         
  23   1   3       1568.86       1466.77        27.06 o                         
  25   1   3       3488.09       3344.91        47.67 o                         
  27   1   3       4583.82       4360.94        59.27 o                         
  29   1   3       1049.86        973.73        23.79 o                         
  31   1   3        253.95        223.72        14.88 o                         
  33   1   3       2829.31       2569.21        45.82 o                         
  35   1   3         55.18         61.91        11.12 o                         
  37   1   3          3.60          3.95         9.57 o                         
  39   1   3        420.54        417.77        20.37 o                         
  41   1   3         98.55         91.34        14.35 o                         
  43   1   3         26.00         27.80        13.35 o                         
  45   1   3         66.26         71.96        17.23 o                         
  47   1   3          0.51          8.08        17.53 o                         
  49   1   3         15.64         24.12        24.99 o                         
  51   1   3          4.55         46.32        16.47 o                         
  53   1   3          0.05         13.63        15.83 o                         
  55   1   3        150.50        198.48        27.31 o                         
 -54   2   3         19.96         72.68        42.12 o                         
 -52   2   3        237.34        270.31        45.54 o                         
 -50   2   3         29.85         32.40        18.26 o                         
 -48   2   3        172.06        219.46        23.36 o                         
 -46   2   3          5.12          6.33        14.23 o                         
 -44   2   3         13.69         15.70        13.25 o                         
 -42   2   3         17.14         27.13        12.45 o                         
 -40   2   3          0.44         24.89        11.54 o                         
 -38   2   3         20.19         22.67        11.33 o                         
 -36   2   3         11.82         47.29        12.10 o                         
 -34   2   3         50.22         43.03         9.84 o                         
 -32   2   3        280.82        242.90        14.59 o                         
 -30   2   3        407.58        461.36        27.01 o                         
 -28   2   3       1551.35       1551.09        32.13 o                         
 -26   2   3       2729.18       2565.26        42.80 o                         
 -24   2   3         25.57         25.47         7.54 o                         
 -22   2   3        161.62        165.67        11.71 o                         
 -20   2   3         46.22         48.97         8.06 o                         
 -18   2   3        371.31        350.00        13.77 o                         
 -16   2   3        472.35        432.89        14.45 o                         
 -14   2   3       2347.34       2169.34        36.83 o                         
 -12   2   3       5092.34       5000.26        85.25 o                         
 -10   2   3        737.61        702.49        17.10 o                         
  -8   2   3       1754.12       1800.39        29.59 o                         
  -6   2   3       9636.06       9104.04       126.10 o                         
  -4   2   3       3538.13       3734.59        92.50 o                         
  -2   2   3        395.67        462.31        23.04 o                         
   0   2   3       1248.29       1262.80        30.63 o                         
   2   2   3       4782.39       4857.41        52.81 o                         
   4   2   3       9684.91       9631.85        92.02 o                         
   6   2   3       1068.64       1453.87        62.75 o                         
   8   2   3       2835.43       3107.53        40.06 o                         
  10   2   3          0.06         41.89         5.62 o                         
  12   2   3         79.05        175.93        13.63 o                         
  14   2   3        419.99        519.12        14.21 o                         
  16   2   3        405.72        372.19        12.75 o                         
  18   2   3         84.94         91.13         9.11 o                         
  20   2   3        586.33        563.84        17.51 o                         
  22   2   3        183.91        195.69        16.22 o                         
  24   2   3        737.99        669.21        20.28 o                         
  26   2   3        681.35        705.70        21.54 o                         
  28   2   3       1718.41       1593.08        35.95 o                         
  30   2   3       1640.10       1380.25        32.01 o                         
  32   2   3         84.54         97.06        14.10 o                         
  34   2   3        492.39        555.02        22.86 o                         
  36   2   3        173.98        152.03        15.53 o                         
  38   2   3        168.63        161.65        16.12 o                         
  40   2   3         46.24         37.14        13.42 o                         
  42   2   3         11.61         -4.41        12.51 o                         
  44   2   3          5.80         -2.78        13.03 o                         
  46   2   3          5.08         19.72        16.32 o                         
  48   2   3         11.61         11.09        14.83 o                         
  50   2   3          5.51         39.20        15.28 o                         
  52   2   3        113.58        105.12        16.42 o                         
  54   2   3        396.10        361.77        26.32 o                         
 -53   3   3          1.50         42.69        43.08 o                         
 -51   3   3          0.21          6.54        16.38 o                         
 -49   3   3        151.16        175.40        21.62 o                         
 -47   3   3        161.78        132.65        18.82 o                         
 -45   3   3         36.04         37.74        20.53 o                         
 -43   3   3          4.65         11.94        14.51 o                         
 -41   3   3         21.91         35.49        11.69 o                         
 -39   3   3         46.27         63.09        12.52 o                         
 -37   3   3        132.78        152.68        14.22 o                         
 -35   3   3          2.38         19.21         9.48 o                         
 -33   3   3        256.94        234.05        17.28 o                         
 -31   3   3          0.12         12.82        10.55 o                         
 -29   3   3          0.01          8.63        10.31 o                         
 -27   3   3        217.62        279.61        27.78 o                         
 -25   3   3         16.88         -1.88         7.81 o                         
 -23   3   3        294.27        272.16        15.24 o                         
 -21   3   3        495.19        400.88        18.50 o                         
 -19   3   3        789.08        817.72        21.32 o                         
 -17   3   3         39.78         48.18         7.91 o                         
 -15   3   3          0.60         22.90         9.23 o                         
 -13   3   3       3073.10       2956.91        45.56 o                         
 -11   3   3        730.65        659.39        17.70 o                         
  -9   3   3        187.35        209.09        10.90 o                         
  -7   3   3        507.32        524.18        14.33 o                         
  -5   3   3         45.13         89.22         9.37 o                         
  -3   3   3       2363.12       2389.03        37.32 o                         
  -1   3   3        251.98        302.67        12.30 o                         
   1   3   3        859.05        872.91        21.62 o                         
   3   3   3        202.72        278.83        23.58 o                         
   5   3   3         31.87         68.77         6.70 o                         
   7   3   3        164.33        169.69         9.76 o                         
   9   3   3        328.90        294.24        12.56 o                         
  11   3   3         46.48         52.54         8.05 o                         
  13   3   3       2451.00       2336.28        34.41 o                         
  15   3   3       2011.66       1941.30        28.20 o                         
  17   3   3        129.57        161.98        11.81 o                         
  19   3   3        394.29        379.73        12.74 o                         
  21   3   3         45.27         72.12         7.70 o                         
  23   3   3          6.68         -1.83         7.17 o                         
  25   3   3         50.52         33.11         9.67 o                         
  27   3   3          5.12         13.04        10.01 o                         
  29   3   3        184.99        165.44        14.15 o                         
  31   3   3         50.75         45.72        12.20 o                         
  33   3   3        237.15        241.33        17.85 o                         
  35   3   3          0.05          5.20        12.11 o                         
  37   3   3         16.73         22.24        12.07 o                         
  39   3   3         81.66         79.83        13.75 o                         
  41   3   3        112.14        130.37        17.26 o                         
  43   3   3         94.86         47.20        16.47 o                         
  45   3   3         94.69        122.36        19.60 o                         
  47   3   3          0.10          6.75        14.53 o                         
  49   3   3         69.66         50.68        19.87 o                         
  51   3   3        384.30        486.10        31.80 o                         
 -50   4   3          0.19          0.31        15.69 o                         
 -48   4   3          9.79         24.48        16.81 o                         
 -46   4   3         43.14         41.21        21.85 o                         
 -44   4   3        250.14        254.64        25.49 o                         
 -42   4   3        292.22        325.05        22.73 o                         
 -40   4   3         25.72         12.91        16.65 o                         
 -38   4   3         48.91         59.10        13.69 o                         
 -36   4   3         72.10         85.87        14.05 o                         
 -34   4   3        402.07        483.21        23.72 o                         
 -32   4   3         56.68         48.46        11.69 o                         
 -30   4   3       1310.03       1123.47        31.00 o                         
 -28   4   3        899.51        673.54        24.02 o                         
 -26   4   3        282.61        338.03        18.56 o                         
 -24   4   3         20.88         19.19        10.74 o                         
 -22   4   3         27.08         43.59         9.76 o                         
 -20   4   3        154.24        188.20        22.25 o                         
 -18   4   3        203.32        246.44        17.14 o                         
 -16   4   3        773.24        697.29        25.30 o                         
 -14   4   3       1303.20       1234.41        27.58 o                         
 -12   4   3       2042.90       2055.08        36.92 o                         
 -10   4   3       1737.84       1706.38        32.33 o                         
  -8   4   3        405.55        449.69        16.57 o                         
  -6   4   3        534.78        523.53        15.43 o                         
  -4   4   3       1836.99       1756.79        29.24 o                         
  -2   4   3        793.68        755.45        19.54 o                         
   0   4   3        641.13        581.43        19.45 o                         
   2   4   3        593.99        643.39        22.21 o                         
   4   4   3       1151.46       1142.62        21.35 o                         
   6   4   3        920.01       1036.57        20.41 o                         
   8   4   3        543.21        611.08        13.46 o                         
  10   4   3       2340.78       2230.16        29.06 o                         
  12   4   3       3523.41       3414.92        43.47 o                         
  14   4   3        224.78        281.27        12.01 o                         
  16   4   3         30.41         21.64         6.55 o                         
  18   4   3       2517.87       2322.41        34.09 o                         
  20   4   3        197.55        229.23        12.43 o                         
  22   4   3         11.76         13.08         7.99 o                         
  24   4   3        714.10        571.59        18.90 o                         
  26   4   3        128.74        144.98        11.99 o                         
  28   4   3        212.19        241.15        15.31 o                         
  30   4   3        244.83        200.52        16.53 o                         
  32   4   3        175.39        174.21        15.68 o                         
  34   4   3        276.26        230.24        18.40 o                         
  36   4   3         80.26        100.60        19.83 o                         
  38   4   3        118.21        125.07        16.32 o                         
  40   4   3        296.81        294.49        32.27 o                         
  42   4   3        168.61        185.49        18.68 o                         
  44   4   3         28.20         44.04        15.71 o                         
  46   4   3        151.03        160.36        23.68 o                         
  48   4   3        293.28        337.10        28.60 o                         
  50   4   3         42.12         33.07        16.99 o                         
 -47   5   3         58.69         23.20        17.59 o                         
 -45   5   3          0.08         22.41        16.13 o                         
 -43   5   3          4.71         -5.89        14.10 o                         
 -41   5   3         90.39        105.60        17.51 o                         
 -39   5   3         30.04         23.33        14.87 o                         
 -37   5   3          0.44         40.32        16.24 o                         
 -35   5   3        264.20        258.40        21.72 o                         
 -33   5   3        131.05        139.69        24.86 o                         
 -31   5   3        203.34        258.27        20.06 o                         
 -29   5   3         89.08        117.29        15.25 o                         
 -27   5   3        143.47        134.39        15.02 o                         
 -25   5   3        470.91        417.63        21.54 o                         
 -23   5   3         53.40         61.55        12.08 o                         
 -21   5   3        193.17        236.85        17.71 o                         
 -19   5   3        167.18        229.81        16.65 o                         
 -17   5   3          6.97         23.93         9.14 o                         
 -15   5   3          1.20         11.20         9.04 o                         
 -13   5   3         16.43         41.68        11.17 o                         
 -11   5   3          1.00          1.87        11.23 o                         
  -9   5   3          0.03         18.66         7.88 o                         
  -7   5   3          7.87         22.43         9.74 o                         
  -5   5   3        136.62        176.82        14.61 o                         
  -3   5   3        259.67        311.63        16.02 o                         
  -1   5   3         21.59         33.57         7.51 o                         
   1   5   3        331.39        317.26        15.77 o                         
   3   5   3       1674.75       1630.13        32.23 o                         
   5   5   3        158.72        183.59        12.78 o                         
   7   5   3        128.33        196.43        13.90 o                         
   9   5   3        205.95        257.80        12.11 o                         
  11   5   3        162.33        155.76        10.80 o                         
  13   5   3        629.29        618.72        15.64 o                         
  15   5   3       1172.72       1089.70        21.31 o                         
  17   5   3          0.32         14.18         6.92 o                         
  19   5   3         37.78         43.87         8.64 o                         
  21   5   3         41.99         28.69         9.36 o                         
  23   5   3        156.04        163.65        13.53 o                         
  25   5   3        224.29        200.43        14.45 o                         
  27   5   3        215.06        213.37        13.94 o                         
  29   5   3         73.23         65.22        11.54 o                         
  31   5   3          6.90         27.03        10.36 o                         
  33   5   3          0.13         35.88        10.44 o                         
  35   5   3        174.75        218.50        17.32 o                         
  37   5   3          0.01         -0.38        10.61 o                         
  39   5   3        115.12        170.91        19.24 o                         
  41   5   3         42.50         65.99        16.02 o                         
  43   5   3         30.50         36.79        17.50 o                         
  45   5   3         12.56         -0.37        14.78 o                         
  47   5   3         39.45         33.63        40.34 o                         
 -44   6   3         70.47         57.04        15.58 o                         
 -42   6   3        144.14        119.51        16.52 o                         
 -40   6   3        180.43        164.78        19.53 o                         
 -38   6   3          3.28         22.86        16.39 o                         
 -36   6   3         21.15         57.54        16.60 o                         
 -34   6   3          0.46          9.68        14.38 o                         
 -32   6   3         33.84         11.77        18.56 o                         
 -30   6   3         36.37         31.29        14.00 o                         
 -28   6   3         68.30         85.26        16.18 o                         
 -26   6   3         43.49         52.49        17.95 o                         
 -24   6   3         91.96        129.53        16.91 o                         
 -22   6   3          6.56         14.05        11.92 o                         
 -20   6   3        500.58        518.99        24.20 o                         
 -18   6   3        418.14        484.19        22.66 o                         
 -16   6   3        155.14        170.89        16.55 o                         
 -14   6   3        152.60        151.86        17.44 o                         
 -12   6   3        891.72        846.57        29.69 o                         
 -10   6   3        399.17        406.32        31.85 o                         
  -8   6   3         37.48         33.17        11.02 o                         
  -6   6   3         13.56         54.13        12.47 o                         
  -4   6   3         97.44        118.86        14.47 o                         
  -2   6   3         81.99         86.02        12.84 o                         
   0   6   3        589.18        647.09        25.58 o                         
   2   6   3        224.20        258.37        26.82 o                         
   4   6   3        336.31        330.28        20.40 o                         
   6   6   3         46.00         60.45        10.45 o                         
   8   6   3         78.32        109.63        12.45 o                         
  10   6   3        831.64        743.47        26.62 o                         
  12   6   3        207.59        234.15        17.27 o                         
  14   6   3          8.23         17.40         7.09 o                         
  16   6   3        209.81        201.52        13.41 o                         
  18   6   3        753.24        806.91        30.74 o                         
  20   6   3        258.80        261.28        14.24 o                         
  22   6   3         66.37         90.40        11.47 o                         
  24   6   3          0.15          8.27         9.40 o                         
  26   6   3          7.79         17.54        12.25 o                         
  28   6   3          0.01          9.48         9.78 o                         
  30   6   3        211.21        234.08        17.32 o                         
  32   6   3         15.90         25.84        11.27 o                         
  34   6   3          2.10          7.43        12.35 o                         
  36   6   3         73.97         87.85        14.35 o                         
  38   6   3          1.37         18.05        13.76 o                         
  40   6   3        133.37        101.40        16.24 o                         
  42   6   3        337.41        325.96        49.99 o                         
 -37   7   3         69.44         54.88        17.98 o                         
 -35   7   3         10.77         -4.61        21.16 o                         
 -33   7   3         24.83         19.63        15.59 o                         
 -31   7   3          2.12         12.81        15.50 o                         
 -29   7   3         11.66         40.46        16.25 o                         
 -27   7   3         33.30         28.82        17.50 o                         
 -25   7   3         18.22         35.24        16.06 o                         
 -23   7   3         59.11         48.11        16.67 o                         
 -21   7   3        108.81        123.52        17.17 o                         
 -19   7   3         33.34         19.36        13.61 o                         
 -17   7   3        115.55         91.24        15.66 o                         
 -15   7   3         95.42        158.35        21.16 o                         
 -13   7   3        117.29        139.26        17.74 o                         
 -11   7   3        445.02        460.90        26.41 o                         
  -9   7   3         36.01         48.69        15.43 o                         
  -7   7   3          5.49         18.66        13.48 o                         
  -5   7   3          3.06         16.67        13.73 o                         
  -3   7   3          5.65         29.61        10.97 o                         
  -1   7   3          0.69          7.30        10.24 o                         
   1   7   3        164.35        183.26        15.95 o                         
   3   7   3        331.49        347.05        21.58 o                         
   5   7   3          4.78         10.27        13.53 o                         
   7   7   3        110.96        116.76        12.27 o                         
   9   7   3        217.05        235.53        15.79 o                         
  11   7   3        181.25        209.86        13.89 o                         
  13   7   3        111.10         90.98         9.25 o                         
  15   7   3        269.84        284.78        14.31 o                         
  17   7   3         80.57         49.96        10.32 o                         
  19   7   3         48.64         55.10         9.32 o                         
  21   7   3         48.33         90.41        15.09 o                         
  23   7   3        209.32        261.46        18.62 o                         
  25   7   3         72.58         60.84        14.21 o                         
  27   7   3          6.39         -1.79        12.17 o                         
  29   7   3          3.81         -6.38        13.21 o                         
  31   7   3          7.59         16.44        29.72 o                         
  33   7   3         11.45         33.16        13.82 o                         
  35   7   3         12.47         19.85        13.71 o                         
  37   7   3          9.89          2.56        13.39 o                         
 -30   8   3          3.63         -8.71        18.12 o                         
 -28   8   3          8.81         38.04        16.97 o                         
 -26   8   3          2.00          2.06        15.50 o                         
 -24   8   3         71.32         46.60        21.36 o                         
 -22   8   3         13.87         -7.96        17.35 o                         
 -20   8   3         26.16         42.12        16.09 o                         
 -18   8   3         22.90         50.12        17.97 o                         
 -16   8   3          6.76         16.74        27.00 o                         
 -14   8   3         40.84         48.75        18.38 o                         
 -12   8   3          2.49         21.28        15.91 o                         
 -10   8   3          0.66         -4.37        18.39 o                         
  -8   8   3         29.52         10.36        16.59 o                         
  -6   8   3         31.46         30.97        19.95 o                         
  -4   8   3         16.97         28.37        13.77 o                         
  -2   8   3         37.24         38.66        13.36 o                         
   0   8   3         94.48        140.55        16.15 o                         
   2   8   3         53.95         56.80        13.57 o                         
   4   8   3         57.28         56.86        14.40 o                         
   6   8   3         25.82         27.79        12.97 o                         
   8   8   3         21.68         34.25        12.70 o                         
  10   8   3         13.52         -4.34        11.05 o                         
  12   8   3         36.96         10.03        11.21 o                         
  14   8   3         18.57         17.16        11.70 o                         
  16   8   3         55.43         60.05        12.73 o                         
  18   8   3          4.86         -5.91         9.66 o                         
  20   8   3         10.35          7.32        12.52 o                         
  22   8   3          0.01         21.80        16.67 o                         
  24   8   3          4.63        -12.30        12.30 o                         
  26   8   3         45.75         32.38        16.81 o                         
  28   8   3          6.31         20.90        16.83 o                         
  30   8   3          7.08         20.67        13.79 o                         
 -19   9   3          1.15        -15.57        15.57 o                         
 -17   9   3         28.50         51.73        26.97 o                         
 -15   9   3         34.62         74.80        26.00 o                         
 -13   9   3         22.26         26.70        20.10 o                         
 -11   9   3         16.95         58.44        19.29 o                         
  -9   9   3         17.22         18.09        15.83 o                         
  -7   9   3          8.81         -4.34        17.13 o                         
  -5   9   3          1.97        -14.95        14.95 o                         
  -3   9   3         23.84          9.89        13.47 o                         
  -1   9   3          2.11         15.48        13.56 o                         
   1   9   3          0.00         -3.45        16.27 o                         
   3   9   3         67.95         83.57        17.48 o                         
   5   9   3         66.20         34.37        13.61 o                         
   7   9   3          2.44         22.20        14.99 o                         
   9   9   3         34.31         41.90        13.84 o                         
  11   9   3        245.02        212.32        20.49 o                         
  13   9   3        128.24        125.87        18.53 o                         
  15   9   3          6.89        -15.58        15.58 o                         
  17   9   3         22.58         -0.14        24.87 o                         
 -54   0   4        813.57        736.18        51.59 o                         
 -52   0   4        934.28        986.47       114.49 o                         
 -50   0   4        245.36        251.31        83.77 o                         
 -48   0   4       1857.64       1630.93        61.71 o                         
 -46   0   4       2064.84       2089.67        69.74 o                         
 -44   0   4        919.89       1125.45        49.64 o                         
 -42   0   4       2097.05       2318.66       120.07 o                         
 -40   0   4       2114.35       2213.15        72.44 o                         
 -38   0   4       1494.75       1799.99        57.99 o                         
 -36   0   4       1167.60       1489.77        51.88 o                         
 -34   0   4       2603.89       2539.28        69.96 o                         
 -32   0   4       1742.83       1456.61        47.62 o                         
 -30   0   4       3638.28       3174.65       106.11 o                         
 -28   0   4       2831.97       3444.33       177.25 o                         
 -26   0   4        813.05        758.57        31.47 o                         
 -24   0   4        480.61        560.72        26.08 o                         
 -20   0   4      10311.98       9245.02       148.75 o                         
 -18   0   4      18630.30      16669.96       358.39 o                         
 -16   0   4      27242.20      24882.88       719.66 o                         
 -14   0   4        789.22       1710.59        36.45 o                         
 -12   0   4      13799.44      13396.40       208.28 o                         
 -10   0   4      54876.87      53692.74       788.80 o                         
  -8   0   4       1444.25       1552.90       178.71 o                         
  -6   0   4       5683.43       5219.94       251.35 o                         
  -2   0   4       6089.49       5654.86        85.45 o                         
   0   0   4       9332.38       8768.21       119.18 o                         
   2   0   4      10846.63      10449.63       143.05 o                         
   4   0   4      13276.48      12270.11       163.16 o                         
   6   0   4      12782.25      12551.09       195.58 o                         
   8   0   4       7845.42       9729.30       396.78 o                         
  10   0   4       2127.57       2596.07       138.22 o                         
  12   0   4      16308.29      15707.44       241.82 o                         
  14   0   4       9336.17       9569.83       317.55 o                         
  16   0   4       4892.86       5827.80       105.47 o                         
  18   0   4       6396.57       6323.31       109.62 o                         
  20   0   4      15864.94      14348.98       227.04 o                         
  22   0   4       2605.56       2446.70        54.27 o                         
  24   0   4        978.09        767.36        29.02 o                         
  26   0   4      10426.58       9655.11       162.28 o                         
  28   0   4        671.47        990.71        36.96 o                         
  30   0   4       1113.95       1178.12        76.09 o                         
  32   0   4       1403.34       1510.23        47.42 o                         
  34   0   4       3367.79       3218.16        93.54 o                         
  36   0   4       3731.01       3497.90        96.16 o                         
  38   0   4       1216.74       1317.02        44.76 o                         
  40   0   4       1601.55       1503.42        61.11 o                         
  42   0   4       2163.32       2175.00       107.44 o                         
  44   0   4       2226.77       2487.72       117.28 o                         
  46   0   4         11.01        122.18        27.14 o                         
  48   0   4        518.40        565.11        48.86 o                         
  50   0   4       1565.88       1662.71        73.43 o                         
  52   0   4        870.20        835.49       150.72 o                         
 -53   1   4        197.73        247.21        24.12 o                         
 -51   1   4        996.47        890.37        36.90 o                         
 -49   1   4       1540.50       1606.18        48.13 o                         
 -47   1   4        397.47        499.52        29.31 o                         
 -45   1   4        965.93        965.83        34.24 o                         
 -43   1   4       1241.36       1384.21        39.06 o                         
 -41   1   4       1784.59       1679.44        44.97 o                         
 -39   1   4       2341.86       2312.31        44.43 o                         
 -37   1   4       1839.68       1835.09        42.23 o                         
 -35   1   4        655.45        984.75        30.95 o                         
 -33   1   4       1790.65       1796.58        32.60 o                         
 -31   1   4       3120.57       3157.39        48.05 o                         
 -29   1   4        714.20        720.02        23.90 o                         
 -27   1   4       3332.27       2984.83        47.93 o                         
 -25   1   4       3948.75       3987.70        58.63 o                         
 -23   1   4       4736.31       4357.33        62.15 o                         
 -21   1   4       3909.50       3506.81        51.69 o                         
 -19   1   4       5955.20       5548.83        74.66 o                         
 -17   1   4       4405.88       4092.45        58.39 o                         
 -15   1   4       7432.67       6636.43        85.95 o                         
 -13   1   4      17094.82      16523.28       179.10 o                         
 -11   1   4        650.26        651.43        43.28 o                         
  -9   1   4      11133.78      10377.60       115.31 o                         
  -7   1   4       7555.35       7725.84       135.46 o                         
  -5   1   4       4237.04       3872.61       108.79 o                         
  -3   1   4       9578.80       9388.96       105.24 o                         
  -1   1   4       6259.43       6111.61        89.66 o                         
   1   1   4       5907.06       5754.58        58.25 o                         
   3   1   4       6654.45       6283.97        67.15 o                         
   5   1   4      15957.75      15200.12       152.11 o                         
   7   1   4        801.03        963.55        48.17 o                         
   9   1   4       6696.37       6311.40        89.98 o                         
  11   1   4      17980.63      17655.10       190.99 o                         
  13   1   4      10105.58       9320.61       106.35 o                         
  15   1   4       4931.93       4528.85        57.66 o                         
  17   1   4       1899.50       1910.92        37.10 o                         
  19   1   4       4332.65       4199.11        55.66 o                         
  21   1   4       7168.75       6713.04        90.40 o                         
  23   1   4       8147.28       7684.86       102.52 o                         
  27   1   4       2030.13       1948.62        49.24 o                         
  29   1   4       4244.82       4285.58        68.12 o                         
  31   1   4       2237.95       2076.58        41.52 o                         
  33   1   4       3588.47       3303.74        57.53 o                         
  35   1   4       1465.81       1476.97        36.18 o                         
  37   1   4       1733.27       1854.75        41.77 o                         
  39   1   4        997.77       1003.60        32.73 o                         
  41   1   4       2034.40       2036.80        46.17 o                         
  43   1   4        836.79        819.58        32.55 o                         
  45   1   4        854.47        821.53        39.40 o                         
  47   1   4       1266.47       1323.47        44.40 o                         
  49   1   4        408.24        490.48        31.92 o                         
  51   1   4        651.59        620.68        35.13 o                         
  53   1   4        383.47        390.46        29.50 o                         
 -54   2   4        351.75        330.57        58.64 o                         
 -52   2   4        372.32        383.23        40.71 o                         
 -50   2   4        181.63        223.88        23.44 o                         
 -48   2   4        268.94        342.75        24.89 o                         
 -46   2   4        742.11        895.03        33.21 o                         
 -44   2   4        783.31        799.55        32.59 o                         
 -42   2   4        603.86        584.29        40.98 o                         
 -40   2   4        524.04        530.23        26.94 o                         
 -38   2   4       1112.44       1085.10        27.76 o                         
 -36   2   4       1964.61       1917.22        38.80 o                         
 -34   2   4       2072.49       1948.37        39.68 o                         
 -32   2   4        327.87        594.78        43.28 o                         
 -30   2   4       2245.00       2199.72        43.10 o                         
 -28   2   4       4588.62       4298.25        68.25 o                         
 -26   2   4       3064.59       2794.26        47.97 o                         
 -24   2   4       6137.79       5314.59        74.88 o                         
 -22   2   4       3774.94       3283.85        51.00 o                         
 -20   2   4       3267.76       3010.26        47.62 o                         
 -18   2   4       1512.80       1560.65        43.96 o                         
 -16   2   4        955.17        946.07        24.61 o                         
 -14   2   4       2553.27       2098.33        35.38 o                         
 -12   2   4       2034.56       1804.94        28.93 o                         
 -10   2   4       2133.65       2745.70       183.38 o                         
  -8   2   4       5527.03       5010.73        67.67 o                         
  -6   2   4       6416.05       6217.41        80.90 o                         
  -4   2   4      10466.00       9871.30       121.60 o                         
  -2   2   4      10639.61      10405.47       127.20 o                         
   0   2   4       4931.92       5114.34        84.95 o                         
   2   2   4       6292.08       6579.87        70.68 o                         
   6   2   4       5484.50       5195.84        62.69 o                         
   8   2   4      15883.51      15984.96       222.47 o                         
  10   2   4       2698.53       2391.61        38.93 o                         
  12   2   4       2976.55       2645.88        34.54 o                         
  14   2   4       2959.33       2650.71        42.16 o                         
  16   2   4       4155.54       3787.87        55.93 o                         
  18   2   4       3270.96       3425.57        52.66 o                         
  20   2   4       1017.94       1145.88        37.58 o                         
  22   2   4        613.49        895.69        68.52 o                         
  24   2   4       4415.89       4207.91        60.25 o                         
  26   2   4       3488.60       3657.61        56.45 o                         
  28   2   4       2651.63       2374.49        40.91 o                         
  30   2   4       3843.23       3436.25        53.12 o                         
  32   2   4       1187.87       1224.13        35.17 o                         
  34   2   4       2000.25       1969.37        38.78 o                         
  36   2   4        966.40        950.60        27.57 o                         
  38   2   4       1182.14       1191.06        31.14 o                         
  40   2   4        479.67        505.98        23.69 o                         
  42   2   4        533.88        579.10        28.41 o                         
  44   2   4       1522.23       1463.69        44.91 o                         
  46   2   4        899.28        871.09        38.19 o                         
  48   2   4        623.29        574.44        27.94 o                         
  50   2   4        195.65        211.33        22.25 o                         
  52   2   4        514.91        509.12        41.93 o                         
 -51   3   4        148.85        228.89        22.06 o                         
 -49   3   4        123.44        144.53        20.01 o                         
 -47   3   4        317.65        346.54        28.21 o                         
 -45   3   4        296.77        297.43        23.93 o                         
 -43   3   4        304.59        364.37        27.22 o                         
 -41   3   4        440.40        546.23        38.82 o                         
 -39   3   4        115.69        139.39        18.32 o                         
 -37   3   4        404.92        432.01        36.80 o                         
 -35   3   4       1817.53       1622.95        38.08 o                         
 -33   3   4       2592.19       2239.92        44.48 o                         
 -31   3   4       3044.62       2767.20        49.84 o                         
 -29   3   4       1211.18       1470.07        37.88 o                         
 -27   3   4       1646.07       1818.11        37.18 o                         
 -25   3   4       2291.40       2162.20        41.15 o                         
 -23   3   4       2073.80       1811.20        38.21 o                         
 -21   3   4       1486.04       1369.66        30.09 o                         
 -19   3   4        298.04        410.51        56.55 o                         
 -17   3   4       1823.71       1726.11        33.65 o                         
 -15   3   4       1872.59       1734.19        33.06 o                         
 -13   3   4       1120.64        976.79        28.66 o                         
 -11   3   4       3439.02       3248.84        50.16 o                         
  -9   3   4        963.95        998.36        21.17 o                         
  -7   3   4       2544.06       2548.09        74.31 o                         
  -5   3   4       8319.42       7972.84       102.39 o                         
  -3   3   4       2779.91       2707.83        46.30 o                         
  -1   3   4       3010.35       2982.56        68.89 o                         
   1   3   4       2498.64       2590.26        40.67 o                         
   3   3   4       5711.21       5598.07        74.79 o                         
   5   3   4       6655.08       6250.04        69.00 o                         
   7   3   4       2572.17       2305.49        33.60 o                         
   9   3   4       1995.69       2052.15        31.41 o                         
  11   3   4         19.22         70.08         8.62 o                         
  13   3   4        877.39        871.84        19.67 o                         
  15   3   4       2762.82       2749.97        37.56 o                         
  17   3   4       3108.76       2925.78        39.89 o                         
  19   3   4       2414.59       2221.36        36.51 o                         
  21   3   4        693.14        764.21        27.85 o                         
  23   3   4        940.34        988.15        25.52 o                         
  25   3   4       3971.02       3438.64        54.08 o                         
  27   3   4       4500.60       3991.25        58.84 o                         
  29   3   4        974.21       1178.58        28.33 o                         
  31   3   4       1122.81       1255.08        30.09 o                         
  33   3   4        233.27        323.02        40.51 o                         
  35   3   4        591.62        559.43        23.00 o                         
  37   3   4       1064.79        939.56        29.23 o                         
  39   3   4       1125.46        994.78        34.86 o                         
  41   3   4        897.26        863.08        36.40 o                         
  43   3   4         87.14         79.42        14.84 o                         
  45   3   4        466.43        474.47        27.59 o                         
  47   3   4        310.69        212.86        20.15 o                         
  49   3   4        982.16        929.10        40.78 o                         
 -48   4   4        367.04        386.58        26.39 o                         
 -46   4   4        154.95        143.13        17.75 o                         
 -44   4   4        275.74        280.27        22.08 o                         
 -42   4   4        128.99        146.53        20.50 o                         
 -40   4   4        247.10        226.89        39.66 o                         
 -38   4   4       1317.18       1253.45        37.15 o                         
 -36   4   4        615.49        626.45        27.29 o                         
 -34   4   4        762.30        716.69        27.97 o                         
 -32   4   4       1468.88       1254.93        33.87 o                         
 -30   4   4        573.91        486.29        22.76 o                         
 -28   4   4        760.84        627.67        24.33 o                         
 -26   4   4       1185.53       1181.63        30.84 o                         
 -24   4   4        672.99        931.47        27.15 o                         
 -22   4   4        571.68        689.42        22.93 o                         
 -20   4   4        813.19        858.83        26.91 o                         
 -18   4   4        411.85        617.62        34.51 o                         
 -16   4   4       1847.80       1656.47        51.72 o                         
 -14   4   4       6562.97       5972.05        84.01 o                         
 -12   4   4       2672.67       2476.53        45.24 o                         
 -10   4   4        171.23        199.72        22.90 o                         
  -8   4   4       1458.64       1459.19        27.71 o                         
  -6   4   4       2256.71       2285.86        36.56 o                         
  -4   4   4       1948.79       1838.40        34.66 o                         
  -2   4   4       2923.80       2942.66        69.06 o                         
   0   4   4       2254.43       2393.25        45.71 o                         
   2   4   4       1651.26       1728.78        41.92 o                         
   4   4   4       1555.67       1623.31        35.03 o                         
   6   4   4       1594.33       1471.83        28.86 o                         
   8   4   4        533.15        524.10        19.00 o                         
  10   4   4       2761.50       2569.10        38.85 o                         
  12   4   4        479.05        890.65       140.32 o                         
  14   4   4         35.97         80.67        17.77 o                         
  16   4   4       4641.77       4258.20        54.57 o                         
  18   4   4       1962.00       1817.93        30.56 o                         
  20   4   4       1693.49       1505.89        28.82 o                         
  22   4   4       3666.36       3198.71        45.73 o                         
  24   4   4       1457.22       1372.64        27.46 o                         
  26   4   4        332.65        411.35        18.67 o                         
  28   4   4        444.29        408.59        19.94 o                         
  30   4   4        470.85        507.19        21.76 o                         
  32   4   4        870.39        777.70        26.08 o                         
  34   4   4        719.17        722.24        25.77 o                         
  36   4   4        414.70        461.74        27.06 o                         
  38   4   4        747.09        684.20        28.66 o                         
  40   4   4        329.97        310.04        21.79 o                         
  42   4   4        372.37        398.58        24.09 o                         
  44   4   4         84.92         67.11        16.58 o                         
  46   4   4        589.63        506.50        26.84 o                         
  48   4   4        714.79        736.61        29.28 o                         
 -45   5   4        627.00        607.15        28.68 o                         
 -43   5   4        530.23        464.59        30.39 o                         
 -41   5   4        644.59        681.78        33.16 o                         
 -39   5   4        344.68        344.04        26.33 o                         
 -37   5   4        544.05        480.43        31.23 o                         
 -35   5   4        904.43        942.56        38.18 o                         
 -33   5   4         16.84         70.06        14.61 o                         
 -31   5   4         50.49         68.05        14.78 o                         
 -29   5   4       1404.91       1221.32        34.81 o                         
 -27   5   4        547.49        561.59        25.82 o                         
 -25   5   4         81.28         85.58        12.91 o                         
 -23   5   4       1172.24       1154.39        32.20 o                         
 -21   5   4       1504.94       1510.85        35.67 o                         
 -19   5   4       1652.97       1511.32        35.18 o                         
 -17   5   4       1530.24       1625.57        36.38 o                         
 -15   5   4        747.38        859.26        25.91 o                         
 -13   5   4       1193.69       1133.96        30.76 o                         
 -11   5   4       2079.57       2027.05        41.13 o                         
  -9   5   4       2470.15       2404.24        44.17 o                         
  -7   5   4       1715.49       1626.57        32.61 o                         
  -5   5   4       1571.57       1593.79        33.83 o                         
  -3   5   4        267.07        538.54        35.17 o                         
  -1   5   4        653.14        780.51        31.12 o                         
   1   5   4       4084.97       3861.52       106.98 o                         
   3   5   4        479.66        645.10        32.52 o                         
   5   5   4         51.31        160.76        21.72 o                         
   7   5   4       2114.31       2061.39        43.62 o                         
   9   5   4       3302.26       3211.93        52.76 o                         
  11   5   4        618.55        658.61        27.03 o                         
  13   5   4       2356.49       2159.83        38.66 o                         
  15   5   4       2159.29       1991.43        35.36 o                         
  17   5   4       1495.25       1338.46        27.90 o                         
  19   5   4       1453.93       1373.99        27.81 o                         
  21   5   4        307.92        363.64        18.85 o                         
  23   5   4       1241.73       1149.21        25.91 o                         
  25   5   4       1133.59       1004.25        25.10 o                         
  27   5   4        127.89        173.28        13.06 o                         
  29   5   4        241.20        209.63        14.96 o                         
  31   5   4       1175.33       1027.29        28.40 o                         
  33   5   4        756.14        766.75        31.97 o                         
  35   5   4        197.72        120.60        17.96 o                         
  37   5   4        470.36        448.97        24.95 o                         
  39   5   4        424.03        501.96        32.06 o                         
  41   5   4        162.43        161.72        18.31 o                         
  43   5   4        607.92        628.66        28.94 o                         
  45   5   4        611.16        598.29        28.55 o                         
 -42   6   4        825.06        839.67        37.75 o                         
 -40   6   4        724.96        646.28        31.78 o                         
 -38   6   4        288.93        285.56        24.03 o                         
 -36   6   4         21.51         68.43        17.56 o                         
 -34   6   4        106.59        109.79        19.15 o                         
 -32   6   4        840.35        852.27        33.98 o                         
 -30   6   4        601.53        699.14        32.88 o                         
 -28   6   4        164.87        189.59        23.30 o                         
 -26   6   4        705.17        657.11        29.13 o                         
 -24   6   4        706.37        693.09        29.18 o                         
 -22   6   4        808.53        753.55        29.37 o                         
 -20   6   4       2155.38       2011.64        44.87 o                         
 -18   6   4       1099.95       1018.84        31.64 o                         
 -16   6   4        678.86        740.24        27.00 o                         
 -14   6   4        792.41       1044.00        30.51 o                         
 -12   6   4        819.52        990.65        33.06 o                         
 -10   6   4       1228.00       1155.45        35.16 o                         
  -8   6   4       2303.59       2102.31        48.27 o                         
  -6   6   4       1416.19       1616.04        41.26 o                         
  -4   6   4        264.42        395.55        26.27 o                         
  -2   6   4        611.81        662.81        24.88 o                         
   0   6   4        188.02        245.30        20.95 o                         
   2   6   4       1173.63       1135.46        46.44 o                         
   4   6   4       3521.97       3348.83        70.27 o                         
   6   6   4        768.17       1039.94        26.11 o                         
   8   6   4        519.18        654.32        21.16 o                         
  10   6   4       2248.58       2071.01        41.27 o                         
  12   6   4       3260.66       2986.75        59.95 o                         
  14   6   4       1681.70       1506.80        35.43 o                         
  16   6   4        406.18        413.60        20.49 o                         
  18   6   4        151.00        178.39        16.20 o                         
  20   6   4        607.75        553.97        21.68 o                         
  22   6   4        834.39        827.92        24.78 o                         
  24   6   4        532.22        528.65        27.47 o                         
  26   6   4        328.01        256.18        16.70 o                         
  28   6   4        892.59        790.15        28.55 o                         
  30   6   4       1103.35       1092.43        31.38 o                         
  32   6   4        249.49        204.68        17.54 o                         
  34   6   4        484.24        462.87        22.38 o                         
  36   6   4        266.62        262.60        18.97 o                         
  38   6   4        270.12        264.11        21.67 o                         
  40   6   4       1002.79        964.77        32.17 o                         
 -35   7   4        397.73        423.08        27.79 o                         
 -33   7   4        342.12        314.50        31.52 o                         
 -31   7   4        267.53        267.14        24.53 o                         
 -29   7   4        543.67        642.81        34.51 o                         
 -27   7   4        962.11        934.13        36.03 o                         
 -25   7   4        676.19        692.33        31.84 o                         
 -23   7   4        462.33        493.88        28.97 o                         
 -21   7   4        341.42        431.16        38.09 o                         
 -19   7   4        914.76        916.50        48.40 o                         
 -17   7   4       1486.48       1311.67        64.69 o                         
 -15   7   4        537.14        549.26        29.68 o                         
 -13   7   4        455.46        573.78        29.98 o                         
 -11   7   4       1196.12       1198.69        38.98 o                         
  -9   7   4        852.86        938.67        34.22 o                         
  -7   7   4         72.22        152.28        24.59 o                         
  -5   7   4        389.48        445.84        27.37 o                         
  -3   7   4       1512.74       1509.87        42.58 o                         
  -1   7   4       1622.80       1792.12        45.61 o                         
   1   7   4       1155.84       1331.95        56.43 o                         
   3   7   4        530.66        631.21        20.39 o                         
   5   7   4       1452.95       1434.76        31.89 o                         
   7   7   4       1680.17       1669.20        52.47 o                         
   9   7   4        926.46        962.63        37.74 o                         
  11   7   4       1198.30       1125.05        28.43 o                         
  13   7   4        632.09        619.19        22.71 o                         
  15   7   4        219.21        292.52        34.34 o                         
  17   7   4        468.23        446.77        26.25 o                         
  19   7   4        765.76        704.65        25.57 o                         
  21   7   4        726.49        642.03        48.16 o                         
  23   7   4        323.74        346.85        36.41 o                         
  25   7   4        488.42        484.61        29.24 o                         
  27   7   4        827.97        762.92        28.59 o                         
  29   7   4        221.64        212.53        17.48 o                         
  31   7   4        382.72        298.56        20.12 o                         
  33   7   4        773.06        635.32        30.93 o                         
  35   7   4        853.46        718.05        26.70 o                         
 -28   8   4        227.51        178.03        29.67 o                         
 -26   8   4        268.23        230.27        21.89 o                         
 -24   8   4        613.73        601.54        41.57 o                         
 -22   8   4        628.92        695.32        32.63 o                         
 -20   8   4        272.46        261.38        32.45 o                         
 -18   8   4        272.49        246.99        25.05 o                         
 -16   8   4        630.27        661.97        34.74 o                         
 -14   8   4        663.48        619.30        33.94 o                         
 -12   8   4        402.13        323.23        35.47 o                         
 -10   8   4        237.34        225.88        29.42 o                         
  -8   8   4        311.72        328.79        26.09 o                         
  -6   8   4        850.90        974.47        47.04 o                         
  -4   8   4       1004.45       1055.17        61.67 o                         
  -2   8   4        784.57        865.70        42.12 o                         
   0   8   4        841.60        873.47        44.33 o                         
   2   8   4        858.40        903.73        26.85 o                         
   4   8   4        887.53        905.85        35.88 o                         
   6   8   4        708.25        729.40        30.26 o                         
   8   8   4        298.73        304.61        21.11 o                         
  10   8   4        155.03        133.74        16.15 o                         
  12   8   4        320.76        329.56        16.99 o                         
  14   8   4        735.74        675.97        41.76 o                         
  16   8   4        601.65        509.89        21.45 o                         
  18   8   4        472.75        448.80        27.58 o                         
  20   8   4        682.33        623.40        46.13 o                         
  22   8   4        476.67        422.46        30.08 o                         
  24   8   4        250.29        200.99        25.08 o                         
  26   8   4        293.02        236.20        33.44 o                         
 -13   9   4        317.90        276.20        26.80 o                         
 -11   9   4        365.87        380.11        29.65 o                         
  -9   9   4        522.48        540.64        65.70 o                         
  -7   9   4        584.64        633.59        32.12 o                         
  -5   9   4        404.26        470.58        30.94 o                         
  -3   9   4        578.87        577.80        33.60 o                         
  -1   9   4        446.19        509.03        35.23 o                         
   1   9   4         99.19        140.97        25.78 o                         
   3   9   4        253.24        263.71        26.41 o                         
   5   9   4        433.68        458.72        37.15 o                         
   7   9   4        286.70        273.03        23.33 o                         
   9   9   4        218.60        199.54        19.16 o                         
  11   9   4        186.28        177.20        17.29 o                         
 -51   1   5         52.60         46.41        49.28 o                         
 -49   1   5         91.00        146.53        26.02 o                         
 -47   1   5         95.91         98.05        22.46 o                         
 -45   1   5         92.76        105.35        30.02 o                         
 -43   1   5         74.33        104.88        20.66 o                         
 -41   1   5         20.99         34.32        14.06 o                         
 -39   1   5          5.35         48.12        17.75 o                         
 -37   1   5        135.81        161.90        15.79 o                         
 -35   1   5         89.07        143.24        12.05 o                         
 -33   1   5         66.03        130.58        24.68 o                         
 -31   1   5        283.58        328.94        16.92 o                         
 -29   1   5        105.98        128.06        14.68 o                         
 -27   1   5         55.86        290.58        25.96 o                         
 -25   1   5         17.00         24.36         7.78 o                         
 -23   1   5         50.53        913.96        92.57 o                         
 -21   1   5        495.24        553.00        21.13 o                         
 -19   1   5        115.86        178.78        12.04 o                         
 -17   1   5       1445.85       1306.68        26.70 o                         
 -15   1   5       2964.96       2507.72        36.78 o                         
 -13   1   5       1281.76       1175.88        20.57 o                         
 -11   1   5       3490.13       3417.46        54.15 o                         
  -9   1   5       2269.80       2883.95        40.32 o                         
  -7   1   5        313.03        429.02        12.23 o                         
  -5   1   5       3578.69       3804.10        45.58 o                         
  -3   1   5       1071.45       1056.26        18.38 o                         
  -1   1   5         17.44         34.35         5.49 o                         
   1   1   5        286.99        461.94        11.07 o                         
   3   1   5       1145.81       1582.70        23.42 o                         
   5   1   5        429.32        486.51        12.66 o                         
   7   1   5       4542.65       4859.97        60.58 o                         
   9   1   5        881.86       1219.21        22.84 o                         
  11   1   5       1033.79       1047.52        21.32 o                         
  15   1   5         55.61        275.16        13.94 o                         
  17   1   5        252.69        301.38        14.23 o                         
  19   1   5        770.62        773.84        20.83 o                         
  21   1   5       6094.70       5767.41        75.64 o                         
  23   1   5         83.64        111.19        11.67 o                         
  25   1   5       1731.25       1820.18        34.66 o                         
  27   1   5         46.66         60.21        11.04 o                         
  29   1   5        334.90        416.34        20.83 o                         
  31   1   5        243.88        255.70        18.93 o                         
  33   1   5        481.17        461.22        23.60 o                         
  35   1   5         64.16         85.81        14.94 o                         
  37   1   5        296.59        313.37        22.57 o                         
  39   1   5        353.55        310.41        23.15 o                         
  41   1   5        562.26        484.26        30.44 o                         
  43   1   5        654.23        658.65        34.60 o                         
  45   1   5        101.91         76.61        19.11 o                         
  47   1   5         75.88        107.07        21.85 o                         
  49   1   5         20.56        -17.53        17.53 o                         
  51   1   5          1.20         -5.68        34.86 o                         
 -50   2   5          2.89         58.83        23.85 o                         
 -48   2   5          3.37         15.30        18.12 o                         
 -46   2   5         48.87         69.40        15.65 o                         
 -44   2   5         99.07        105.12        35.77 o                         
 -42   2   5        115.50        147.73        16.95 o                         
 -40   2   5         79.36        116.78        12.95 o                         
 -38   2   5         67.55         65.51        13.63 o                         
 -36   2   5         16.12         11.16        10.45 o                         
 -34   2   5          8.79         12.85        11.06 o                         
 -32   2   5        205.64        267.04        17.76 o                         
 -30   2   5          1.01         15.84         9.05 o                         
 -28   2   5        237.76        313.84        17.07 o                         
 -26   2   5        255.77        325.96        18.48 o                         
 -24   2   5          2.52         13.39         8.25 o                         
 -22   2   5       1266.11       1172.10        30.96 o                         
 -20   2   5       1075.94       1065.02        26.16 o                         
 -18   2   5          0.63         42.66        10.11 o                         
 -16   2   5         87.88        495.30        23.29 o                         
 -14   2   5        225.86        336.60        15.52 o                         
 -12   2   5       2710.50       2486.89        37.49 o                         
 -10   2   5       1463.70       1363.60        28.73 o                         
  -8   2   5         74.60         79.11         9.55 o                         
  -6   2   5         29.01         71.05         8.26 o                         
  -4   2   5        118.88        212.27        12.19 o                         
  -2   2   5        251.56        368.30        12.80 o                         
   0   2   5        522.90        610.40        15.93 o                         
   2   2   5        623.09        747.73        15.77 o                         
   4   2   5        147.90        210.54        10.77 o                         
   6   2   5         36.98         51.90         6.37 o                         
   8   2   5         64.76        137.83        12.94 o                         
  10   2   5        327.01        632.44        19.04 o                         
  12   2   5        772.18        770.20        18.81 o                         
  14   2   5       3037.03       2953.07        47.29 o                         
  16   2   5        369.07        355.35        16.05 o                         
  18   2   5        257.07        364.88        16.65 o                         
  20   2   5         64.92        205.58        14.77 o                         
  22   2   5          1.42          8.67         8.15 o                         
  24   2   5        501.75        427.69        19.86 o                         
  26   2   5        768.16        728.32        24.37 o                         
  28   2   5        154.83        114.24        14.08 o                         
  30   2   5        150.98        160.96        15.51 o                         
  32   2   5         77.62         89.09        13.70 o                         
  34   2   5          3.02          8.11        11.48 o                         
  36   2   5         52.75         61.56        14.24 o                         
  38   2   5        204.12        230.73        20.35 o                         
  40   2   5        114.42        134.71        19.92 o                         
  42   2   5        198.99        186.36        19.92 o                         
  44   2   5          4.47          0.16        14.36 o                         
  46   2   5          0.32         -9.77        17.87 o                         
  48   2   5        200.90        210.64        20.82 o                         
  50   2   5         90.27        106.40        19.71 o                         
 -49   3   5         66.68         47.01        16.96 o                         
 -47   3   5        102.93        136.00        22.00 o                         
 -45   3   5         36.01         64.72        16.92 o                         
 -43   3   5         45.10         72.56        15.22 o                         
 -41   3   5        179.89        162.94        16.84 o                         
 -39   3   5         34.88         35.09        14.98 o                         
 -37   3   5        167.15        171.17        17.44 o                         
 -35   3   5        336.07        332.07        21.66 o                         
 -33   3   5          6.06         19.22        10.73 o                         
 -31   3   5        112.60        163.50        15.27 o                         
 -29   3   5          0.40         77.23        11.69 o                         
 -27   3   5         81.84         98.66        13.01 o                         
 -25   3   5        250.50        273.18        17.80 o                         
 -23   3   5        208.47        230.64        16.34 o                         
 -21   3   5          3.53         23.49         8.72 o                         
 -19   3   5        258.87        289.97        17.84 o                         
 -17   3   5        101.56        138.50        14.40 o                         
 -15   3   5         37.36         44.46         9.17 o                         
 -13   3   5        663.69        539.98        17.85 o                         
 -11   3   5       1348.26       1313.83        26.10 o                         
  -9   3   5        329.79        385.06        16.21 o                         
  -7   3   5        962.92       1056.65        24.82 o                         
  -5   3   5       1138.20       1069.08        24.84 o                         
  -3   3   5       1399.30       1433.95        28.93 o                         
  -1   3   5        653.18        709.43        19.84 o                         
   1   3   5        354.94        491.55        17.04 o                         
   3   3   5         17.21        150.91        12.86 o                         
   5   3   5        986.58       1109.35        18.69 o                         
   7   3   5        182.88        264.33        11.32 o                         
   9   3   5        281.90        459.58        13.94 o                         
  11   3   5          0.31         79.16         8.24 o                         
  13   3   5        150.91        187.97        11.96 o                         
  15   3   5        184.44        219.29        14.84 o                         
  17   3   5          8.70         52.29        10.39 o                         
  19   3   5          5.85         19.75         8.61 o                         
  21   3   5         24.35         76.24        12.19 o                         
  23   3   5        119.02        164.45        15.81 o                         
  25   3   5         85.24         89.75        12.73 o                         
  27   3   5        546.43        470.77        21.89 o                         
  29   3   5        781.59        715.36        29.06 o                         
  31   3   5        180.11        200.60        18.34 o                         
  33   3   5        155.01        167.00        17.13 o                         
  35   3   5         31.14         62.26        14.90 o                         
  37   3   5         13.52         65.99        19.73 o                         
  39   3   5         30.52         41.56        18.95 o                         
  41   3   5        215.40        201.73        20.74 o                         
  43   3   5        139.88        178.52        20.66 o                         
  45   3   5        349.44        376.45        26.53 o                         
  47   3   5         35.93         19.14        15.25 o                         
 -46   4   5          2.44        -12.53        14.40 o                         
 -44   4   5         88.52         96.66        22.69 o                         
 -42   4   5        330.51        339.32        26.34 o                         
 -40   4   5          1.52         33.07        16.71 o                         
 -38   4   5         84.02        111.01        25.19 o                         
 -36   4   5         18.63         33.54        15.63 o                         
 -34   4   5          3.28         13.31        12.33 o                         
 -32   4   5         39.00         34.38        13.01 o                         
 -30   4   5        456.36        388.29        22.92 o                         
 -28   4   5        197.81        225.77        18.34 o                         
 -26   4   5        133.60        136.00        14.79 o                         
 -24   4   5         19.34         53.85        11.11 o                         
 -22   4   5         94.21        105.37        13.27 o                         
 -20   4   5        179.94        264.18        17.48 o                         
 -18   4   5        139.70        152.43        14.36 o                         
 -16   4   5         81.83        161.98        14.94 o                         
 -14   4   5         57.80         71.66        11.06 o                         
 -12   4   5        138.93        346.76        20.99 o                         
 -10   4   5        197.60        183.46        14.57 o                         
  -8   4   5         51.48        295.44        25.60 o                         
  -6   4   5        106.95        159.84        14.27 o                         
  -4   4   5        362.46        319.20        17.32 o                         
  -2   4   5        327.67        332.17        18.56 o                         
   0   4   5         28.75        113.34        14.94 o                         
   2   4   5         46.07        111.85        17.48 o                         
   4   4   5        463.19        545.94        30.94 o                         
   6   4   5       2016.66       1980.85        50.80 o                         
   8   4   5         62.84         74.52        10.53 o                         
  10   4   5       2044.07       2005.64        37.79 o                         
  12   4   5         42.69         49.22         8.54 o                         
  14   4   5        301.90        343.09        15.80 o                         
  16   4   5        137.60        140.21        11.60 o                         
  18   4   5        541.90        542.80        20.94 o                         
  20   4   5         68.06         88.64        10.94 o                         
  22   4   5        158.28        153.51        12.81 o                         
  24   4   5        172.36        196.53        16.17 o                         
  26   4   5        428.25        374.13        22.08 o                         
  28   4   5          6.70         52.27        12.16 o                         
  30   4   5        110.03        117.70        15.19 o                         
  32   4   5         55.69         41.98        14.36 o                         
  34   4   5         20.39         39.84        13.19 o                         
  36   4   5          2.00          9.09        12.28 o                         
  38   4   5        182.83        200.04        29.33 o                         
  40   4   5        156.13        223.04        21.36 o                         
  42   4   5         24.62         42.44        16.18 o                         
  44   4   5          4.87         19.58        14.98 o                         
 -43   5   5          0.30          4.10        15.54 o                         
 -41   5   5        168.82        160.39        19.94 o                         
 -39   5   5        490.93        501.96        29.89 o                         
 -37   5   5         13.25         32.61        15.88 o                         
 -35   5   5          0.04         10.69        29.69 o                         
 -33   5   5          6.15         49.60        17.07 o                         
 -31   5   5          3.08         46.09        17.46 o                         
 -29   5   5          5.06         26.65        13.66 o                         
 -27   5   5        163.57        188.88        19.47 o                         
 -25   5   5          0.04          1.13        12.06 o                         
 -23   5   5         42.84         50.02        13.36 o                         
 -21   5   5         51.98         36.14        12.55 o                         
 -19   5   5         32.13         23.62        11.88 o                         
 -17   5   5          0.88          7.32        10.09 o                         
 -15   5   5          0.82         66.35        11.79 o                         
 -13   5   5          6.05         17.31        10.18 o                         
 -11   5   5          0.17         15.87        12.90 o                         
  -9   5   5         29.91         89.30        10.95 o                         
  -7   5   5         64.71        119.96        11.67 o                         
  -5   5   5        207.28        287.86        16.12 o                         
  -3   5   5       1482.10       1405.42        34.07 o                         
  -1   5   5         57.86         96.89        17.13 o                         
   1   5   5        234.79        528.86        22.86 o                         
   3   5   5        623.43        671.54        25.62 o                         
   5   5   5        396.63        501.62        21.99 o                         
   7   5   5        596.50        601.00        22.12 o                         
   9   5   5          3.18          4.76         8.32 o                         
  11   5   5         69.96         80.34        10.25 o                         
  13   5   5        501.62        437.44        17.68 o                         
  15   5   5        108.85        117.40        18.02 o                         
  17   5   5        112.22        131.64        12.09 o                         
  19   5   5         10.89          6.38         9.33 o                         
  21   5   5         87.84        105.67        12.27 o                         
  23   5   5        100.59         80.80        12.31 o                         
  25   5   5        120.39        119.54        13.45 o                         
  27   5   5         23.50         30.75        11.28 o                         
  29   5   5        251.11        288.87        23.51 o                         
  31   5   5        440.05        464.26        23.81 o                         
  33   5   5          8.03         -0.60        12.27 o                         
  35   5   5          0.82        -12.96        12.96 o                         
  37   5   5         79.34        102.48        15.71 o                         
  39   5   5          8.51         11.72        19.38 o                         
  41   5   5         22.81         13.52        15.47 o                         
 -38   6   5         12.89         50.20        14.54 o                         
 -36   6   5         66.37         42.45        16.22 o                         
 -34   6   5         32.73         37.85        16.08 o                         
 -32   6   5        268.55        254.40        23.51 o                         
 -30   6   5         93.07        165.64        19.73 o                         
 -28   6   5          6.10         19.42        18.16 o                         
 -26   6   5         76.02         97.98        17.23 o                         
 -24   6   5         18.87         73.12        20.35 o                         
 -22   6   5         17.94         13.57        13.78 o                         
 -20   6   5        122.43        140.87        16.72 o                         
 -18   6   5          7.73          8.32        12.37 o                         
 -16   6   5         20.89          3.78        12.39 o                         
 -14   6   5          0.28          5.44        10.98 o                         
 -12   6   5          1.70         15.24        12.41 o                         
 -10   6   5        185.68        201.31        17.68 o                         
  -8   6   5        223.34        301.96        23.00 o                         
  -6   6   5          2.33         40.83        13.35 o                         
  -4   6   5         23.50         75.20        12.93 o                         
  -2   6   5        207.43        284.49        19.49 o                         
   0   6   5        600.86        599.04        23.93 o                         
   2   6   5          2.63         26.71        15.03 o                         
   4   6   5        294.07        305.27        21.99 o                         
   6   6   5        292.37        353.91        23.80 o                         
   8   6   5         30.14         69.56        12.22 o                         
  10   6   5         68.79        123.23        16.23 o                         
  12   6   5          0.85         10.17        11.31 o                         
  14   6   5         29.01         51.41        11.39 o                         
  16   6   5         83.44        124.22        12.91 o                         
  18   6   5         40.38         64.40        11.97 o                         
  20   6   5         25.80         38.27        11.33 o                         
  22   6   5        281.49        312.38        20.27 o                         
  24   6   5        103.36         95.54        14.76 o                         
  26   6   5        103.69         84.03        12.83 o                         
  28   6   5        398.72        414.88        22.83 o                         
  30   6   5         25.16         46.50        11.72 o                         
  32   6   5          8.12         41.99        12.51 o                         
  34   6   5          0.88         -2.87        13.32 o                         
  36   6   5        168.09        168.90        24.66 o                         
 -33   7   5         38.18         73.62        17.47 o                         
 -31   7   5         29.65         31.52        24.49 o                         
 -29   7   5        110.29        105.93        18.25 o                         
 -27   7   5        119.58        149.46        19.76 o                         
 -25   7   5          4.25         37.00        16.88 o                         
 -23   7   5          0.05         27.25        15.50 o                         
 -21   7   5          2.52          4.65        14.22 o                         
 -19   7   5         21.40         16.57        14.52 o                         
 -17   7   5         27.83         46.70        14.91 o                         
 -15   7   5         33.88         42.56        16.25 o                         
 -13   7   5          1.19          0.04        17.99 o                         
 -11   7   5          0.01        -16.96        16.96 o                         
  -9   7   5          4.57         25.43        17.60 o                         
  -7   7   5         18.33         57.75        23.06 o                         
  -5   7   5         11.73         88.51        18.71 o                         
  -3   7   5         30.21         68.26        17.13 o                         
  -1   7   5          1.82        -13.21        13.21 o                         
   1   7   5        269.99        285.43        22.03 o                         
   3   7   5        520.39        472.18        25.60 o                         
   5   7   5        244.79        308.13        22.42 o                         
   7   7   5         12.43        -11.23        11.23 o                         
   9   7   5          1.27         -5.44        13.70 o                         
  11   7   5         87.35         64.48        18.54 o                         
  13   7   5        119.84        146.89        27.81 o                         
  15   7   5         15.82         29.34        14.54 o                         
  17   7   5          8.80        -10.76        11.30 o                         
  19   7   5          1.71         11.96        15.32 o                         
  21   7   5         99.01         78.85        30.63 o                         
  23   7   5        104.03         64.11        26.03 o                         
  25   7   5        199.39        212.90        18.63 o                         
  27   7   5         43.31         38.22        14.15 o                         
  29   7   5          2.89        -12.23        12.23 o                         
  31   7   5          3.47         -9.84        12.78 o                         
 -22   8   5          6.54          8.50        15.40 o                         
 -20   8   5         49.53         -0.89        19.22 o                         
 -18   8   5         33.92         -2.00        17.29 o                         
 -16   8   5          1.06         34.38        16.67 o                         
 -14   8   5          5.69        -13.59        15.88 o                         
 -12   8   5         13.13          4.12        16.92 o                         
 -10   8   5        105.70        136.96        22.07 o                         
  -8   8   5         19.80         41.24        18.30 o                         
  -6   8   5         10.74         28.50        17.16 o                         
  -4   8   5         85.91         88.90        19.49 o                         
  -2   8   5          1.47        -13.28        15.48 o                         
   0   8   5         43.55         65.12        18.28 o                         
   2   8   5          9.11         16.00        17.76 o                         
   4   8   5          0.30         -1.80        15.79 o                         
   6   8   5         35.48         39.57        15.24 o                         
   8   8   5         25.20         22.13        16.20 o                         
  10   8   5          1.47        -13.11        13.11 o                         
  12   8   5         31.33         18.49        14.16 o                         
  14   8   5         16.45         -6.01        14.55 o                         
  16   8   5         16.05        -14.13        14.13 o                         
  18   8   5         20.04        -14.31        16.73 o                         
  20   8   5         30.14          0.43        16.86 o                         
  22   8   5          4.86        -30.02        30.02 o                         
 -50   0   6        592.62        766.37        74.00 o                         
 -48   0   6        365.83        434.21        72.60 o                         
 -46   0   6        235.58        173.13        47.47 o                         
 -44   0   6        494.42        732.86        74.00 o                         
 -42   0   6       1214.06       1234.09        86.56 o                         
 -38   0   6       2289.96       2376.03       115.88 o                         
 -36   0   6       1348.42       1489.59        90.75 o                         
 -34   0   6        187.01        353.24        54.45 o                         
 -32   0   6        157.89        199.65        43.28 o                         
 -30   0   6         53.33         41.89        27.92 o                         
 -28   0   6         89.24        108.91        19.03 o                         
 -26   0   6         11.49         36.96        12.04 o                         
 -24   0   6         43.37         72.46        14.17 o                         
 -22   0   6         28.88         86.59        21.38 o                         
 -20   0   6      12512.62      12909.02       254.77 o                         
 -18   0   6      20242.24      18473.37       292.74 o                         
 -16   0   6       1547.12       1876.30        38.14 o                         
 -14   0   6       4751.25       5404.32        96.85 o                         
 -12   0   6       1474.51       1812.14        48.70 o                         
 -10   0   6       2069.07       1767.99        42.42 o                         
  -8   0   6       1910.43       1669.50        53.26 o                         
  -6   0   6        615.42        876.55        29.92 o                         
  -4   0   6       1306.63       1265.11        28.57 o                         
  -2   0   6       1094.34       1292.50        28.79 o                         
   0   0   6       1153.97       1284.20        28.86 o                         
   2   0   6        151.72        334.80        16.32 o                         
   4   0   6       1762.70       2000.64        38.48 o                         
   6   0   6         55.36        263.02        17.50 o                         
   8   0   6         53.65        298.09        18.13 o                         
  10   0   6       3258.37       3334.57        67.15 o                         
  12   0   6       8798.16       8897.68       149.65 o                         
  14   0   6       6014.30       5834.39       106.11 o                         
  16   0   6       7975.72      10290.31       295.99 o                         
  18   0   6      13835.79      15798.14       254.40 o                         
  20   0   6        379.64        393.22        37.31 o                         
  22   0   6        175.32        207.80        20.12 o                         
  24   0   6         90.97        117.50        18.00 o                         
  26   0   6         11.95         41.99        14.18 o                         
  28   0   6         63.35         97.05        17.60 o                         
  30   0   6         27.28         60.77        15.99 o                         
  32   0   6       1718.43       1641.24        52.05 o                         
  34   0   6       2379.78       2423.68        66.52 o                         
  36   0   6       1399.54       1637.40        54.52 o                         
  38   0   6         49.17        239.91        27.57 o                         
  40   0   6       1282.17       1379.90        96.34 o                         
  42   0   6       1768.95       1779.18        72.98 o                         
  44   0   6        256.50        255.80        36.49 o                         
  46   0   6        552.12        492.58        46.07 o                         
  48   0   6        329.43        415.66        48.87 o                         
 -49   1   6        447.28        502.99        44.47 o                         
 -47   1   6        653.48        637.30        39.83 o                         
 -45   1   6        523.35        577.10        36.72 o                         
 -43   1   6        507.90        481.02        36.59 o                         
 -41   1   6        973.56       1067.31        47.21 o                         
 -39   1   6        991.86       1007.61        45.30 o                         
 -37   1   6        320.09        420.11        33.55 o                         
 -35   1   6       1060.66       1245.63        43.74 o                         
 -33   1   6        809.07        749.25        29.65 o                         
 -31   1   6        501.23        505.19        25.05 o                         
 -29   1   6        593.44        572.88        27.50 o                         
 -27   1   6        713.70        799.52        28.33 o                         
 -25   1   6       1038.03        935.69        38.09 o                         
 -23   1   6       1872.82       2066.71        44.93 o                         
 -21   1   6       2559.66       2549.52        50.69 o                         
 -19   1   6        251.57        234.45        18.09 o                         
 -17   1   6       4256.48       4381.10        84.99 o                         
 -15   1   6       4203.69       4362.73        53.61 o                         
 -13   1   6       2082.87       2414.12        41.06 o                         
 -11   1   6       4696.79       4770.98        62.05 o                         
  -9   1   6       2459.15       2337.50        36.26 o                         
  -7   1   6       2437.14       2289.18        32.43 o                         
  -5   1   6       1504.88       1988.43        29.34 o                         
  -3   1   6       1557.24       1839.63        27.85 o                         
  -1   1   6         49.81         78.87         7.99 o                         
   1   1   6       2434.12       2690.99        36.34 o                         
   3   1   6       4267.77       4210.77        47.40 o                         
   5   1   6        730.18        915.11        18.36 o                         
   7   1   6       1515.18       1687.41        29.19 o                         
   9   1   6       2341.33       2822.77        41.67 o                         
  11   1   6       5745.43       5872.36        74.24 o                         
  13   1   6       5500.16       5650.65       102.98 o                         
  15   1   6       2838.71       3233.96        48.50 o                         
  17   1   6        114.51        139.44        16.32 o                         
  19   1   6       2528.61       2908.82        47.05 o                         
  21   1   6       3665.41       3835.45        56.70 o                         
  23   1   6        648.72        686.05        21.84 o                         
  25   1   6       1347.23       1502.89        32.74 o                         
  27   1   6        340.95        430.00        20.20 o                         
  29   1   6        758.63        800.89        25.85 o                         
  31   1   6        641.93        698.12        27.44 o                         
  33   1   6       1153.99       1280.92        36.65 o                         
  35   1   6        675.04        653.32        28.18 o                         
  37   1   6        746.12        907.91        46.88 o                         
  39   1   6       1252.63       1327.82        43.33 o                         
  41   1   6        385.91        443.19        27.50 o                         
  43   1   6        938.18        904.77        35.74 o                         
  45   1   6        603.16        701.26        38.40 o                         
  47   1   6        561.85        582.73        31.18 o                         
 -48   2   6        326.86        331.79        40.10 o                         
 -46   2   6        770.96        819.50        37.87 o                         
 -44   2   6        731.52        699.70        35.26 o                         
 -42   2   6        305.69        398.82        27.18 o                         
 -40   2   6         53.69        142.42        23.59 o                         
 -38   2   6        415.47        436.90        22.23 o                         
 -36   2   6        653.67        575.65        24.48 o                         
 -34   2   6        498.04        479.69        22.21 o                         
 -32   2   6       2240.52       2120.53        43.08 o                         
 -30   2   6       3134.77       3029.71        53.41 o                         
 -28   2   6       4260.13       4195.21        66.33 o                         
 -26   2   6       3999.70       3895.18        62.19 o                         
 -24   2   6       2881.60       3043.92        52.00 o                         
 -22   2   6       1498.53       1332.20        31.13 o                         
 -20   2   6        106.96        156.34        14.17 o                         
 -18   2   6         11.73         86.87        11.13 o                         
 -16   2   6        194.56        196.48        12.98 o                         
 -14   2   6       1242.64       1205.41        26.12 o                         
 -12   2   6       3154.86       3068.76        55.55 o                         
 -10   2   6       4607.00       5136.43        74.45 o                         
  -8   2   6       3492.87       4344.58        58.29 o                         
  -6   2   6       3848.62       4229.71        57.08 o                         
  -4   2   6       1639.03       1681.01        29.89 o                         
  -2   2   6       4625.93       4929.78        63.91 o                         
   0   2   6       5662.88       5790.99        66.81 o                         
   2   2   6       1163.46       1287.32        22.86 o                         
   4   2   6       5447.85       5672.48        71.57 o                         
   6   2   6       8505.88       8831.65        95.86 o                         
   8   2   6       6787.75       7135.99        80.60 o                         
  10   2   6       2464.94       2885.84        49.13 o                         
  12   2   6        184.56        326.71        15.26 o                         
  14   2   6         46.81         70.71         9.40 o                         
  16   2   6        423.51        388.20        17.06 o                         
  18   2   6        189.78        223.73        16.01 o                         
  20   2   6        646.99        712.44        23.79 o                         
  22   2   6       3901.12       4142.37        66.47 o                         
  24   2   6       3399.32       3597.71        61.12 o                         
  26   2   6       5649.49       5759.01        87.22 o                         
  28   2   6       3214.67       3248.64        58.87 o                         
  30   2   6       1587.48       1783.57        42.11 o                         
  32   2   6        548.03        522.20        26.35 o                         
  34   2   6        370.92        416.21        26.33 o                         
  36   2   6       1125.15       1117.84        78.88 o                         
  38   2   6        472.09        504.67        28.53 o                         
  40   2   6        626.61        600.33        31.11 o                         
  42   2   6        549.40        620.84        32.62 o                         
  44   2   6        833.82        942.44        39.78 o                         
  46   2   6        248.87        268.35        29.35 o                         
 -47   3   6         42.47         10.35        17.49 o                         
 -45   3   6        122.86        137.59        21.23 o                         
 -43   3   6        438.23        491.47        30.91 o                         
 -41   3   6        409.10        454.32        24.48 o                         
 -39   3   6        458.66        581.44        30.34 o                         
 -37   3   6        486.76        445.19        25.38 o                         
 -35   3   6       1417.06       1287.06        49.57 o                         
 -33   3   6       2241.28       2055.42        44.61 o                         
 -31   3   6       2053.39       2200.60        45.76 o                         
 -29   3   6       2068.53       2083.39        43.94 o                         
 -27   3   6       2089.14       1939.39        41.74 o                         
 -25   3   6       3008.04       2848.26        51.87 o                         
 -23   3   6       1856.70       1707.28        37.47 o                         
 -21   3   6       1376.72       1514.93        39.93 o                         
 -19   3   6       2035.28       2243.52        43.43 o                         
 -17   3   6        676.07        762.43        24.14 o                         
 -15   3   6        683.35        623.22        19.80 o                         
 -13   3   6       1258.28       1248.72        26.81 o                         
 -11   3   6        196.11        293.30        16.36 o                         
  -9   3   6        936.96       1245.85        29.32 o                         
  -7   3   6       3209.75       3662.31        64.39 o                         
  -5   3   6       6999.47       6801.57        94.52 o                         
  -3   3   6       8746.33       9083.88       118.50 o                         
  -1   3   6       5224.00       5680.25        81.45 o                         
   1   3   6       5761.36       6583.35        90.38 o                         
   3   3   6       3983.76       4707.18        63.20 o                         
   5   3   6       5310.00       5272.37        74.95 o                         
   7   3   6       3521.67       3401.16        48.05 o                         
   9   3   6        972.82        878.16        19.70 o                         
  11   3   6        371.80        485.61        17.00 o                         
  13   3   6         66.15        175.05        12.37 o                         
  15   3   6       1140.55       1120.19        29.22 o                         
  17   3   6       3522.60       3379.12        56.48 o                         
  19   3   6       2731.05       2674.36        48.76 o                         
  21   3   6        734.74        872.09        26.57 o                         
  23   3   6       1842.89       1955.17        41.37 o                         
  25   3   6       1975.47       1861.98        41.16 o                         
  27   3   6       3026.78       2889.22        54.72 o                         
  29   3   6       3681.46       3644.82        64.81 o                         
  31   3   6       2051.48       2034.67        46.18 o                         
  33   3   6       1349.00       1391.25        46.27 o                         
  35   3   6        370.99        431.49        27.16 o                         
  37   3   6       1103.74       1151.21        36.79 o                         
  39   3   6        573.84        601.04        30.91 o                         
  41   3   6        485.62        514.05        30.16 o                         
  43   3   6         72.94         57.39        14.99 o                         
  45   3   6         24.96         -5.41        14.10 o                         
 -44   4   6         96.07         72.29        16.12 o                         
 -42   4   6        284.75        297.99        24.73 o                         
 -40   4   6        820.20        866.03        54.78 o                         
 -38   4   6        792.56        814.92        32.87 o                         
 -36   4   6       1445.35       1468.83        40.77 o                         
 -34   4   6       1685.66       1717.40        80.72 o                         
 -32   4   6        751.17        849.96        43.16 o                         
 -30   4   6        349.53        367.97        25.26 o                         
 -28   4   6        405.87        464.85        24.60 o                         
 -26   4   6        518.83        493.56        24.28 o                         
 -24   4   6       1772.18       1831.91        41.81 o                         
 -22   4   6       3330.19       3288.40        58.62 o                         
 -20   4   6       1994.28       1924.88        41.51 o                         
 -18   4   6       1854.03       1964.99        41.40 o                         
 -16   4   6       3610.39       3917.70        64.28 o                         
 -14   4   6       2403.77       2346.39        41.16 o                         
 -12   4   6       1226.76       1131.68        27.15 o                         
 -10   4   6       1156.06       1334.72        29.04 o                         
  -8   4   6        640.96        652.75        20.57 o                         
  -6   4   6       1696.35       1667.48        36.30 o                         
  -4   4   6       4079.40       4279.78        66.43 o                         
  -2   4   6       5138.37       5485.80        94.45 o                         
   0   4   6       3971.76       4555.36        69.16 o                         
   2   4   6       3970.80       4136.06        64.02 o                         
   4   4   6        825.94        948.74        28.62 o                         
   6   4   6        149.99        245.79        24.34 o                         
   8   4   6       2393.30       2310.34        39.11 o                         
  10   4   6        906.20        874.93        22.00 o                         
  12   4   6       2134.87       2102.70        36.41 o                         
  14   4   6       5032.97       5084.98        76.05 o                         
  16   4   6       2823.04       2653.15        45.09 o                         
  18   4   6       2399.02       2305.06        40.25 o                         
  20   4   6       2409.67       2430.79        47.14 o                         
  22   4   6       1424.77       1411.00        35.27 o                         
  24   4   6        880.90        747.82        27.42 o                         
  26   4   6        613.43        618.44        26.54 o                         
  28   4   6        577.85        563.41        28.55 o                         
  30   4   6       1573.52       1450.54        43.00 o                         
  32   4   6       1314.67       1399.71        49.63 o                         
  34   4   6       1391.31       1415.51        40.11 o                         
  36   4   6        824.02        757.61        31.77 o                         
  38   4   6        835.25        741.75        44.46 o                         
  40   4   6        372.75        380.20        25.92 o                         
  42   4   6          5.61         -3.03        14.92 o                         
 -39   5   6        496.90        571.59        31.41 o                         
 -37   5   6        826.79        815.11        33.68 o                         
 -35   5   6        145.27        149.68        19.64 o                         
 -33   5   6        106.22        191.80        23.12 o                         
 -31   5   6        730.53        809.30        36.95 o                         
 -29   5   6        598.56        547.77        28.02 o                         
 -27   5   6        490.71        485.82        26.36 o                         
 -25   5   6        568.71        783.22        38.68 o                         
 -23   5   6        476.14        560.35        33.42 o                         
 -21   5   6       1209.93       1133.68        33.94 o                         
 -19   5   6       2023.38       1983.38        44.42 o                         
 -17   5   6       2068.05       2170.52        46.17 o                         
 -15   5   6       2068.79       2031.98        44.01 o                         
 -13   5   6       2824.92       2827.59        55.23 o                         
 -11   5   6       2525.32       2492.93        44.51 o                         
  -9   5   6       3152.24       3151.56        51.19 o                         
  -7   5   6       2966.58       3226.22        64.61 o                         
  -5   5   6        113.28        137.11        13.05 o                         
  -3   5   6         31.28        161.34        14.88 o                         
  -1   5   6       1217.24       1276.71        32.16 o                         
   1   5   6        621.62        545.20        24.62 o                         
   3   5   6        130.07        159.72        26.79 o                         
   5   5   6       1860.86       2204.84        48.19 o                         
   7   5   6       2325.24       2584.34        53.47 o                         
   9   5   6       2148.05       2125.73        47.32 o                         
  11   5   6       3082.96       3067.19        53.91 o                         
  13   5   6       2035.55       1942.26        37.94 o                         
  15   5   6       3010.49       2903.86        47.31 o                         
  17   5   6       1801.85       1784.05        35.42 o                         
  19   5   6        575.12        606.15        23.75 o                         
  21   5   6       1236.67       1103.14        38.92 o                         
  23   5   6       1829.13       1703.43        44.92 o                         
  25   5   6        633.86        672.60        55.18 o                         
  27   5   6        215.71        236.54        20.55 o                         
  29   5   6        514.00        602.58        34.57 o                         
  31   5   6        310.00        314.47        23.63 o                         
  33   5   6        199.26        151.36        18.97 o                         
  35   5   6        616.88        677.51        30.64 o                         
  37   5   6        564.73        507.40        27.75 o                         
 -34   6   6        181.66        194.66        20.95 o                         
 -32   6   6        239.73        244.71        22.35 o                         
 -30   6   6        433.69        471.31        29.57 o                         
 -28   6   6        909.13        895.42        35.11 o                         
 -26   6   6        427.17        439.70        28.91 o                         
 -24   6   6        319.15        422.94        27.04 o                         
 -22   6   6        409.27        487.74        27.78 o                         
 -20   6   6        392.55        394.49        26.63 o                         
 -18   6   6        746.31        687.07        37.09 o                         
 -16   6   6       1290.26       1229.56        40.71 o                         
 -14   6   6       1135.81       1232.52        38.60 o                         
 -12   6   6       1027.02       1175.64        34.93 o                         
 -10   6   6       1918.80       1977.38        45.03 o                         
  -8   6   6       1370.42       1360.77        36.65 o                         
  -6   6   6       1263.89       1329.07        35.70 o                         
  -4   6   6        582.91        756.01        28.06 o                         
  -2   6   6         93.61        167.36        16.76 o                         
   0   6   6         17.28         98.13        21.12 o                         
   2   6   6       1116.95       1224.79        37.91 o                         
   4   6   6       1580.78       1719.78        44.68 o                         
   6   6   6       1188.64       1278.10        38.03 o                         
   8   6   6       1248.79       1450.58        49.31 o                         
  10   6   6       1600.11       1467.46        40.90 o                         
  12   6   6       1663.38       1520.32        50.38 o                         
  14   6   6        830.27        894.07        30.20 o                         
  16   6   6        315.58        386.05        19.76 o                         
  18   6   6        382.70        403.01        27.06 o                         
  20   6   6        937.15        881.85        30.77 o                         
  22   6   6        894.48        820.06        27.12 o                         
  24   6   6        326.18        311.05        20.60 o                         
  26   6   6        611.25        613.02        26.06 o                         
  28   6   6        282.80        340.45        24.69 o                         
  30   6   6        175.59        114.93        16.91 o                         
  32   6   6        406.20        441.74        45.14 o                         
 -27   7   6        347.94        335.04        26.45 o                         
 -25   7   6        387.56        388.66        25.93 o                         
 -23   7   6        207.92        225.69        24.11 o                         
 -21   7   6        408.33        504.34        29.91 o                         
 -19   7   6        619.37        606.60        30.77 o                         
 -17   7   6        228.40        230.81        21.51 o                         
 -15   7   6         48.13         92.65        16.53 o                         
 -13   7   6        290.32        362.89        28.58 o                         
 -11   7   6        487.92        532.71        32.61 o                         
  -9   7   6        187.63        193.35        21.72 o                         
  -7   7   6        160.40        203.07        24.76 o                         
  -5   7   6        342.16        451.03        30.60 o                         
  -3   7   6       1257.34       1191.51        50.78 o                         
  -1   7   6       1380.41       1524.08        39.98 o                         
   1   7   6        712.79        869.76        31.37 o                         
   3   7   6        673.37        738.51        29.84 o                         
   5   7   6        277.84        330.31        23.27 o                         
   7   7   6        159.67        180.83        21.07 o                         
   9   7   6        407.43        431.98        29.59 o                         
  11   7   6        425.12        421.78        26.90 o                         
  13   7   6        322.49        276.55        23.82 o                         
  15   7   6        238.07        228.00        21.78 o                         
  17   7   6        370.74        434.62        28.94 o                         
  19   7   6        385.55        363.96        23.37 o                         
  21   7   6         76.10         77.24        25.46 o                         
  23   7   6        260.68        261.91        19.63 o                         
  25   7   6        446.76        429.69        28.41 o                         
 -16   8   6        154.08        135.92        27.10 o                         
 -14   8   6        124.09        137.91        26.11 o                         
 -12   8   6         14.25        -19.08        19.08 o                         
 -10   8   6          9.68         32.35        28.69 o                         
  -8   8   6        166.27        168.32        22.65 o                         
  -6   8   6        401.32        467.55        34.97 o                         
  -4   8   6        630.06        638.24        32.30 o                         
  -2   8   6        787.86        763.64        34.42 o                         
   0   8   6        623.40        589.63        32.79 o                         
   2   8   6        431.50        468.19        32.55 o                         
   4   8   6        329.27        435.32        27.98 o                         
   6   8   6        208.06        219.97        20.91 o                         
   8   8   6         37.04         45.98        22.49 o                         
  10   8   6         26.81         16.90        15.24 o                         
  12   8   6        151.04        145.79        16.83 o                         
  14   8   6        147.27        143.33        20.05 o                         
 -45   1   7        280.16        268.02        44.09 o                         
 -43   1   7        321.82        380.00        34.04 o                         
 -41   1   7        156.94        149.80        28.73 o                         
 -39   1   7         46.24         51.27        19.95 o                         
 -37   1   7          1.33         16.23        14.91 o                         
 -35   1   7         67.00         91.00        19.00 o                         
 -33   1   7        276.73        332.18        28.77 o                         
 -31   1   7        133.01        136.25        17.02 o                         
 -29   1   7         17.33         47.52        14.12 o                         
 -27   1   7         46.76         85.40        14.31 o                         
 -25   1   7         35.38         47.21        12.99 o                         
 -23   1   7        290.78        275.50        20.33 o                         
 -21   1   7        346.88        563.62        24.63 o                         
 -19   1   7         47.54         90.63        14.30 o                         
 -17   1   7        133.46        276.75        24.46 o                         
 -15   1   7         29.50         62.91         9.33 o                         
 -13   1   7         29.20         71.55        10.70 o                         
 -11   1   7         27.93         30.61         7.20 o                         
  -9   1   7        574.10        631.92        17.37 o                         
  -7   1   7       1701.88       1748.04        28.47 o                         
  -5   1   7        835.63        835.96        18.83 o                         
  -3   1   7        207.86        318.99        14.29 o                         
  -1   1   7       1486.25       1615.01        27.83 o                         
   1   1   7        336.64        356.69        14.80 o                         
   3   1   7        118.50        233.29        12.15 o                         
   5   1   7        187.30        390.28        13.97 o                         
   7   1   7        581.10        630.56        18.63 o                         
   9   1   7        263.94        273.46        15.55 o                         
  11   1   7        428.63        393.80        16.81 o                         
  13   1   7         30.25         13.66         8.01 o                         
  15   1   7       1344.97       1278.02        31.25 o                         
  17   1   7         31.31         45.19         9.76 o                         
  19   1   7       2285.00       2346.58        41.48 o                         
  21   1   7         43.70         88.71        11.71 o                         
  23   1   7         44.34         73.99        11.80 o                         
  25   1   7        471.51        530.55        22.23 o                         
  27   1   7        576.89        570.91        23.87 o                         
  29   1   7         62.47         74.97        13.34 o                         
  31   1   7         59.97         77.94        14.34 o                         
  33   1   7         47.63         70.22        23.27 o                         
  35   1   7        160.97        244.46        22.05 o                         
  37   1   7          2.96          7.26        13.93 o                         
  39   1   7         47.70        112.90        18.21 o                         
  41   1   7          0.19         33.32        14.66 o                         
  43   1   7         18.86         66.55        15.72 o                         
 -44   2   7         19.68         25.11        24.99 o                         
 -42   2   7          8.77         -5.95        33.15 o                         
 -40   2   7          2.49         40.89        18.75 o                         
 -38   2   7        104.10        110.16        20.21 o                         
 -36   2   7        160.17        175.90        21.04 o                         
 -34   2   7          4.43        -12.96        15.92 o                         
 -32   2   7         49.33         65.19        19.70 o                         
 -30   2   7        211.73        231.36        22.05 o                         
 -28   2   7          0.90          5.35         9.55 o                         
 -26   2   7        330.76        359.99        19.64 o                         
 -24   2   7         78.23         85.17        13.54 o                         
 -22   2   7         58.38         83.16        12.44 o                         
 -20   2   7         10.42         72.19        10.67 o                         
 -18   2   7        571.41        553.12        19.31 o                         
 -16   2   7        867.97        793.42        21.93 o                         
 -14   2   7        279.46        308.43        15.90 o                         
 -12   2   7         75.64         84.10        10.89 o                         
 -10   2   7         65.15        135.61        12.54 o                         
  -8   2   7         30.68         40.47        10.33 o                         
  -6   2   7        150.01        205.52        13.49 o                         
  -4   2   7         18.26         24.52         8.53 o                         
  -2   2   7         13.29         21.83         6.39 o                         
   0   2   7        108.90        148.22        12.47 o                         
   2   2   7         19.85         32.04         7.43 o                         
   4   2   7         61.17         57.51        10.08 o                         
   6   2   7         27.31         39.06         7.30 o                         
   8   2   7        337.98        350.87        14.14 o                         
  10   2   7        157.48        177.55        14.35 o                         
  12   2   7         44.27         62.15         8.93 o                         
  14   2   7         45.63        117.55        11.14 o                         
  16   2   7          7.89         41.53         9.04 o                         
  18   2   7        858.82        788.84        23.52 o                         
  20   2   7         62.01         49.64        11.33 o                         
  22   2   7         89.55         83.42        12.14 o                         
  24   2   7        253.28        284.84        18.49 o                         
  26   2   7          2.22         11.32        11.33 o                         
  28   2   7         15.98         39.50        12.81 o                         
  30   2   7          0.72         15.57        19.08 o                         
  32   2   7         60.23         62.77        15.55 o                         
  34   2   7        117.12        126.59        20.34 o                         
  36   2   7        228.71        271.60        23.15 o                         
  38   2   7         58.43         81.48        16.82 o                         
  40   2   7         31.34         16.39        13.72 o                         
  42   2   7         16.44          9.05        14.78 o                         
 -43   3   7        126.61        165.98        26.30 o                         
 -41   3   7         12.20         23.19        14.09 o                         
 -39   3   7          0.65        -14.00        14.00 o                         
 -37   3   7          0.25         13.48        16.38 o                         
 -35   3   7         56.00         75.66        16.10 o                         
 -33   3   7        295.37        278.47        20.75 o                         
 -31   3   7        223.61        247.30        20.31 o                         
 -29   3   7         55.58         52.16        15.10 o                         
 -27   3   7        127.10        153.70        16.74 o                         
 -25   3   7        144.29        183.31        17.08 o                         
 -23   3   7          0.10         21.12        10.06 o                         
 -21   3   7         88.08         98.23        14.15 o                         
 -19   3   7        271.70        316.58        20.00 o                         
 -17   3   7         54.86         70.54        11.69 o                         
 -15   3   7        259.05        257.70        16.17 o                         
 -13   3   7        156.81        158.56        13.15 o                         
 -11   3   7          7.82         33.65        10.25 o                         
  -9   3   7        158.28        223.42        16.80 o                         
  -7   3   7        492.97        523.68        20.83 o                         
  -5   3   7         50.48        178.79        20.25 o                         
  -3   3   7        308.93        309.39        15.85 o                         
  -1   3   7        218.26        278.10        16.05 o                         
   1   3   7        248.03        299.73        15.75 o                         
   3   3   7       1330.53       1297.15        38.09 o                         
   5   3   7        247.07        327.43        15.80 o                         
   7   3   7         29.87         55.37         8.14 o                         
   9   3   7        118.34        133.91        10.23 o                         
  11   3   7        187.64        245.28        13.59 o                         
  13   3   7          4.75         16.77         8.57 o                         
  15   3   7        182.78        203.54        14.77 o                         
  17   3   7        286.81        310.18        19.38 o                         
  19   3   7         43.87         46.80        11.35 o                         
  21   3   7        123.81        145.74        16.39 o                         
  23   3   7         86.98         78.41        13.28 o                         
  25   3   7         71.82        122.31        15.59 o                         
  27   3   7         94.80        124.22        22.49 o                         
  29   3   7         23.11         35.10        13.46 o                         
  31   3   7         12.07         47.87        16.74 o                         
  33   3   7        263.33        300.71        30.03 o                         
  35   3   7        248.67        308.91        24.80 o                         
  37   3   7          0.96         -1.91        13.67 o                         
  39   3   7        276.76        297.74        23.05 o                         
  41   3   7        120.72        158.90        20.59 o                         
 -40   4   7         31.97         35.55        27.71 o                         
 -38   4   7         57.40         75.68        16.08 o                         
 -36   4   7          1.67         34.06        16.35 o                         
 -34   4   7          0.20          7.81        14.44 o                         
 -32   4   7         14.74         27.78        13.86 o                         
 -30   4   7        142.47        172.05        18.80 o                         
 -28   4   7         78.24         68.59        15.29 o                         
 -26   4   7         20.18         33.03        13.32 o                         
 -24   4   7          5.93         17.05        13.87 o                         
 -22   4   7         16.93         16.51        12.22 o                         
 -20   4   7          0.90         16.49        11.16 o                         
 -18   4   7         71.49        116.93        17.00 o                         
 -16   4   7        172.25        181.57        17.31 o                         
 -14   4   7        247.25        266.52        17.66 o                         
 -12   4   7         20.04         27.42         9.66 o                         
 -10   4   7         75.96         74.06        11.42 o                         
  -8   4   7        418.58        383.35        20.76 o                         
  -6   4   7         25.11         61.16        11.13 o                         
  -4   4   7         59.86        123.00        12.65 o                         
  -2   4   7         59.52         90.96        12.34 o                         
   0   4   7        290.12        289.59        19.14 o                         
   2   4   7        168.18        210.28        16.00 o                         
   4   4   7        426.01        532.53        21.02 o                         
   6   4   7          1.04         47.25        11.15 o                         
   8   4   7         52.50         75.44        11.07 o                         
  10   4   7        104.42        130.60        12.91 o                         
  12   4   7          0.47         31.46        11.14 o                         
  14   4   7        107.41        131.38        14.49 o                         
  16   4   7          0.29         18.68         8.00 o                         
  18   4   7         24.73         53.80        10.94 o                         
  20   4   7          8.02         20.00        11.30 o                         
  22   4   7         22.49         34.16        14.16 o                         
  24   4   7          0.07        -10.89        10.89 o                         
  26   4   7         57.29         61.20        13.88 o                         
  28   4   7         77.40        106.82        15.89 o                         
  30   4   7        180.22        212.17        19.94 o                         
  32   4   7          0.01         13.07        13.86 o                         
  34   4   7        142.49        160.74        22.88 o                         
  36   4   7          1.09        -15.95        17.67 o                         
  38   4   7         46.27         51.33        18.04 o                         
 -35   5   7        119.49        137.00        22.36 o                         
 -33   5   7         52.70         23.37        14.77 o                         
 -31   5   7         14.62         -0.04        13.94 o                         
 -29   5   7          2.16         -4.25        13.57 o                         
 -27   5   7         20.56         39.73        14.63 o                         
 -25   5   7         41.39         41.08        16.13 o                         
 -23   5   7         29.27         44.47        14.81 o                         
 -21   5   7         25.10         25.94        13.06 o                         
 -19   5   7        216.27        256.90        22.61 o                         
 -17   5   7        405.91        492.55        34.67 o                         
 -15   5   7        223.57        247.53        19.99 o                         
 -13   5   7          4.13         25.74        11.45 o                         
 -11   5   7         94.89        137.35        14.34 o                         
  -9   5   7          0.54          9.71        10.11 o                         
  -7   5   7         14.63          4.63        10.20 o                         
  -5   5   7        129.18        165.74        15.03 o                         
  -3   5   7         32.07         94.41        13.19 o                         
  -1   5   7         32.76         57.91        12.33 o                         
   1   5   7        634.63        680.69        30.01 o                         
   3   5   7        440.89        456.49        25.23 o                         
   5   5   7         38.17         30.05        16.65 o                         
   7   5   7         40.83         46.10        15.02 o                         
   9   5   7        101.10        131.37        17.03 o                         
  11   5   7         71.59         75.89        13.45 o                         
  13   5   7         11.00         28.06        12.69 o                         
  15   5   7        251.12        308.75        18.36 o                         
  17   5   7        248.49        314.74        18.25 o                         
  19   5   7         26.05         25.11        10.55 o                         
  21   5   7         40.76         38.22        17.90 o                         
  23   5   7         69.17        102.52        15.02 o                         
  25   5   7          4.34         11.06        13.70 o                         
  27   5   7         24.66         36.04        14.02 o                         
  29   5   7          9.09         10.43        15.28 o                         
  31   5   7         10.52         34.36        13.61 o                         
  33   5   7          6.80         15.98        13.60 o                         
 -30   6   7         70.87         79.69        21.91 o                         
 -28   6   7        109.08         97.63        15.58 o                         
 -26   6   7         79.53         83.85        16.29 o                         
 -24   6   7         70.05         77.64        15.96 o                         
 -22   6   7         53.45         58.79        15.59 o                         
 -20   6   7          1.95          0.42        13.67 o                         
 -18   6   7         35.65         20.94        14.47 o                         
 -16   6   7          5.66         12.36        14.40 o                         
 -14   6   7         39.13         81.76        15.71 o                         
 -12   6   7         21.50         45.83        14.62 o                         
 -10   6   7          3.62         14.71        13.86 o                         
  -8   6   7          6.24          7.88        12.25 o                         
  -6   6   7        209.35        259.96        18.91 o                         
  -4   6   7          2.56         11.44        12.37 o                         
  -2   6   7          0.11         27.97        14.32 o                         
   0   6   7         76.96         82.05        20.15 o                         
   2   6   7          1.04         10.03        13.34 o                         
   4   6   7          2.69         36.55        14.16 o                         
   6   6   7         34.44         43.88        15.80 o                         
   8   6   7        288.28        323.61        32.98 o                         
  10   6   7        164.07        145.25        22.42 o                         
  12   6   7         16.95         30.33        16.89 o                         
  14   6   7          2.53          4.09        14.54 o                         
  16   6   7          1.24          8.75        10.96 o                         
  18   6   7         17.04         36.60        11.35 o                         
  20   6   7         82.30        104.15        14.25 o                         
  22   6   7         24.98         38.96        14.61 o                         
  24   6   7         40.42         52.69        16.55 o                         
  26   6   7          1.49         -4.57        11.73 o                         
 -21   7   7         41.18         48.60        15.40 o                         
 -19   7   7          9.39          0.03        14.35 o                         
 -17   7   7         65.13         57.43        15.06 o                         
 -15   7   7        102.30         99.10        17.94 o                         
 -13   7   7          2.38         28.93        15.72 o                         
 -11   7   7        120.63        159.54        25.59 o                         
  -9   7   7         98.24         58.79        17.86 o                         
  -7   7   7         24.76         30.70        16.45 o                         
  -5   7   7         51.37         33.14        15.98 o                         
  -3   7   7        112.15         98.89        16.66 o                         
  -1   7   7         20.80         16.85        17.33 o                         
   1   7   7         12.71         27.07        14.56 o                         
   3   7   7          8.81          7.89        13.89 o                         
   5   7   7          5.72          1.36        13.68 o                         
   7   7   7          5.54          8.42        17.53 o                         
   9   7   7        122.53        194.55        24.99 o                         
  11   7   7        102.98         97.98        22.46 o                         
  13   7   7          1.50         25.61        17.25 o                         
  15   7   7          8.78         -3.86        21.80 o                         
  17   7   7         43.47         23.55        17.53 o                         
 -42   0   8        814.45        804.06        72.60 o                         
 -40   0   8       1867.43       1694.83       101.92 o                         
 -38   0   8       1661.07       1513.33        97.73 o                         
 -36   0   8        894.80        996.74        80.98 o                         
 -34   0   8        211.26        161.96        44.68 o                         
 -32   0   8         52.95         26.53        32.11 o                         
 -30   0   8        238.85        215.01        46.07 o                         
 -28   0   8       2194.25       1961.50        96.34 o                         
 -26   0   8       1509.27       1253.53        75.39 o                         
 -24   0   8        114.02         87.96        33.51 o                         
 -22   0   8       2901.14       2594.24        62.35 o                         
 -20   0   8       3361.51       3009.07       159.41 o                         
 -18   0   8       3175.89       3184.93        70.86 o                         
 -16   0   8       3122.44       3074.88       112.65 o                         
 -14   0   8       1508.06       1743.51       118.10 o                         
 -12   0   8       2057.91       2427.45        73.99 o                         
 -10   0   8       2509.10       2450.90        58.87 o                         
  -8   0   8       3711.68       3575.45        75.85 o                         
  -6   0   8       3169.05       2907.56        64.85 o                         
  -4   0   8       3766.44       3586.31        63.39 o                         
  -2   0   8        855.67        726.69        25.98 o                         
   0   0   8        193.91        369.36        26.66 o                         
   2   0   8        809.64       1169.05        37.05 o                         
   4   0   8        747.11        966.14        42.48 o                         
   6   0   8       1028.65       1245.50        39.25 o                         
   8   0   8       3738.33       3579.84        78.34 o                         
  10   0   8       7196.64       6844.82       124.84 o                         
  12   0   8       2704.25       2453.58        60.48 o                         
  14   0   8       5950.67       5863.26       112.70 o                         
  16   0   8       5701.67       5470.60       107.90 o                         
  18   0   8       1704.10       1710.88        51.05 o                         
  20   0   8       1123.81       1234.02        43.70 o                         
  22   0   8        426.01        409.92        34.42 o                         
  24   0   8       1155.78       1320.06        47.76 o                         
  26   0   8        689.21        733.88        59.08 o                         
  28   0   8        413.23        381.88        40.25 o                         
  30   0   8        475.72        463.99        37.38 o                         
  32   0   8       2246.40       2333.04        76.75 o                         
  34   0   8       1444.68       1477.03        57.59 o                         
  36   0   8         86.89         65.49        32.94 o                         
  38   0   8        604.79        630.00        39.86 o                         
 -41   1   8        615.35        521.96        32.35 o                         
 -39   1   8        503.41        456.57        43.44 o                         
 -37   1   8        802.71        772.85        52.38 o                         
 -35   1   8        858.82        741.42        47.31 o                         
 -33   1   8       1026.41        976.31        36.15 o                         
 -31   1   8        993.97        905.49        39.76 o                         
 -29   1   8        687.57        681.49        29.73 o                         
 -27   1   8        343.37        446.48        49.89 o                         
 -25   1   8       1771.49       1604.83        43.15 o                         
 -23   1   8       1475.40       1244.58        37.06 o                         
 -21   1   8        788.21        778.85        27.27 o                         
 -19   1   8       2278.16       2229.65        40.32 o                         
 -17   1   8       1893.85       1772.53        55.68 o                         
 -15   1   8       2313.74       2393.75        65.19 o                         
 -13   1   8       2307.23       2271.07        45.49 o                         
 -11   1   8       2374.30       2128.95        38.04 o                         
  -9   1   8       1879.15       1764.87        30.56 o                         
  -7   1   8       3074.46       3140.64        44.52 o                         
  -5   1   8       2020.65       2053.34        33.63 o                         
  -3   1   8        454.60        632.40        26.63 o                         
  -1   1   8       1799.92       1873.15        35.20 o                         
   1   1   8       2306.91       2250.15        35.68 o                         
   3   1   8       2783.86       2816.20        42.16 o                         
   5   1   8       2058.04       2019.06        41.20 o                         
   7   1   8       1180.94       1136.84        26.43 o                         
   9   1   8       1038.92       1190.44        27.89 o                         
  11   1   8       4105.18       4095.44        60.31 o                         
  13   1   8       3970.16       3697.36        56.41 o                         
  15   1   8       1146.53       1118.12        28.30 o                         
  17   1   8       2191.28       2260.33        41.94 o                         
  19   1   8       1467.58       1314.19        31.82 o                         
  21   1   8       1826.84       1803.65        38.22 o                         
  23   1   8       1487.15       1475.01        35.45 o                         
  25   1   8       1173.33       1080.03        35.56 o                         
  27   1   8        748.53        714.56        32.55 o                         
  29   1   8        600.21        590.92        27.64 o                         
  31   1   8        851.75        808.73        29.98 o                         
  33   1   8        382.53        332.66        23.05 o                         
  35   1   8       1167.61       1091.18        36.69 o                         
  37   1   8       1004.09        913.82        44.86 o                         
  39   1   8        864.04        829.74        33.96 o                         
 -40   2   8        211.51        168.95        24.01 o                         
 -38   2   8        253.46        208.69        23.13 o                         
 -36   2   8        511.73        478.21        43.73 o                         
 -34   2   8       1105.44        970.21        38.33 o                         
 -32   2   8       1703.40       1555.13        55.42 o                         
 -30   2   8       1785.15       1591.19        45.68 o                         
 -28   2   8       1119.47       1055.12        38.13 o                         
 -26   2   8        873.42        857.56        44.24 o                         
 -24   2   8        731.15        709.74        27.17 o                         
 -22   2   8        668.81        739.97        44.09 o                         
 -20   2   8        508.41        511.70        35.47 o                         
 -18   2   8        623.53        581.94        26.39 o                         
 -16   2   8        844.41        829.76        24.27 o                         
 -14   2   8       1476.91       1313.67        30.45 o                         
 -12   2   8       1579.89       1477.59        40.20 o                         
 -10   2   8       2041.98       1903.50        54.61 o                         
  -8   2   8       1120.93       1211.20        41.44 o                         
  -4   2   8       1956.82       2228.26        55.18 o                         
  -2   2   8       3267.01       3365.06        47.71 o                         
   0   2   8       3050.63       3107.87        44.39 o                         
   2   2   8       2979.74       2816.69        43.20 o                         
   4   2   8       2798.70       2524.22        43.08 o                         
   6   2   8       2822.89       2671.44        44.52 o                         
   8   2   8       1504.79       1534.48        28.74 o                         
  10   2   8        216.26        313.04        26.54 o                         
  12   2   8         73.86         82.39        10.35 o                         
  14   2   8        517.06        540.31        21.44 o                         
  16   2   8        380.81        408.46        23.62 o                         
  18   2   8       1440.17       1377.24        32.68 o                         
  20   2   8       1661.69       1603.02        35.68 o                         
  22   2   8       1600.56       1571.06        43.17 o                         
  24   2   8       1769.47       1646.64        45.47 o                         
  26   2   8       1436.08       1321.51        38.66 o                         
  28   2   8       1525.89       1476.47        51.59 o                         
  30   2   8        429.81        415.18        25.33 o                         
  32   2   8        585.20        575.29        29.21 o                         
  34   2   8        811.08        705.35        42.93 o                         
  36   2   8        998.44        886.07        33.74 o                         
  38   2   8        578.64        449.51        31.22 o                         
 -37   3   8        257.95        189.73        19.86 o                         
 -35   3   8        373.50        278.68        22.67 o                         
 -33   3   8        528.33        569.51        31.40 o                         
 -31   3   8        484.90        562.58        27.12 o                         
 -29   3   8        935.70        860.55        40.13 o                         
 -27   3   8       1490.27       1257.53        36.68 o                         
 -25   3   8        947.56        895.04        30.16 o                         
 -23   3   8        895.37        900.38        33.06 o                         
 -21   3   8        842.67        704.65        31.11 o                         
 -19   3   8        218.27        192.24        17.10 o                         
 -17   3   8        321.51        287.42        17.89 o                         
 -15   3   8        587.52        485.51        20.49 o                         
 -13   3   8        482.12        511.31        26.43 o                         
 -11   3   8        367.85        470.88        25.17 o                         
  -9   3   8        240.62        375.96        20.37 o                         
  -7   3   8       1290.87       1226.95        32.15 o                         
  -5   3   8       2282.24       2107.09        39.24 o                         
  -3   3   8       2915.30       2795.97        51.00 o                         
  -1   3   8       2008.25       2082.73        44.59 o                         
   1   3   8        992.49       1176.09        28.78 o                         
   3   3   8       1088.10       1209.44        31.67 o                         
   5   3   8        809.08        839.15        23.56 o                         
   7   3   8       1783.88       1603.45        32.83 o                         
   9   3   8       1606.04       1413.73        31.11 o                         
  11   3   8        295.44        324.86        22.02 o                         
  13   3   8         18.95         23.50         9.18 o                         
  15   3   8        379.03        349.28        18.77 o                         
  17   3   8        642.63        575.83        23.12 o                         
  19   3   8        676.15        624.80        26.60 o                         
  21   3   8        793.61        793.47        26.93 o                         
  23   3   8        384.81        340.28        22.16 o                         
  25   3   8        778.37        717.84        30.30 o                         
  27   3   8       1026.91        986.40        38.69 o                         
  29   3   8       2185.13       2101.29        50.03 o                         
  31   3   8       1375.67       1255.34        38.15 o                         
  33   3   8        651.18        597.95        29.09 o                         
  35   3   8        210.34        205.58        19.82 o                         
 -34   4   8        215.69        202.69        22.77 o                         
 -32   4   8        193.30        199.97        23.18 o                         
 -30   4   8        125.51        133.91        17.67 o                         
 -28   4   8         53.82         31.17        14.49 o                         
 -26   4   8        440.85        432.76        26.68 o                         
 -24   4   8       1416.49       1227.99        36.93 o                         
 -22   4   8       1241.62       1104.75        34.67 o                         
 -20   4   8        934.30        833.36        29.79 o                         
 -18   4   8        675.73        613.05        29.32 o                         
 -16   4   8        183.34        170.68        31.84 o                         
 -14   4   8        336.67        436.70        23.26 o                         
 -12   4   8        580.03        599.05        31.00 o                         
 -10   4   8        451.48        475.66        21.08 o                         
  -8   4   8        608.52        595.64        24.63 o                         
  -6   4   8       1081.42        947.73        29.83 o                         
  -4   4   8        677.17        662.60        30.33 o                         
  -2   4   8        589.10        708.63        26.09 o                         
   0   4   8       1425.48       1306.23        37.46 o                         
   2   4   8        268.11        284.81        32.45 o                         
   4   4   8        310.36        419.62        22.48 o                         
   6   4   8        672.97        710.50        26.75 o                         
   8   4   8        307.88        357.30        22.19 o                         
  10   4   8       1122.78       1011.83        35.08 o                         
  12   4   8       1722.79       1460.63        51.62 o                         
  14   4   8       1137.79       1035.62        35.64 o                         
  16   4   8        637.06        533.06        24.91 o                         
  18   4   8        339.41        340.33        21.64 o                         
  20   4   8        142.31        115.36        15.07 o                         
  22   4   8        318.14        331.25        35.71 o                         
  24   4   8        315.37        311.67        22.59 o                         
  26   4   8        504.43        448.50        27.26 o                         
  28   4   8        638.65        557.48        27.10 o                         
  30   4   8        671.36        573.21        28.72 o                         
  32   4   8        410.89        365.54        42.89 o                         
 -29   5   8        264.63        256.70        22.51 o                         
 -27   5   8        209.64        180.25        20.02 o                         
 -25   5   8         85.18         82.22        15.91 o                         
 -23   5   8        162.23        180.07        19.70 o                         
 -21   5   8        532.71        478.01        27.58 o                         
 -19   5   8        826.96        764.76        31.03 o                         
 -17   5   8       1263.65       1180.78        35.47 o                         
 -15   5   8       1167.28       1070.21        35.30 o                         
 -13   5   8        387.95        304.61        28.95 o                         
 -11   5   8        839.44        755.15        30.64 o                         
  -9   5   8       1261.82       1193.05        35.04 o                         
  -7   5   8        189.31        199.02        19.10 o                         
  -5   5   8         31.19         62.28        16.05 o                         
  -3   5   8        377.74        349.95        32.85 o                         
  -1   5   8        229.62        241.53        23.32 o                         
   1   5   8        194.08        187.41        16.74 o                         
   3   5   8        685.51        591.22        25.50 o                         
   5   5   8        568.14        511.23        32.67 o                         
   7   5   8        861.63        823.51        38.89 o                         
   9   5   8        574.11        545.59        38.10 o                         
  11   5   8        411.71        339.96        34.46 o                         
  13   5   8       1140.88       1108.77        77.79 o                         
  15   5   8       1194.08       1073.32        30.52 o                         
  17   5   8        500.14        410.87        21.01 o                         
  19   5   8        502.87        430.86        27.89 o                         
  21   5   8        848.71        855.10        38.46 o                         
  23   5   8        370.25        305.01        23.02 o                         
  25   5   8        174.67        128.08        16.63 o                         
  27   5   8        158.26        155.64        19.13 o                         
 -22   6   8         42.73         62.45        14.94 o                         
 -20   6   8        102.94        114.26        16.97 o                         
 -18   6   8        561.54        549.27        29.66 o                         
 -16   6   8        844.20        793.69        31.76 o                         
 -14   6   8       1080.98        978.50        34.24 o                         
 -12   6   8        804.58        763.70        33.62 o                         
 -10   6   8        277.82        247.04        21.32 o                         
  -8   6   8        695.92        703.00        27.22 o                         
  -6   6   8        861.43        872.92        29.49 o                         
  -4   6   8        189.86        171.11        19.01 o                         
  -2   6   8         57.58         61.03        14.11 o                         
   0   6   8        256.36        271.23        25.13 o                         
   2   6   8        613.36        669.67        39.74 o                         
   4   6   8        706.56        737.00        56.23 o                         
   6   6   8        514.25        513.62        33.78 o                         
   8   6   8        432.29        297.23        29.09 o                         
  10   6   8        552.86        564.05        62.49 o                         
  12   6   8        599.59        535.41        29.76 o                         
  14   6   8        371.31        343.74        29.76 o                         
  16   6   8        292.08        270.95        21.28 o                         
  18   6   8        792.79        708.20        41.67 o                         
 -35   1   9        139.47        101.88        26.96 o                         
 -33   1   9        186.86        180.83        21.11 o                         
 -31   1   9         52.18         40.39        18.54 o                         
 -29   1   9         75.88         67.31        16.61 o                         
 -27   1   9        256.76        268.18        24.04 o                         
 -25   1   9        118.52        111.31        30.83 o                         
 -23   1   9          8.40         19.15        13.91 o                         
 -21   1   9         31.69         84.53        19.61 o                         
 -19   1   9          1.45         -3.02        13.01 o                         
 -17   1   9        270.37        301.53        20.02 o                         
 -15   1   9        416.35        401.70        21.79 o                         
 -13   1   9        153.75        167.31        17.13 o                         
 -11   1   9          0.01         23.97         9.64 o                         
  -9   1   9          6.67         10.41         9.14 o                         
  -7   1   9          0.46          4.56         9.26 o                         
  -5   1   9        155.22        193.65        15.89 o                         
  -3   1   9        572.17        632.96        19.09 o                         
  -1   1   9        909.45        946.80        23.38 o                         
   1   1   9        904.40        951.99        23.27 o                         
   3   1   9        127.56        186.05        12.94 o                         
   5   1   9          9.61         15.65        11.03 o                         
   7   1   9        326.84        362.49        19.25 o                         
   9   1   9          2.94         23.67        10.17 o                         
  11   1   9        228.78        321.17        19.02 o                         
  13   1   9        351.44        387.51        22.16 o                         
  15   1   9        192.29        256.63        21.68 o                         
  17   1   9         44.20         64.67        12.03 o                         
  19   1   9         13.51         32.99        12.98 o                         
  21   1   9         77.52         99.81        14.53 o                         
  23   1   9         25.28         36.66        18.61 o                         
  25   1   9        132.21        153.28        17.22 o                         
  27   1   9        152.62        153.55        17.45 o                         
  29   1   9         67.14         42.84        12.98 o                         
  31   1   9        151.51        148.29        16.78 o                         
  33   1   9        297.19        357.45        24.14 o                         
 -34   2   9          0.52          8.25        16.32 o                         
 -32   2   9        291.48        270.12        23.77 o                         
 -30   2   9        572.00        507.28        30.16 o                         
 -28   2   9        138.69        163.20        21.35 o                         
 -26   2   9          0.12         35.66        22.89 o                         
 -24   2   9         12.02         -6.18        16.52 o                         
 -22   2   9         44.88         51.16        15.35 o                         
 -20   2   9          1.32         -2.48        12.75 o                         
 -18   2   9          0.95          7.44         9.65 o                         
 -16   2   9         43.38         56.56        11.48 o                         
 -14   2   9        139.04        131.64        14.05 o                         
 -12   2   9          6.73         25.11        14.31 o                         
 -10   2   9          3.48         18.72        12.36 o                         
  -8   2   9         45.64         70.97        13.54 o                         
  -6   2   9        227.11        260.42        19.04 o                         
  -4   2   9        152.82        188.58        18.63 o                         
  -2   2   9        161.30        200.11        13.69 o                         
   0   2   9        196.73        252.44        15.44 o                         
   2   2   9        258.73        357.08        18.16 o                         
   4   2   9        261.78        312.04        19.15 o                         
   6   2   9        107.46        119.39        13.33 o                         
   8   2   9          6.80         21.80        11.37 o                         
  10   2   9        298.00        324.22        21.79 o                         
  12   2   9         17.67          5.73        13.30 o                         
  14   2   9          2.52        -10.31        10.31 o                         
  16   2   9        232.63        295.38        24.87 o                         
  18   2   9         13.45         25.00        11.82 o                         
  20   2   9        109.50        100.76        17.00 o                         
  22   2   9         69.90         92.25        14.40 o                         
  24   2   9         81.06         42.20        13.83 o                         
  26   2   9         87.01         93.28        14.88 o                         
  28   2   9        141.06        125.56        17.87 o                         
  30   2   9        204.91        211.69        20.60 o                         
 -31   3   9         33.81         30.02        16.96 o                         
 -29   3   9          0.03        -12.74        12.74 o                         
 -27   3   9         24.44         29.72        16.02 o                         
 -25   3   9         35.98         12.99        13.48 o                         
 -23   3   9          0.29          2.86        12.22 o                         
 -21   3   9          0.00         -3.23        13.98 o                         
 -19   3   9         22.03         24.32        12.40 o                         
 -17   3   9         67.13         62.32        13.04 o                         
 -15   3   9        192.13        205.31        17.74 o                         
 -13   3   9         68.81        115.93        19.14 o                         
 -11   3   9         45.36         86.87        16.00 o                         
  -9   3   9        180.47        218.03        21.30 o                         
  -7   3   9         22.93         20.06        13.27 o                         
  -5   3   9        133.06        111.77        15.79 o                         
  -3   3   9          9.73         12.83        11.36 o                         
  -1   3   9          1.64          4.39        11.56 o                         
   1   3   9         16.17         25.53        14.71 o                         
   3   3   9          0.67         27.26        13.48 o                         
   5   3   9          1.64         21.71        13.96 o                         
   7   3   9         32.61         24.71        10.74 o                         
   9   3   9        118.88        122.19        14.33 o                         
  11   3   9         97.19        119.05        17.63 o                         
  13   3   9          2.79         -2.20         9.36 o                         
  15   3   9          9.36         10.13        10.88 o                         
  17   3   9        106.68        148.55        15.41 o                         
  19   3   9         29.67         54.64        13.78 o                         
  21   3   9         37.09         58.24        13.26 o                         
  23   3   9         21.48         20.05        13.83 o                         
  25   3   9          0.47         -3.52        14.17 o                         
  27   3   9          4.46        -15.96        15.96 o                         
 -26   4   9         10.87         34.17        13.32 o                         
 -24   4   9          4.65         -5.78        14.40 o                         
 -22   4   9         36.75         22.54        15.47 o                         
 -20   4   9         24.24         31.93        15.92 o                         
 -18   4   9         29.95         44.85        14.83 o                         
 -16   4   9         73.66         78.24        15.60 o                         
 -14   4   9        302.14        299.86        20.12 o                         
 -12   4   9        231.40        269.50        22.48 o                         
 -10   4   9          1.14         -2.83        12.90 o                         
  -8   4   9        104.07         91.30        14.38 o                         
  -6   4   9          7.57          2.23        16.81 o                         
  -4   4   9         26.03         96.59        18.87 o                         
  -2   4   9        270.54        308.90        24.55 o                         
   0   4   9        310.44        347.55        25.91 o                         
   2   4   9        113.98        155.19        18.30 o                         
   4   4   9         29.46         28.12        14.18 o                         
   6   4   9          0.05          7.67        12.18 o                         
   8   4   9          4.79          6.94        13.68 o                         
  10   4   9         93.23        108.73        21.15 o                         
  12   4   9        200.82        203.35        18.65 o                         
  14   4   9        335.17        367.79        26.40 o                         
  16   4   9        140.80        144.85        15.76 o                         
  18   4   9          7.17        -10.48        10.48 o                         
  20   4   9          2.39         -8.87        17.54 o                         
  22   4   9         61.83         26.12        13.92 o                         
  24   4   9         12.76         50.89        14.30 o                         
 -19   5   9         26.93         22.33        14.15 o                         
 -17   5   9        108.46         95.68        18.22 o                         
 -15   5   9          6.39          8.78        13.64 o                         
 -13   5   9         40.91         33.69        13.44 o                         
 -11   5   9         28.35         35.79        11.86 o                         
  -9   5   9         32.41         17.00        11.48 o                         
  -7   5   9          6.93         12.55        12.28 o                         
  -5   5   9          9.94         19.89        12.62 o                         
  -3   5   9         76.39         65.02        15.41 o                         
  -1   5   9         15.31         25.15        12.92 o                         
   1   5   9         87.80         81.41        15.66 o                         
   3   5   9         13.54          7.65        15.86 o                         
   5   5   9          1.14         35.85        16.50 o                         
   7   5   9         15.82         23.36        17.38 o                         
   9   5   9          3.90         -5.24        14.23 o                         
  11   5   9         43.42         63.23        17.94 o                         
  13   5   9          4.25         34.27        17.70 o                         
  15   5   9         15.40         35.43        19.90 o                         
  17   5   9         72.17         85.47        13.48 o                         
 -28   0  10        730.77        690.13        60.66 o                         
 -26   0  10        369.10        440.13        59.34 o                         
 -24   0  10        397.20        368.18        40.75 o                         
 -22   0  10        185.09        144.44        33.39 o                         
 -20   0  10        327.46        313.25        50.23 o                         
 -18   0  10        501.67        437.79        26.25 o                         
 -16   0  10        678.92        605.41        28.19 o                         
 -14   0  10        593.61        464.90        30.96 o                         
 -12   0  10        655.23        630.13        39.76 o                         
 -10   0  10        259.51        326.98        27.71 o                         
  -8   0  10        299.80        259.26        34.00 o                         
  -6   0  10        957.13        950.98        39.16 o                         
  -4   0  10        762.92        754.19        35.91 o                         
  -2   0  10        843.53        890.78        54.99 o                         
   0   0  10       1197.35       1227.84        51.49 o                         
   2   0  10        856.17        920.32        31.70 o                         
   4   0  10        234.19        279.10        24.63 o                         
   6   0  10       1076.21        995.60        50.32 o                         
   8   0  10        847.34        781.24        37.06 o                         
  10   0  10        139.87        123.57        21.24 o                         
  12   0  10        458.59        430.65        31.25 o                         
  14   0  10        504.38        524.96        34.69 o                         
  16   0  10        731.12        669.69        47.97 o                         
  18   0  10        465.63        463.22        33.99 o                         
  20   0  10        480.77        436.56        32.77 o                         
  22   0  10        759.31        690.89        53.23 o                         
  24   0  10       1005.18       1033.69        50.18 o                         
 -27   1  10        617.95        534.50        30.33 o                         
 -25   1  10        438.42        332.56        29.77 o                         
 -23   1  10        423.35        463.02        41.01 o                         
 -21   1  10        482.69        430.60        27.78 o                         
 -19   1  10        486.45        473.47        27.06 o                         
 -17   1  10        497.91        549.22        24.81 o                         
 -15   1  10        603.74        546.42        23.98 o                         
 -13   1  10        388.61        357.23        23.97 o                         
 -11   1  10        324.87        311.73        24.50 o                         
  -9   1  10       1217.29       1174.07        38.30 o                         
  -7   1  10       1078.26       1089.13        30.14 o                         
  -5   1  10        758.89        771.20        22.92 o                         
  -3   1  10        580.03        526.37        25.08 o                         
  -1   1  10        470.71        450.34        23.53 o                         
   1   1  10        756.53        839.31        26.28 o                         
   3   1  10       1431.27       1353.33        31.96 o                         
   5   1  10        730.65        755.91        30.27 o                         
   7   1  10        138.17        161.66        15.07 o                         
   9   1  10        648.74        610.47        26.48 o                         
  11   1  10        648.36        598.51        24.44 o                         
  13   1  10        751.28        693.04        28.50 o                         
  15   1  10        725.18        682.57        26.14 o                         
  17   1  10        573.20        563.07        26.19 o                         
  19   1  10        536.95        528.83        24.77 o                         
  21   1  10        478.56        465.26        24.88 o                         
  23   1  10        567.09        571.37        35.68 o                         
 -26   2  10        419.54        355.39        34.05 o                         
 -24   2  10        545.03        481.14        30.80 o                         
 -22   2  10        668.27        575.81        31.02 o                         
 -20   2  10        724.37        630.58        31.74 o                         
 -18   2  10        684.50        610.34        31.63 o                         
 -16   2  10        458.45        451.39        22.53 o                         
 -14   2  10        405.98        450.57        24.66 o                         
 -12   2  10       1292.34       1277.62        30.07 o                         
 -10   2  10       1176.04       1111.40        35.36 o                         
  -8   2  10        698.32        786.70        27.12 o                         
  -6   2  10        780.89        784.32        27.20 o                         
  -4   2  10        873.50        834.41        26.93 o                         
  -2   2  10        883.75        873.32        24.68 o                         
   0   2  10        520.00        533.86        20.47 o                         
   2   2  10        413.91        425.94        25.62 o                         
   4   2  10        656.52        599.65        23.21 o                         
   6   2  10       1071.78       1082.79        40.30 o                         
   8   2  10        751.68        814.96        39.58 o                         
  10   2  10        947.87        832.81        54.01 o                         
  12   2  10        853.49        751.55        27.85 o                         
  14   2  10        636.31        601.38        25.14 o                         
  16   2  10        777.19        786.40        28.06 o                         
  18   2  10        622.44        586.56        27.99 o                         
  20   2  10        625.54        608.82        26.17 o                         
  22   2  10        321.73        320.89        23.58 o                         
 -21   3  10        584.64        563.59        27.66 o                         
 -19   3  10        573.19        457.20        31.25 o                         
 -17   3  10        741.48        693.68        29.60 o                         
 -15   3  10       1312.22       1272.97        33.99 o                         
 -13   3  10       1280.60       1274.80        33.80 o                         
 -11   3  10        806.11        894.49        28.28 o                         
  -9   3  10        479.84        452.86        36.81 o                         
  -7   3  10        404.78        421.68        26.11 o                         
  -5   3  10        707.00        727.77        27.12 o                         
  -3   3  10        766.57        866.11        31.69 o                         
  -1   3  10       1195.18       1177.45        42.29 o                         
   1   3  10        883.86        845.19        31.30 o                         
   3   3  10        367.82        399.92        24.59 o                         
   5   3  10        636.05        642.89        29.13 o                         
   7   3  10       1543.68       1337.95        36.61 o                         
   9   3  10       1507.85       1443.47        38.55 o                         
  11   3  10        846.01        889.54        33.27 o                         
  13   3  10        628.94        604.96        38.59 o                         
  15   3  10        386.65        324.21        19.88 o                         
  17   3  10        658.60        664.03        37.99 o                         
 -14   4  10        702.93        623.72        26.26 o                         
 -12   4  10        492.65        493.13        23.94 o                         
 -10   4  10        543.70        571.19        24.48 o                         
  -8   4  10        815.36        829.75        28.01 o                         
  -6   4  10        397.59        424.34        24.82 o                         
  -4   4  10        519.32        605.33        51.30 o                         
  -2   4  10        824.67        867.97        29.52 o                         
   0   4  10        680.42        717.30        37.16 o                         
   2   4  10       1263.90       1201.82        36.39 o                         
   4   4  10       1165.17       1074.14        34.27 o                         
   6   4  10        685.78        659.22        28.64 o                         
   8   4  10        642.72        600.42        30.99 o                         
  10   4  10        708.55        764.07        68.07 o                         
 -13   1  11         12.81         36.80        13.59 o                         
 -11   1  11          0.00         -0.18        13.01 o                         
  -9   1  11          8.13        -11.48        14.21 o                         
  -7   1  11         38.39         67.71        15.99 o                         
  -5   1  11         93.76        210.21        22.69 o                         
  -3   1  11         24.49         53.11        18.42 o                         
  -1   1  11         50.99         89.05        13.88 o                         
   1   1  11        473.02        579.99        24.74 o                         
   3   1  11        274.50        382.74        28.74 o                         
   5   1  11         33.27         47.43        24.71 o                         
   7   1  11         30.14         46.44        14.06 o                         
   9   1  11         71.82        109.89        17.38 o                         
  -6   2  11          1.18          1.36        12.48 o                         
  -4   2  11         17.08        -15.07        15.47 o                         
  -2   2  11         15.04         -0.26        17.09 o                         
   0   2  11          0.50          8.94        19.54 o                         
   2   2  11         17.30         57.92        23.94 o                         
                                                                                
